# Supplementary material for: Multiple cation insertion into a polyaromatic hydrocarbon guided by data and computation
Source: Chem Sci. 2024 Dec 9;16(5):2238–50. doi: 10.1039/d4sc05128a (PMC11697372; doi:10.1039/d4sc05128a)
Supplement: SC-016-D4SC05128A-s002 [file SC-016-D4SC05128A-s002.cif]

# Supplementary Information (SI) for Chemical Science.
# This journal is © The Royal Society of Chemistry 2024

####################################################################### 
# 
# This file contains crystal structure data downloaded from the 
# Cambridge Structural Database (CSD) hosted by the Cambridge 
# Crystallographic Data Centre (CCDC).
# 
# Full information about CCDC data access policies and citation 
# guidelines are available at http://www.ccdc.cam.ac.uk/access/V1 
# 
# Audit and citation data items may have been added by the CCDC. 
# Please retain this information to preserve the provenance of 
# this file and to allow appropriate attribution of the data. 
# 
#######################################################################

data_K3Coronene_1
_database_code_depnum_ccdc_archive 'CCDC 2371799'
loop_
_audit_author_name
_audit_author_address
'Christopher Collins'
;University of Liverpool
United Kingdom
;
_audit_update_record             
;
2024-07-18 deposited with the CCDC.	2024-12-09 downloaded from the CCDC.
;
_pd_block_id                     ?K3Coronene?_1
_pd_block_diffractogram_id       1119548-mythen_summed.xye_1
_diffrn_measurement_device_type  
;I11_X-ray_beamline_at_STFC_Diamond_UK
;
_pd_phase_name                   
;?K3Coronene?
;
_exptl_crystal_description       
; powder sample
;
_cell_measurement_reflns_used    
;1184
;


_cell_length_a                   15.0524(12)
_cell_length_b                   21.892(2)
_cell_length_c                   13.3640(14)
_cell_angle_alpha                90
_cell_angle_beta                 122.917(5)
_cell_angle_gamma                90
_cell_volume                     3696.8(6)
_cell_formula_units_Z            4
_chemical_formula_weight         837.6(19)
_chemical_formula_sum            
;K6.06C48H24
;
_cell_measurement_temperature    298
_diffrn_ambient_temperature      298
_exptl_crystal_density_diffrn    1.505(3)
_exptl_absorpt_coefficient_mu    1.151(9)
_diffrn_radiation_wavelength     0.826779000
_cell_measurement_theta_min      1.25
_cell_measurement_theta_max      20
_space_group_crystal_system      monoclinic
_space_group_name_H-M_alt        C2
_diffrn_reflns_number            1184
loop_
_space_group_symop_id
_space_group_symop_operation_xyz
1 'x, y, z '
2 '-x, y, -z '
3 'x+1/2, y+1/2, z '
4 '-x+1/2, y+1/2, -z '
loop_
_atom_site_label
_atom_site_type_symbol
_atom_site_site_symmetry_multiplicity
_atom_site_fract_x
_atom_site_fract_y
_atom_site_fract_z
_atom_site_occupancy
_atom_site_B_iso_or_equiv
K9 K 4 0.8191(15) 0.6826(9) 0.2630(19) 1 0.5(3)
K3 K 4 0.7519(13) 0.5329(8) 0.2816(17) 1 0.5(3)
K8 K 4 0.682(4) 0.925(4) 0.818(5) 0.252(16) 0.5(3)
K4 K 2 0.5 0.928(6) 0.5 0.284(19) 0.5(3)
K11 K 4 0.456(3) 0.924(2) 0.927(3) 0.411(14) 0.5(3)
K6 K 4 0.526(3) 0.7504(16) 0.628(3) 0.50(2) 0.5(3)
K7 K 4 0.2457(15) 0.8452(8) 0.3181(18) 1.000(15) 0.5(3)
K10 K 4 0.234(3) 0.1951(13) 0.697(3) 0.500(18) 0.5(3)
K5 K 4 0.336(2) 0.0239(16) 0.839(3) 0.50(2) 0.5(3)
K1 K 2 0 0.6128(12) 0.5 1 0.5(3)
K2 K 4 0.014(5) 0.758(3) 0.259(6) 0.25(2) 0.5(3)
W H 4 0.7186(17) 0.6643(8) 0.9940(19) 0 2.302011
W1 H 4 0.730(3) 0.6191(8) 1.000(3) 0 2.302011
W2 H 4 0.775(3) 0.6921(14) 1.003(3) 0 2.302011
W3 H 4 0.651(2) 0.6818(17) 0.979(3) 0 2.302011
bC2 C 4 0.730(12) 0.8358(8) 0.982(11) 0.252(10) 2.302011
bC3 C 4 0.653(4) 0.7165(16) 0.976(4) 0.252(10) 2.302011
bC4 C 4 0.488(7) 0.759(5) 0.939(9) 0.252(10) 2.302011
bC5 C 4 0.794(8) 0.7846(18) 0.999(8) 0.252(10) 2.302011
bC6 C 4 0.615(2) 0.656(2) 0.974(3) 0.252(10) 2.302011
bC7 C 4 0.757(4) 0.7251(11) 0.997(4) 0.252(10) 2.302011
bC8 C 4 0.449(4) 0.698(6) 0.936(8) 0.252(10) 2.302011
bC9 C 4 0.895(9) 0.793(4) 1.019(9) 0.252(10) 2.302011
bC10 C 4 0.680(4) 0.6036(11) 0.991(4) 0.252(10) 2.302011
bC11 C 4 0.589(7) 0.768(3) 0.959(8) 0.252(10) 2.302011
bC12 C 4 0.514(3) 0.647(4) 0.954(6) 0.252(10) 2.302011
bC13 C 4 0.961(6) 0.741(5) 1.037(8) 0.252(10) 2.302011
bC14 C 4 0.643(8) 0.5440(18) 0.989(8) 0.252(10) 2.302011
bC15 C 4 0.784(4) 0.6121(16) 1.012(4) 0.252(10) 2.302011
bC16 C 4 0.476(6) 0.588(5) 0.951(8) 0.252(10) 2.302011
bC17 C 4 0.924(3) 0.681(4) 1.034(6) 0.252(10) 2.302011
bC18 C 4 0.707(12) 0.4929(8) 1.006(11) 0.252(10) 2.302011
bC19 C 4 0.542(9) 0.536(4) 0.969(9) 0.252(10) 2.302011
bC20 C 4 0.848(7) 0.561(3) 1.029(8) 0.252(10) 2.302011
bC21 C 4 0.988(4) 0.630(6) 1.052(8) 0.252(10) 2.302011
bC22 C 4 0.822(2) 0.673(2) 1.014(3) 0.252(10) 2.302011
bC23 C 4 0.811(11) 0.502(2) 1.027(11) 0.252(10) 2.302011
bC24 C 4 0.626(11) 0.827(2) 0.961(11) 0.252(10) 2.302011
bC35 C 4 0.950(7) 0.569(5) 1.049(9) 0.252(10) 2.302011
bH1 H 4 0.758(15) 0.8800(11) 0.984(14) 0.252(10) 1
bH2 H 4 0.440(9) 0.797(6) 0.926(11) 0.252(10) 1
bH3 H 4 0.374(4) 0.692(7) 0.921(10) 0.252(10) 1
bH4 H 4 0.680(15) 0.4487(11) 1.004(14) 0.252(10) 1
bH5 H 4 1.036(7) 0.747(7) 1.052(10) 0.252(10) 1
bH6 H 4 0.401(7) 0.582(7) 0.936(10) 0.252(10) 1
bH7 H 4 0.579(14) 0.865(3) 0.948(13) 0.252(10) 1
bH8 H 4 0.514(12) 0.491(4) 0.967(12) 0.252(10) 1
bH9 H 4 0.923(12) 0.837(4) 1.021(12) 0.252(10) 1
bH10 H 4 0.997(9) 0.531(6) 1.062(11) 0.252(10) 1
bH12 H 4 1.063(4) 0.636(7) 1.066(10) 0.252(10) 1
bH21 H 4 0.859(14) 0.463(3) 1.040(13) 0.252(10) 1
Wp H 4 0.7186(17) 0.6643(8) 0.9940(19) 0 2.302011
W1p H 4 0.7851(18) 0.6885(9) 1.0431(19) 0 2.302011
W2p H 4 0.7194(19) 0.6191(8) 1.004(2) 0 2.302011
W3p H 4 0.6511(17) 0.6855(9) 0.934(2) 0 2.302011
cC2p C 4 0.501(3) 0.5475(15) 0.842(3) 0.748(10) 2.302011
cC3p C 4 0.6070(17) 0.6618(10) 0.903(2) 0.748(10) 2.302011
cC4p C 4 0.4420(19) 0.7134(18) 0.758(2) 0.748(10) 2.302011
cC5p C 4 0.610(3) 0.5499(10) 0.930(3) 0.748(10) 2.302011
cC6p C 4 0.662(2) 0.7196(9) 0.936(2) 0.748(10) 2.302011
cC7p C 4 0.664(2) 0.6065(9) 0.962(2) 0.748(10) 2.302011
cC8p C 4 0.497(3) 0.7712(16) 0.790(3) 0.748(10) 2.302011
cC9p C 4 0.666(3) 0.4958(8) 0.987(3) 0.748(10) 2.302011
cC10p C 4 0.773(2) 0.7221(9) 1.026(2) 0.748(10) 2.302011
cC11p C 4 0.4977(17) 0.6593(15) 0.815(2) 0.748(10) 2.302011
cC12p C 4 0.606(3) 0.7737(11) 0.879(3) 0.748(10) 2.302011
cC13p C 4 0.778(3) 0.4984(9) 1.078(3) 0.748(10) 2.302011
cC14p C 4 0.827(3) 0.7787(10) 1.058(3) 0.748(10) 2.302011
cC15p C 4 0.8301(17) 0.6669(10) 1.084(2) 0.748(10) 2.302011
cC16p C 4 0.660(3) 0.8303(9) 0.910(3) 0.748(10) 2.302011
cC17p C 4 0.831(3) 0.5550(11) 1.109(3) 0.748(10) 2.302011
cC18p C 4 0.936(3) 0.7812(15) 1.146(3) 0.748(10) 2.302011
cC19p C 4 0.771(3) 0.8329(8) 1.001(3) 0.748(10) 2.302011
cC20p C 4 0.9394(17) 0.6694(15) 1.173(2) 0.748(10) 2.302011
cC21p C 4 0.940(3) 0.5574(16) 1.198(3) 0.748(10) 2.302011
cC22p C 4 0.775(2) 0.6091(9) 1.052(2) 0.748(10) 2.302011
cC23p C 4 0.993(2) 0.7260(18) 1.205(2) 0.748(10) 2.302011
cC24p C 4 0.444(2) 0.6027(18) 0.783(2) 0.748(10) 2.302011
cC35p C 4 0.9951(19) 0.6152(18) 1.230(2) 0.748(10) 2.302011
cH1p H 4 0.461(3) 0.5054(17) 0.818(3) 0.748(10) 1
cH2p H 4 0.3607(19) 0.712(2) 0.692(3) 0.748(10) 1
cH3p H 4 0.455(3) 0.8115(18) 0.747(3) 0.748(10) 1
cH4p H 4 0.976(3) 0.8233(17) 1.170(3) 0.748(10) 1
cH5p H 4 0.819(4) 0.4581(10) 1.120(4) 0.748(10) 1
cH6p H 4 0.618(4) 0.8706(10) 0.868(4) 0.748(10) 1
cH7p H 4 0.363(2) 0.601(2) 0.717(3) 0.748(10) 1
cH8p H 4 0.811(4) 0.8749(10) 1.024(4) 0.748(10) 1
cH9p H 4 0.626(4) 0.4537(10) 0.964(4) 0.748(10) 1
cH10p H 4 1.0764(19) 0.617(2) 1.296(3) 0.748(10) 1
cH12p H 4 0.982(3) 0.5172(18) 1.241(3) 0.748(10) 1
cH21p H 4 1.074(2) 0.728(2) 1.270(3) 0.748(10) 1
Wap H 4 -0.1624(14) -0.0418(6) -0.4941(9) 0 2.302011
W1ap H 4 -0.2165(15) -0.0088(6) -0.5199(10) 0 2.302011
W2ap H 4 -0.1851(15) -0.0855(6) -0.5115(11) 0 2.302011
W3ap H 4 -0.0856(14) -0.0311(7) -0.4510(10) 0 2.302011
aC1p C 4 -0.404(2) 0.0576(13) -0.6144(17) 1 2.302011
aC98p C 4 0.079(2) -0.1412(13) -0.3738(17) 1 2.302011
aC99p C 4 -0.321(2) 0.1028(9) -0.5641(19) 1 2.302011
aC100p C 4 -0.2714(14) -0.0232(8) -0.5514(10) 1 2.302011
aC101p C 4 -0.4593(14) -0.0493(15) -0.6568(15) 1 2.302011
aC102p C 4 -0.214(2) 0.0846(6) -0.5080(16) 1 2.302011
aC103p C 4 -0.2453(16) -0.0871(7) -0.5444(11) 1 2.302011
aC104p C 4 -0.1885(17) 0.0221(6) -0.5011(12) 1 2.302011
aC105p C 4 -0.4332(17) -0.1132(14) -0.6498(17) 1 2.302011
aC106p C 4 -0.133(3) 0.1289(6) -0.459(2) 1 2.302011
aC107p C 4 -0.1363(17) -0.1057(6) -0.4871(12) 1 2.302011
aC109p C 4 -0.3265(19) -0.1314(9) -0.5937(15) 1 2.302011
aC110p C 4 -0.024(3) 0.1103(8) -0.401(2) 1 2.302011
aC111p C 4 -0.111(2) -0.1683(6) -0.4803(16) 1 2.302011
aC112p C 4 -0.0534(14) -0.0604(8) -0.4368(10) 1 2.302011
aC113p C 4 -0.301(3) -0.1940(8) -0.587(2) 1 2.302011
aC114p C 4 0.0017(19) 0.0478(9) -0.3945(15) 1 2.302011
aC115p C 4 -0.004(2) -0.1865(9) -0.4241(19) 1 2.302011
aC116p C 4 -0.192(3) -0.2126(6) -0.530(2) 1 2.302011
aC117p C 4 0.0534(15) -0.0787(12) -0.3807(13) 1 2.302011
aC118p C 4 0.1084(17) 0.0295(14) -0.3384(17) 1 2.302011
aC119p C 4 -0.0795(16) 0.0034(7) -0.4438(11) 1 2.302011
aC120p C 4 0.1345(14) -0.0343(15) -0.3314(15) 1 2.302011
aC124p C 4 -0.3782(15) -0.0050(12) -0.6076(13) 1 2.302011
aH47p H 4 0.2139(14) -0.0479(18) -0.2897(18) 1 1
aH48p H 4 -0.483(2) 0.0711(16) -0.6561(19) 1 1
aH49p H 4 0.169(2) 0.0625(16) -0.302(2) 1 1
aH50p H 4 0.015(3) -0.2330(10) -0.419(2) 1 1
aH51p H 4 -0.361(3) -0.2269(11) -0.623(2) 1 1
aH52p H 4 0.036(3) 0.1433(11) -0.365(2) 1 1
aH53p H 4 -0.152(3) 0.1755(6) -0.464(3) 1 1
aH54p H 4 -0.494(2) -0.1461(16) -0.686(2) 1 1
aH55p H 4 -0.5387(14) -0.0358(18) -0.6986(18) 1 1
aH56p H 4 -0.340(3) 0.1494(10) -0.569(2) 1 1
aH59p H 4 -0.173(3) -0.2591(6) -0.524(3) 1 1
aH60p H 4 0.158(2) -0.1548(16) -0.3321(19) 1 1
loop_
_geom_bond_atom_site_label_1
_geom_bond_atom_site_label_2
_geom_bond_distance
_geom_bond_site_symmetry_1
_geom_bond_site_symmetry_2
K9 cC15p 2.50(4) 1_555 1_554
K9 bH3 2.60(8) 1_555 2_656
K9 cC20p 2.68(5) 1_555 1_554
K9 W1p 2.70(4) 1_555 1_554
K9 aH50p 2.89(3) 1_555 2_665
K9 cC10p 2.98(4) 1_555 1_554
K9 cC22p 2.99(4) 1_555 1_554
K9 aH59p 3.06(3) 1_555 1_666
K9 W 3.08(3) 1_555 1_554
K9 Wp 3.08(3) 1_555 1_554
K9 cH2p 3.14(5) 1_555 2_656
K9 W2 3.17(4) 1_555 1_554
K3 cH7p 2.29(4) 1_555 2_656
K3 bH6 2.76(9) 1_555 2_656
K3 cH1p 2.79(5) 1_555 2_656
K3 cC24p 3.00(3) 1_555 2_656
K3 cC13p 3.05(5) 1_555 1_554
K3 K8 3.14(9) 1_555 4_646
K3 cC17p 3.15(5) 1_555 1_554
K8 cH5p 1.10(9) 1_555 4_657
K8 cH6p 1.85(10) 1_555 1_555
K8 cC13p 2.00(8) 1_555 4_657
K8 aH55p 2.05(6) 1_555 2_565
K8 bH1 2.09(15) 1_555 1_555
K8 bH4 2.21(18) 1_555 4_657
K8 bH21 2.44(14) 1_555 4_657
K8 bC18 2.50(12) 1_555 4_657
K8 cC16p 2.51(9) 1_555 1_555
K8 cH8p 2.59(7) 1_555 1_555
K8 bC23 2.63(11) 1_555 4_657
K8 bC2 2.71(11) 1_555 1_555
K8 cC9p 2.82(7) 1_555 4_657
K8 cH9p 2.84(7) 1_555 4_657
K8 aH54p 2.85(8) 1_555 2_565
K8 cC19p 2.86(8) 1_555 1_555
K8 aC101p 2.89(6) 1_555 2_565
K8 cH12p 2.95(9) 1_555 4_657
K8 cC17p 3.05(9) 1_555 4_657
K8 K7 3.11(9) 1_555 2_656
K8 K3 3.14(9) 1_555 4_656
K8 bH7 3.17(15) 1_555 1_555
K4 aH55p 2.52(5) 1_555 1_666
K4 aH55p 2.52(5) 1_555 2_565
K4 aC101p 2.53(3) 1_555 1_666
K4 aC101p 2.53(3) 1_555 2_565
K4 aC105p 2.83(5) 1_555 2_565
K4 aC105p 2.83(5) 1_555 1_666
K4 aH54p 3.02(7) 1_555 2_565
K4 aH54p 3.02(7) 1_555 1_666
K11 K11 1.66(6) 1_555 2_657
K11 bH7 2.14(9) 1_555 1_555
K11 bH7 2.37(10) 1_555 2_657
K11 bH10 2.44(12) 1_555 4_657
K11 K5 2.67(6) 1_555 1_565
K11 bH21 2.72(13) 1_555 4_657
K11 bH21 2.75(11) 1_555 3_455
K11 bH2 2.78(15) 1_555 1_555
K11 bH10 2.82(16) 1_555 3_455
K11 bC24 3.16(8) 1_555 1_555
K11 cH6p 3.17(7) 1_555 1_555
K6 aH52p 2.35(4) 1_555 3_556
K6 cC8p 2.47(6) 1_555 1_555
K6 aH51p 2.49(6) 1_555 2_565
K6 aH54p 2.53(5) 1_555 2_565
K6 cH3p 2.70(6) 1_555 1_555
K6 cC4p 2.76(6) 1_555 1_555
K6 aH53p 2.79(5) 1_555 3_556
K6 cC12p 2.92(5) 1_555 1_555
K6 K10 3.00(6) 1_555 3_555
K6 K6 3.07(9) 1_555 2_656
K6 aC110p 3.13(4) 1_555 3_556
K6 cH2p 3.15(7) 1_555 1_555
K7 K8 3.11(9) 1_555 2_656
K10 aH53p 2.69(5) 1_555 2_555
K10 cH21p 2.77(6) 1_555 4_647
K10 aH52p 2.86(5) 1_555 1_556
K10 K6 3.00(6) 1_555 3_445
K10 aC106p 3.04(4) 1_555 2_555
K10 aH56p 3.06(6) 1_555 2_555
K10 aH49p 3.07(4) 1_555 1_556
K5 bH10 2.12(11) 1_555 4_647
K5 aH47p 2.31(4) 1_555 1_556
K5 aH49p 2.33(4) 1_555 1_556
K5 bC35 2.57(12) 1_555 3_445
K5 bC20 2.57(9) 1_555 3_445
K5 bH10 2.64(14) 1_555 3_445
K5 K11 2.67(6) 1_555 1_545
K5 bC23 2.77(10) 1_555 3_445
K5 bH12 2.81(14) 1_555 4_647
K5 bH21 2.84(11) 1_555 3_445
K5 bC35 2.90(6) 1_555 4_647
K5 aC120p 2.91(4) 1_555 1_556
K5 aC118p 2.92(4) 1_555 1_556
K1 aH48p 2.41(3) 1_555 4_455
K1 aH48p 2.41(3) 1_555 3_556
K1 aC1p 2.88(3) 1_555 3_556
K1 aC1p 2.88(3) 1_555 4_455
K1 aH56p 3.12(4) 1_555 3_556
K1 aH56p 3.12(4) 1_555 4_455
K2 cC23p 0.94(8) 1_555 1_454
K2 cH21p 1.07(9) 1_555 1_454
K2 cC18p 1.41(7) 1_555 1_454
K2 cH4p 1.75(8) 1_555 1_454
K2 cC20p 2.22(8) 1_555 1_454
K2 aH50p 2.40(10) 1_555 2_565
K2 aC115p 2.59(9) 1_555 2_565
K2 bC13 2.66(12) 1_555 1_454
K2 cC14p 2.67(6) 1_555 1_454
K2 bC9 2.80(13) 1_555 1_454
K2 aC111p 2.96(7) 1_555 2_565
K2 bH5 2.99(13) 1_555 1_454
K2 aH59p 3.03(7) 1_555 2_565
K2 bC17 3.05(10) 1_555 1_454
K2 cC35p 3.14(8) 1_555 1_454
K2 cC15p 3.17(7) 1_555 1_454
K2 aC116p 3.18(6) 1_555 2_565
K2 cH10p 3.19(9) 1_555 1_454
W Wp 0.000(3) 1_555 1_555
W W2 1.00000(6) 1_555 1_555
W W3p 1.0000(17) 1_555 1_555
W W1p 1.0000(18) 1_555 1_555
W W3 1.00000(8) 1_555 1_555
W W1 1.00000(9) 1_555 1_555
W W2p 1.0000(18) 1_555 1_555
W cC6p 1.4418(19) 1_555 1_555
W bC7 1.44180(11) 1_555 1_555
W cC10p 1.4418(19) 1_555 1_555
W bC22 1.44180(12) 1_555 1_555
W bC3 1.44180(10) 1_555 1_555
W cC15p 1.4418(18) 1_555 1_555
W cC22p 1.4418(18) 1_555 1_555
W bC10 1.44180(11) 1_555 1_555
W bC6 1.44180(12) 1_555 1_555
W cC7p 1.4418(18) 1_555 1_555
W cC3p 1.4418(16) 1_555 1_555
W bC15 1.44180(10) 1_555 1_555
W bH3 2.30(10) 1_555 2_657
W cC12p 2.8539(19) 1_555 1_555
W bC5 2.8539(2) 1_555 1_555
W bC17 2.8539(2) 1_555 1_555
W cC14p 2.854(2) 1_555 1_555
W cC20p 2.8539(19) 1_555 1_555
W bC11 2.85390(19) 1_555 1_555
W bC12 2.8539(2) 1_555 1_555
W cC17p 2.8539(17) 1_555 1_555
W bC20 2.85390(19) 1_555 1_555
W cC5p 2.8539(17) 1_555 1_555
W cC11p 2.8539(16) 1_555 1_555
W bC14 2.8539(2) 1_555 1_555
W bH6 3.03(14) 1_555 2_657
W K9 3.08(3) 1_555 1_556
W1 W2p 0.19(3) 1_555 1_555
W1 cC22p 0.70(4) 1_555 1_555
W1 bC10 0.76257(5) 1_555 1_555
W1 bC15 0.76257(6) 1_555 1_555
W1 cC7p 0.87(4) 1_555 1_555
W1 Wp 1.0000(18) 1_555 1_555
W1 W 1.00000(9) 1_555 1_555
W1 cC15p 1.67(3) 1_555 1_555
W1 W1p 1.68(2) 1_555 1_555
W1 W2 1.73205(14) 1_555 1_555
W1 W3 1.73205(11) 1_555 1_555
W1 bC6 1.75465(13) 1_555 1_555
W1 bC22 1.75465(11) 1_555 1_555
W1 W3p 1.774(19) 1_555 1_555
W1 cC3p 1.83(3) 1_555 1_555
W1 cC17p 2.00(2) 1_555 1_555
W1 bC14 2.04979(14) 1_555 1_555
W1 bC20 2.04979(13) 1_555 1_555
W1 cC5p 2.14(3) 1_555 1_555
W1 cC10p 2.322(15) 1_555 1_555
W1 bC7 2.3614(2) 1_555 1_555
W1 bC3 2.36137(18) 1_555 1_555
W1 cC6p 2.381(10) 1_555 1_555
W1 bH6 2.66(14) 1_555 2_657
W1 cC13p 2.788(7) 1_555 1_555
W1 bC18 2.7892(2) 1_555 1_555
W1 bC23 2.7892(2) 1_555 1_555
W1 bH3 2.80(11) 1_555 2_657
W1 cC9p 2.837(16) 1_555 1_555
W1 cC20p 2.93(4) 1_555 1_555
W1 bC12 3.0240(3) 1_555 1_555
W1 bC17 3.0240(2) 1_555 1_555
W1 cC11p 3.11(4) 1_555 1_555
W1 cC21p 3.13(3) 1_555 1_555
W1 bC19 3.1978(2) 1_555 1_555
W1 bC35 3.1978(3) 1_555 1_555
W2 W1p 0.48(2) 1_555 1_555
W2 cC10p 0.73(3) 1_555 1_555
W2 bC22 0.76257(5) 1_555 1_555
W2 bC7 0.76257(6) 1_555 1_555
W2 W 1.00000(6) 1_555 1_555
W2 Wp 1.0000(15) 1_555 1_555
W2 cC15p 1.09(3) 1_555 1_555
W2 cC6p 1.56(3) 1_555 1_555
W2 W3p 1.58(2) 1_555 1_555
W2 W1 1.73205(14) 1_555 1_555
W2 W3 1.73205(15) 1_555 1_555
W2 bC15 1.75465(16) 1_555 1_555
W2 bC3 1.75465(14) 1_555 1_555
W2 W2p 1.811(15) 1_555 1_555
W2 cC22p 1.93(3) 1_555 1_555
W2 cC14p 2.03(2) 1_555 1_555
W2 bC17 2.04979(18) 1_555 1_555
W2 bC5 2.04979(18) 1_555 1_555
W2 cC3p 2.228(17) 1_555 1_555
W2 cC20p 2.33(3) 1_555 1_555
W2 bC10 2.36137(16) 1_555 1_555
W2 bC6 2.36137(18) 1_555 1_555
W2 cC7p 2.371(9) 1_555 1_555
W2 bC13 2.7892(2) 1_555 1_555
W2 bC9 2.78924(18) 1_555 1_555
W2 cC12p 2.80(4) 1_555 1_555
W2 cC18p 2.879(12) 1_555 1_555
W2 bH3 2.92(8) 1_555 2_657
W2 cC23p 2.99(2) 1_555 1_555
W2 bC20 3.0240(2) 1_555 1_555
W2 bC11 3.0240(2) 1_555 1_555
W2 cC19p 3.08(3) 1_555 1_555
W2 K9 3.17(4) 1_555 1_556
W2 bC21 3.1978(2) 1_555 1_555
W2 bC2 3.1978(3) 1_555 1_555
W3 W3p 0.60(2) 1_555 1_555
W3 bC3 0.76257(7) 1_555 1_555
W3 bC6 0.76257(5) 1_555 1_555
W3 cC3p 0.96(3) 1_555 1_555
W3 Wp 1.0000(19) 1_555 1_555
W3 W 1.00000(8) 1_555 1_555
W3 cC6p 1.07(3) 1_555 1_555
W3 bH3 1.59(12) 1_555 2_657
W3 W2p 1.64(2) 1_555 1_555
W3 cC7p 1.69(3) 1_555 1_555
W3 W1p 1.719(19) 1_555 1_555
W3 W1 1.73205(11) 1_555 1_555
W3 W2 1.73205(15) 1_555 1_555
W3 bC10 1.75465(15) 1_555 1_555
W3 bC7 1.75465(12) 1_555 1_555
W3 cC10p 1.82(3) 1_555 1_555
W3 bC12 2.04979(16) 1_555 1_555
W3 bC11 2.04979(16) 1_555 1_555
W3 cC11p 2.21(3) 1_555 1_555
W3 cC22p 2.239(15) 1_555 1_555
W3 cC15p 2.289(13) 1_555 1_555
W3 cC12p 2.31(3) 1_555 1_555
W3 bC8 2.36(9) 1_555 2_657
W3 bC15 2.36137(15) 1_555 1_555
W3 bC22 2.3614(2) 1_555 1_555
W3 bH6 2.77(12) 1_555 2_657
W3 bC8 2.7892(2) 1_555 1_555
W3 bC4 2.78924(18) 1_555 1_555
W3 cC5p 2.95(4) 1_555 1_555
W3 cC4p 2.999(18) 1_555 1_555
W3 bC14 3.0240(3) 1_555 1_555
W3 bC5 3.02403(19) 1_555 1_555
W3 cC8p 3.037(19) 1_555 1_555
W3 cC14p 3.10(3) 1_555 1_555
W3 bC12 3.15(7) 1_555 2_657
W3 bC24 3.1978(3) 1_555 1_555
W3 bC16 3.1978(2) 1_555 1_555
bC2 cC19p 0.53(15) 1_555 1_555
bC2 cC16p 0.97(15) 1_555 1_555
bC2 bH1 1.04990(8) 1_555 1_555
bC2 cH8p 1.34(11) 1_555 1_555
bC2 bC5 1.41210(9) 1_555 1_555
bC2 bC24 1.44180(12) 1_555 1_555
bC2 cH6p 1.72(13) 1_555 1_555
bC2 cC14p 1.76(11) 1_555 1_555
bC2 cC12p 2.10(11) 1_555 1_555
bC2 bH7 2.16675(17) 1_555 1_555
bC2 bC7 2.4458(2) 1_555 1_555
bC2 bC9 2.44583(19) 1_555 1_555
bC2 bC11 2.47159(16) 1_555 1_555
bC2 cC10p 2.56(4) 1_555 1_555
bC2 bH9 2.6616(2) 1_555 1_555
bC2 cC6p 2.69(4) 1_555 1_555
bC2 K8 2.71(11) 1_555 1_555
bC2 bH4 2.78(4) 1_555 4_657
bC2 bC3 2.8392(2) 1_555 1_555
bC2 cC18p 2.91(14) 1_555 1_555
bC2 cH5p 2.91(5) 1_555 4_657
bC2 bH21 3.04(7) 1_555 4_657
bC2 cH4p 3.16(15) 1_555 1_555
bC2 cH9p 3.19(9) 1_555 4_657
bC2 W2 3.1978(3) 1_555 1_555
bC3 cC6p 0.63(3) 1_555 1_555
bC3 W3 0.76257(7) 1_555 1_555
bC3 W3p 0.87(3) 1_555 1_555
bC3 bC11 1.41210(9) 1_555 1_555
bC3 bC6 1.44180(11) 1_555 1_555
bC3 Wp 1.4418(19) 1_555 1_555
bC3 W 1.44180(10) 1_555 1_555
bC3 bC7 1.44180(12) 1_555 1_555
bC3 cC3p 1.46(5) 1_555 1_555
bC3 cC10p 1.56(5) 1_555 1_555
bC3 cC12p 1.66(2) 1_555 1_555
bC3 bH3 1.71(12) 1_555 2_657
bC3 W2 1.75465(14) 1_555 1_555
bC3 W1p 1.79(3) 1_555 1_555
bC3 W2p 2.298(14) 1_555 1_555
bC3 W1 2.36137(18) 1_555 1_555
bC3 bC8 2.42(9) 1_555 2_657
bC3 cC7p 2.43(3) 1_555 1_555
bC3 bC4 2.44583(19) 1_555 1_555
bC3 bC24 2.4458(2) 1_555 1_555
bC3 bC12 2.47159(16) 1_555 1_555
bC3 bC5 2.47159(16) 1_555 1_555
bC3 cC15p 2.49(3) 1_555 1_555
bC3 cC11p 2.49(6) 1_555 1_555
bC3 bC10 2.4973(2) 1_555 1_555
bC3 bC22 2.49727(19) 1_555 1_555
bC3 cC14p 2.60(5) 1_555 1_555
bC3 cC8p 2.61(3) 1_555 1_555
bC3 cC16p 2.66(3) 1_555 1_555
bC3 cC22p 2.815(7) 1_555 1_555
bC3 bC8 2.8392(2) 1_555 1_555
bC3 bC2 2.8392(2) 1_555 1_555
bC3 bC15 2.88360(19) 1_555 1_555
bC3 cC4p 2.92(5) 1_555 1_555
bC3 bH2 2.96(15) 1_555 2_657
bC3 cC19p 3.02(5) 1_555 1_555
bC3 bC4 3.04(12) 1_555 2_657
bC4 bH2 1.04990(7) 1_555 1_555
bC4 bC11 1.41210(12) 1_555 1_555
bC4 bC8 1.44180(11) 1_555 1_555
bC4 bC4 1.46(18) 1_555 2_657
bC4 bH2 1.73(19) 1_555 2_657
bC4 bC8 1.93(13) 1_555 2_657
bC4 cC8p 2.09(8) 1_555 1_555
bC4 bH3 2.16675(14) 1_555 1_555
bC4 bC11 2.22(13) 1_555 2_657
bC4 cC12p 2.34(8) 1_555 1_555
bC4 cC4p 2.35(11) 1_555 1_555
bC4 bH3 2.40(15) 1_555 2_657
bC4 bC3 2.44583(19) 1_555 1_555
bC4 bC24 2.44583(16) 1_555 1_555
bC4 bC12 2.4716(2) 1_555 1_555
bC4 cH3p 2.60(9) 1_555 1_555
bC4 bH7 2.66165(19) 1_555 1_555
bC4 cC6p 2.78(3) 1_555 1_555
bC4 W3 2.78924(18) 1_555 1_555
bC4 cC11p 2.80(10) 1_555 1_555
bC4 bC6 2.83917(19) 1_555 1_555
bC4 bC12 2.84(7) 1_555 2_657
bC4 cH2p 2.96(12) 1_555 1_555
bC4 W3p 2.973(17) 1_555 1_555
bC4 cC3p 2.99(5) 1_555 1_555
bC4 bC3 3.04(12) 1_555 2_657
bC4 bC24 3.07(12) 1_555 2_657
bC5 cC14p 0.67(10) 1_555 1_555
bC5 cC19p 1.11(6) 1_555 1_555
bC5 bC2 1.41210(9) 1_555 1_555
bC5 bC7 1.41210(11) 1_555 1_555
bC5 bC9 1.41210(12) 1_555 1_555
bC5 cC10p 1.49(2) 1_555 1_555
bC5 cC18p 1.97(11) 1_555 1_555
bC5 cC16p 1.97(11) 1_555 1_555
bC5 cH8p 2.00(3) 1_555 1_555
bC5 W2 2.04979(18) 1_555 1_555
bC5 bH9 2.13983(14) 1_555 1_555
bC5 bH1 2.13983(19) 1_555 1_555
bC5 cC6p 2.21(6) 1_555 1_555
bC5 W1p 2.21(3) 1_555 1_555
bC5 cC12p 2.39(10) 1_555 1_555
bC5 bC13 2.47159(19) 1_555 1_555
bC5 bC22 2.4716(2) 1_555 1_555
bC5 bC24 2.47159(19) 1_555 1_555
bC5 bC3 2.47159(16) 1_555 1_555
bC5 cH4p 2.57(9) 1_555 1_555
bC5 cC15p 2.75(6) 1_555 1_555
bC5 W3p 2.84(4) 1_555 1_555
bC5 bC17 2.85390(19) 1_555 1_555
bC5 Wp 2.854(2) 1_555 1_555
bC5 W 2.8539(2) 1_555 1_555
bC5 bC11 2.8539(2) 1_555 1_555
bC5 cH6p 2.93(10) 1_555 1_555
bC5 W3 3.02403(19) 1_555 1_555
bC5 cC23p 3.04(11) 1_555 1_555
bC5 bH5 3.09(12) 1_555 2_757
bC6 W3 0.76257(5) 1_555 1_555
bC6 cC3p 0.89(3) 1_555 1_555
bC6 W3p 1.14(3) 1_555 1_555
bC6 cC7p 1.36(4) 1_555 1_555
bC6 bC12 1.41210(12) 1_555 1_555
bC6 bC10 1.44180(10) 1_555 1_555
bC6 bC3 1.44180(11) 1_555 1_555
bC6 W 1.44180(12) 1_555 1_555
bC6 Wp 1.4418(19) 1_555 1_555
bC6 bH3 1.54(13) 1_555 2_657
bC6 W2p 1.61(3) 1_555 1_555
bC6 W1 1.75465(13) 1_555 1_555
bC6 cC6p 1.76(4) 1_555 1_555
bC6 cC11p 1.89(3) 1_555 1_555
bC6 bH6 2.11(12) 1_555 2_657
bC6 bC8 2.13(10) 1_555 2_657
bC6 cC22p 2.29(3) 1_555 1_555
bC6 W1p 2.313(11) 1_555 1_555
bC6 W2 2.36137(18) 1_555 1_555
bC6 cC5p 2.38(5) 1_555 1_555
bC6 bC8 2.44583(19) 1_555 1_555
bC6 bC16 2.44583(16) 1_555 1_555
bC6 bC14 2.4716(2) 1_555 1_555
bC6 bC11 2.4716(2) 1_555 1_555
bC6 bC15 2.49727(19) 1_555 1_555
bC6 bC7 2.49727(16) 1_555 1_555
bC6 cC10p 2.54(2) 1_555 1_555
bC6 bC16 2.57(10) 1_555 2_657
bC6 bC12 2.60(8) 1_555 2_657
bC6 cC24p 2.71(3) 1_555 1_555
bC6 cC15p 2.744(10) 1_555 1_555
bC6 bC19 2.8392(2) 1_555 1_555
bC6 bC4 2.83917(19) 1_555 1_555
bC6 cC12p 2.85(5) 1_555 1_555
bC6 bC22 2.8836(2) 1_555 1_555
bC6 cC2p 2.90(4) 1_555 1_555
bC6 cC4p 2.92(4) 1_555 1_555
bC7 cC10p 0.34(5) 1_555 1_555
bC7 W2 0.76257(6) 1_555 1_555
bC7 W1p 0.96(4) 1_555 1_555
bC7 cC6p 1.21(5) 1_555 1_555
bC7 bC5 1.41210(11) 1_555 1_555
bC7 Wp 1.442(2) 1_555 1_555
bC7 W 1.44180(11) 1_555 1_555
bC7 bC22 1.44180(10) 1_555 1_555
bC7 bC3 1.44180(12) 1_555 1_555
bC7 cC14p 1.49(2) 1_555 1_555
bC7 W3p 1.59(4) 1_555 1_555
bC7 cC15p 1.68(5) 1_555 1_555
bC7 W3 1.75465(12) 1_555 1_555
bC7 cC12p 2.21(6) 1_555 1_555
bC7 cC3p 2.34(3) 1_555 1_555
bC7 W1 2.3614(2) 1_555 1_555
bC7 cC19p 2.367(14) 1_555 1_555
bC7 W2p 2.404(8) 1_555 1_555
bC7 bC2 2.4458(2) 1_555 1_555
bC7 bC9 2.44583(16) 1_555 1_555
bC7 bC17 2.47159(19) 1_555 1_555
bC7 bC11 2.47159(19) 1_555 1_555
bC7 bC15 2.4973(2) 1_555 1_555
bC7 bC6 2.49727(16) 1_555 1_555
bC7 cC22p 2.62(2) 1_555 1_555
bC7 cC18p 2.63(4) 1_555 1_555
bC7 cC16p 2.63(4) 1_555 1_555
bC7 cC20p 2.75(6) 1_555 1_555
bC7 bH3 2.82(8) 1_555 2_657
bC7 bC13 2.8392(2) 1_555 1_555
bC7 bC24 2.83917(19) 1_555 1_555
bC7 cC7p 2.863(6) 1_555 1_555
bC7 bC10 2.8836(2) 1_555 1_555
bC7 cC23p 3.10(5) 1_555 1_555
bC8 bH3 1.04990(9) 1_555 1_555
bC8 bC12 1.41210(9) 1_555 1_555
bC8 bC4 1.44180(11) 1_555 1_555
bC8 bC8 1.55(15) 1_555 2_657
bC8 bC12 1.68(11) 1_555 2_657
bC8 bC4 1.93(13) 1_555 2_657
bC8 bC6 2.13(10) 1_555 2_657
bC8 bH2 2.1668(2) 1_555 1_555
bC8 cC11p 2.28(7) 1_555 1_555
bC8 bH3 2.28(12) 1_555 2_657
bC8 bC11 2.34(10) 1_555 2_657
bC8 cC4p 2.35(8) 1_555 1_555
bC8 W3 2.36(9) 1_555 2_657
bC8 bC3 2.42(9) 1_555 2_657
bC8 bC6 2.44583(19) 1_555 1_555
bC8 bC16 2.4458(2) 1_555 1_555
bC8 bC11 2.47159(16) 1_555 1_555
bC8 bH6 2.6616(2) 1_555 1_555
bC8 bH2 2.74(12) 1_555 2_657
bC8 bC16 2.75(7) 1_555 2_657
bC8 cC3p 2.76(3) 1_555 1_555
bC8 W3 2.7892(2) 1_555 1_555
bC8 cH2p 2.79(9) 1_555 1_555
bC8 cC3p 2.82(10) 1_555 2_657
bC8 bC3 2.8392(2) 1_555 1_555
bC8 W3p 2.86(9) 1_555 2_657
bC8 cC8p 2.90(10) 1_555 1_555
bC8 cC24p 2.90(11) 1_555 1_555
bC8 cC6p 3.01(8) 1_555 2_657
bC8 W3p 3.06(2) 1_555 1_555
bC8 cC11p 3.09(10) 1_555 2_657
bC9 bH9 1.04990(8) 1_555 1_555
bC9 bC5 1.41210(12) 1_555 1_555
bC9 cC14p 1.42(6) 1_555 1_555
bC9 bC13 1.44180(10) 1_555 1_555
bC9 cC18p 1.48(10) 1_555 1_555
bC9 cH4p 1.82(9) 1_555 1_555
bC9 cC19p 1.95(13) 1_555 1_555
bC9 bH5 2.00(12) 1_555 2_757
bC9 bH5 2.16675(16) 1_555 1_555
bC9 cH8p 2.22(12) 1_555 1_555
bC9 bC7 2.44583(16) 1_555 1_555
bC9 bC2 2.44583(19) 1_555 1_555
bC9 cC10p 2.447(18) 1_555 1_555
bC9 bC17 2.4716(2) 1_555 1_555
bC9 cC23p 2.55(12) 1_555 1_555
bC9 bH1 2.66165(17) 1_555 1_555
bC9 W2 2.78924(18) 1_555 1_555
bC9 K2 2.80(13) 1_555 1_656
bC9 bC22 2.8392(2) 1_555 1_555
bC9 bC13 2.88(13) 1_555 2_757
bC9 W1p 2.95(2) 1_555 1_555
bC9 cC16p 3.13(13) 1_555 1_555
bC10 cC7p 0.34(5) 1_555 1_555
bC10 W2p 0.62(3) 1_555 1_555
bC10 W1 0.76257(5) 1_555 1_555
bC10 cC22p 1.21(5) 1_555 1_555
bC10 bC14 1.41210(11) 1_555 1_555
bC10 bC15 1.44180(12) 1_555 1_555
bC10 bC6 1.44180(10) 1_555 1_555
bC10 Wp 1.4418(18) 1_555 1_555
bC10 W 1.44180(11) 1_555 1_555
bC10 cC5p 1.49(2) 1_555 1_555
bC10 cC3p 1.68(5) 1_555 1_555
bC10 W3 1.75465(15) 1_555 1_555
bC10 W3p 1.90(3) 1_555 1_555
bC10 bH6 1.99(13) 1_555 2_657
bC10 cC17p 2.21(6) 1_555 1_555
bC10 W1p 2.288(17) 1_555 1_555
bC10 cC15p 2.34(3) 1_555 1_555
bC10 W2 2.36137(16) 1_555 1_555
bC10 cC9p 2.367(14) 1_555 1_555
bC10 bC18 2.4458(2) 1_555 1_555
bC10 bC19 2.44583(16) 1_555 1_555
bC10 bC20 2.47159(19) 1_555 1_555
bC10 bC12 2.47159(19) 1_555 1_555
bC10 bC22 2.49727(16) 1_555 1_555
bC10 bC3 2.4973(2) 1_555 1_555
bC10 bH3 2.61(12) 1_555 2_657
bC10 cC6p 2.62(2) 1_555 1_555
bC10 cC2p 2.63(4) 1_555 1_555
bC10 cC13p 2.63(4) 1_555 1_555
bC10 cC11p 2.75(6) 1_555 1_555
bC10 bC23 2.83917(19) 1_555 1_555
bC10 bC16 2.8392(2) 1_555 1_555
bC10 cC10p 2.863(6) 1_555 1_555
bC10 bC16 2.87(12) 1_555 2_657
bC10 bC7 2.8836(2) 1_555 1_555
bC10 cC24p 3.10(5) 1_555 1_555
bC11 cC12p 1.24(6) 1_555 1_555
bC11 bC24 1.41210(11) 1_555 1_555
bC11 bC4 1.41210(12) 1_555 1_555
bC11 bC3 1.41210(9) 1_555 1_555
bC11 cC6p 1.66(2) 1_555 1_555
bC11 cC8p 1.90(8) 1_555 1_555
bC11 bH2 1.93(16) 1_555 2_657
bC11 cC16p 2.05(9) 1_555 1_555
bC11 W3 2.04979(16) 1_555 1_555
bC11 W3p 2.13(3) 1_555 1_555
bC11 bH7 2.13983(19) 1_555 1_555
bC11 bH2 2.13983(17) 1_555 1_555
bC11 bH3 2.15(15) 1_555 2_657
bC11 bC4 2.22(13) 1_555 2_657
bC11 bC8 2.34(10) 1_555 2_657
bC11 bC8 2.47159(16) 1_555 1_555
bC11 bC6 2.4716(2) 1_555 1_555
bC11 bC7 2.47159(19) 1_555 1_555
bC11 bC2 2.47159(16) 1_555 1_555
bC11 cC3p 2.49(6) 1_555 1_555
bC11 cH3p 2.60(7) 1_555 1_555
bC11 cC10p 2.60(5) 1_555 1_555
bC11 cC4p 2.66(11) 1_555 1_555
bC11 cH6p 2.71(7) 1_555 1_555
bC11 Wp 2.854(2) 1_555 1_555
bC11 W 2.85390(19) 1_555 1_555
bC11 bC12 2.8539(2) 1_555 1_555
bC11 bC5 2.8539(2) 1_555 1_555
bC11 cC19p 2.86(10) 1_555 1_555
bC11 cC11p 2.89(10) 1_555 1_555
bC11 W2 3.0240(2) 1_555 1_555
bC11 W1p 3.06(4) 1_555 1_555
bC11 cC14p 3.08(9) 1_555 1_555
bC12 bC8 1.41210(9) 1_555 1_555
bC12 bC6 1.41210(12) 1_555 1_555
bC12 bC16 1.41210(11) 1_555 1_555
bC12 bC12 1.50(12) 1_555 2_657
bC12 bC8 1.68(11) 1_555 2_657
bC12 cC11p 1.76(6) 1_555 1_555
bC12 bC16 1.77(10) 1_555 2_657
bC12 bH3 1.88(11) 1_555 2_657
bC12 cC3p 1.89(3) 1_555 1_555
bC12 bH6 1.96(10) 1_555 2_657
bC12 W3 2.04979(16) 1_555 1_555
bC12 bH3 2.13983(15) 1_555 1_555
bC12 bH6 2.13983(13) 1_555 1_555
bC12 cC24p 2.16(7) 1_555 1_555
bC12 W3p 2.37(3) 1_555 1_555
bC12 cC7p 2.38(5) 1_555 1_555
bC12 bC3 2.47159(16) 1_555 1_555
bC12 bC19 2.4716(2) 1_555 1_555
bC12 bC4 2.4716(2) 1_555 1_555
bC12 bC10 2.47159(19) 1_555 1_555
bC12 cC2p 2.60(9) 1_555 1_555
bC12 bC6 2.60(8) 1_555 2_657
bC12 cC4p 2.65(8) 1_555 1_555
bC12 cC5p 2.69(9) 1_555 1_555
bC12 bC4 2.84(7) 1_555 2_657
bC12 cC6p 2.85(5) 1_555 1_555
bC12 bC14 2.85390(19) 1_555 1_555
bC12 Wp 2.8539(18) 1_555 1_555
bC12 W 2.8539(2) 1_555 1_555
bC12 bC11 2.8539(2) 1_555 1_555
bC12 W2p 2.86(4) 1_555 1_555
bC12 cH7p 2.89(6) 1_555 1_555
bC12 bC19 2.95(6) 1_555 2_657
bC12 W1 3.0240(3) 1_555 1_555
bC12 W3 3.15(7) 1_555 2_657
bC12 cC11p 3.20(8) 1_555 2_657
bC13 bH5 1.04990(9) 1_555 1_555
bC13 bH5 1.21(18) 1_555 2_757
bC13 bC17 1.41210(11) 1_555 1_555
bC13 bC9 1.44180(10) 1_555 1_555
bC13 bC13 1.90(13) 1_555 2_757
bC13 cC18p 1.91(9) 1_555 1_555
bC13 cC23p 2.05(9) 1_555 1_555
bC13 bH9 2.16675(19) 1_555 1_555
bC13 cC14p 2.33(9) 1_555 1_555
bC13 bC22 2.44583(16) 1_555 1_555
bC13 bC21 2.4458(2) 1_555 1_555
bC13 cH4p 2.46(10) 1_555 1_555
bC13 bC5 2.47159(19) 1_555 1_555
bC13 cC20p 2.55(9) 1_555 1_555
bC13 bH12 2.59(9) 1_555 2_757
bC13 cH21p 2.64(10) 1_555 1_555
bC13 K2 2.66(12) 1_555 1_656
bC13 bH12 2.66165(19) 1_555 1_555
bC13 bC17 2.72(10) 1_555 2_757
bC13 cC10p 2.78(4) 1_555 1_555
bC13 W2 2.7892(2) 1_555 1_555
bC13 bC7 2.8392(2) 1_555 1_555
bC13 cC15p 2.87(4) 1_555 1_555
bC13 bC9 2.88(13) 1_555 2_757
bC13 W1p 2.926(14) 1_555 1_555
bC13 bC21 2.98(7) 1_555 2_757
bC13 bH9 3.09(12) 1_555 2_757
bC14 cC5p 0.67(10) 1_555 1_555
bC14 cC9p 1.11(6) 1_555 1_555
bC14 bC10 1.41210(11) 1_555 1_555
bC14 bC19 1.41210(12) 1_555 1_555
bC14 bC18 1.41210(9) 1_555 1_555
bC14 cC7p 1.49(2) 1_555 1_555
bC14 bH6 1.68(11) 1_555 2_657
bC14 W2p 1.949(19) 1_555 1_555
bC14 cC2p 1.97(11) 1_555 1_555
bC14 cC13p 1.97(11) 1_555 1_555
bC14 cH9p 2.00(3) 1_555 1_555
bC14 W1 2.04979(14) 1_555 1_555
bC14 bH8 2.13983(14) 1_555 1_555
bC14 bH4 2.13983(19) 1_555 1_555
bC14 cC22p 2.21(6) 1_555 1_555
bC14 cC17p 2.39(10) 1_555 1_555
bC14 bC23 2.47159(19) 1_555 1_555
bC14 bC15 2.47159(16) 1_555 1_555
bC14 bC6 2.4716(2) 1_555 1_555
bC14 bC16 2.47159(19) 1_555 1_555
bC14 bC16 2.52(11) 1_555 2_657
bC14 cH1p 2.57(9) 1_555 1_555
bC14 cC3p 2.75(6) 1_555 1_555
bC14 bC20 2.8539(2) 1_555 1_555
bC14 bC12 2.85390(19) 1_555 1_555
bC14 Wp 2.8539(18) 1_555 1_555
bC14 W 2.8539(2) 1_555 1_555
bC14 cH5p 2.93(10) 1_555 1_555
bC14 bH8 3.0(2) 1_555 2_657
bC14 W3 3.0240(3) 1_555 1_555
bC14 cC24p 3.04(11) 1_555 1_555
bC14 bC19 3.13(17) 1_555 2_657
bC14 W3p 3.20(3) 1_555 1_555
bC15 cC22p 0.63(3) 1_555 1_555
bC15 W1 0.76257(6) 1_555 1_555
bC15 W2p 0.94(3) 1_555 1_555
bC15 bC20 1.41210(9) 1_555 1_555
bC15 bC10 1.44180(12) 1_555 1_555
bC15 bC22 1.44180(11) 1_555 1_555
bC15 W 1.44180(10) 1_555 1_555
bC15 Wp 1.4418(16) 1_555 1_555
bC15 cC15p 1.46(5) 1_555 1_555
bC15 cC7p 1.56(5) 1_555 1_555
bC15 cC17p 1.66(2) 1_555 1_555
bC15 W1p 1.72(3) 1_555 1_555
bC15 W2 1.75465(16) 1_555 1_555
bC15 W3p 2.324(13) 1_555 1_555
bC15 W3 2.36137(15) 1_555 1_555
bC15 cC10p 2.43(3) 1_555 1_555
bC15 bC23 2.4458(2) 1_555 1_555
bC15 bC35 2.44583(19) 1_555 1_555
bC15 bC14 2.47159(16) 1_555 1_555
bC15 bC17 2.47159(16) 1_555 1_555
bC15 cC3p 2.49(3) 1_555 1_555
bC15 cC20p 2.49(6) 1_555 1_555
bC15 bC7 2.4973(2) 1_555 1_555
bC15 bC6 2.49727(19) 1_555 1_555
bC15 cC5p 2.60(5) 1_555 1_555
bC15 cC21p 2.61(3) 1_555 1_555
bC15 cC13p 2.66(3) 1_555 1_555
bC15 cC6p 2.815(7) 1_555 1_555
bC15 bC18 2.8392(2) 1_555 1_555
bC15 bC21 2.8392(2) 1_555 1_555
bC15 bC3 2.88360(19) 1_555 1_555
bC15 cC35p 2.92(5) 1_555 1_555
bC15 cC9p 3.02(5) 1_555 1_555
bC15 bH12 3.05(9) 1_555 2_757
bC16 bH6 1.04990(9) 1_555 1_555
bC16 bC16 1.10(18) 1_555 2_657
bC16 bC12 1.41210(11) 1_555 1_555
bC16 bC19 1.44180(10) 1_555 1_555
bC16 bH6 1.64(17) 1_555 2_657
bC16 bC19 1.68(11) 1_555 2_657
bC16 bC12 1.77(10) 1_555 2_657
bC16 cC2p 1.91(9) 1_555 1_555
bC16 cC24p 2.05(9) 1_555 1_555
bC16 bH8 2.16675(19) 1_555 1_555
bC16 cC5p 2.33(9) 1_555 1_555
bC16 bH8 2.35(8) 1_555 2_657
bC16 bC6 2.44583(16) 1_555 1_555
bC16 bC8 2.4458(2) 1_555 1_555
bC16 cH1p 2.46(10) 1_555 1_555
bC16 bC14 2.47159(19) 1_555 1_555
bC16 bC14 2.52(11) 1_555 2_657
bC16 cC11p 2.55(9) 1_555 1_555
bC16 bC6 2.57(10) 1_555 2_657
bC16 cH7p 2.64(10) 1_555 1_555
bC16 bH3 2.66165(19) 1_555 1_555
bC16 cC5p 2.67(8) 1_555 2_657
bC16 cC2p 2.75(10) 1_555 2_657
bC16 bC8 2.75(7) 1_555 2_657
bC16 cC7p 2.78(4) 1_555 1_555
bC16 bC10 2.8392(2) 1_555 1_555
bC16 bC10 2.87(12) 1_555 2_657
bC16 cC3p 2.87(4) 1_555 1_555
bC16 cC7p 2.94(9) 1_555 2_657
bC16 bH3 3.01(10) 1_555 2_657
bC16 cC24p 3.08(10) 1_555 2_657
bC16 W3 3.1978(2) 1_555 1_555
bC17 bC22 1.41210(12) 1_555 1_555
bC17 bC13 1.41210(11) 1_555 1_555
bC17 bC21 1.41210(9) 1_555 1_555
bC17 cC20p 1.76(6) 1_555 1_555
bC17 bH12 1.76(13) 1_555 2_757
bC17 cC15p 1.89(3) 1_555 1_555
bC17 W2 2.04979(18) 1_555 1_555
bC17 bH5 2.12(11) 1_555 2_757
bC17 bH12 2.13983(15) 1_555 1_555
bC17 bH5 2.13983(13) 1_555 1_555
bC17 cC23p 2.16(7) 1_555 1_555
bC17 W1p 2.16(2) 1_555 1_555
bC17 cC10p 2.38(5) 1_555 1_555
bC17 bC21 2.45(9) 1_555 2_757
bC17 bC9 2.4716(2) 1_555 1_555
bC17 bC7 2.47159(19) 1_555 1_555
bC17 bC15 2.47159(16) 1_555 1_555
bC17 bC35 2.4716(2) 1_555 1_555
bC17 cC18p 2.60(9) 1_555 1_555
bC17 cC35p 2.65(8) 1_555 1_555
bC17 cC14p 2.69(9) 1_555 1_555
bC17 bC13 2.72(10) 1_555 2_757
bC17 cC22p 2.85(5) 1_555 1_555
bC17 bC5 2.85390(19) 1_555 1_555
bC17 Wp 2.8539(14) 1_555 1_555
bC17 W 2.8539(2) 1_555 1_555
bC17 bC20 2.8539(2) 1_555 1_555
bC17 cH21p 2.89(6) 1_555 1_555
bC17 bC17 2.90(8) 1_555 2_757
bC17 W1 3.0240(2) 1_555 1_555
bC17 K2 3.05(10) 1_555 1_656
bC17 W2p 3.18(3) 1_555 1_555
bC18 cC9p 0.53(15) 1_555 1_555
bC18 cC13p 0.97(15) 1_555 1_555
bC18 bH4 1.04990(8) 1_555 1_555
bC18 cH9p 1.34(11) 1_555 1_555
bC18 bC14 1.41210(9) 1_555 1_555
bC18 bC23 1.44180(12) 1_555 1_555
bC18 cH5p 1.72(13) 1_555 1_555
bC18 cC5p 1.76(11) 1_555 1_555
bC18 cC17p 2.10(11) 1_555 1_555
bC18 bH21 2.16675(17) 1_555 1_555
bC18 bC10 2.4458(2) 1_555 1_555
bC18 bC19 2.44583(19) 1_555 1_555
bC18 bC20 2.47159(16) 1_555 1_555
bC18 K8 2.50(12) 1_555 4_647
bC18 bH1 2.52(2) 1_555 4_647
bC18 cC7p 2.56(4) 1_555 1_555
bC18 cH8p 2.61(3) 1_555 4_647
bC18 bH8 2.6616(2) 1_555 1_555
bC18 cC22p 2.69(4) 1_555 1_555
bC18 W2p 2.769(4) 1_555 1_555
bC18 W1 2.7892(2) 1_555 1_555
bC18 bC15 2.8392(2) 1_555 1_555
bC18 bH6 2.89(7) 1_555 2_657
bC18 cC2p 2.91(14) 1_555 1_555
bC18 cH1p 3.16(15) 1_555 1_555
bC19 bH8 1.04990(8) 1_555 1_555
bC19 bC14 1.41210(12) 1_555 1_555
bC19 cC5p 1.42(6) 1_555 1_555
bC19 bC16 1.44180(10) 1_555 1_555
bC19 bH6 1.47(18) 1_555 2_657
bC19 cC2p 1.48(10) 1_555 1_555
bC19 bC16 1.68(11) 1_555 2_657
bC19 bH8 1.78(16) 1_555 2_657
bC19 cH1p 1.82(9) 1_555 1_555
bC19 bC19 1.84(17) 1_555 2_657
bC19 cC9p 1.95(13) 1_555 1_555
bC19 bH6 2.16675(16) 1_555 1_555
bC19 cH9p 2.22(12) 1_555 1_555
bC19 bC10 2.44583(16) 1_555 1_555
bC19 bC18 2.44583(19) 1_555 1_555
bC19 cC7p 2.447(18) 1_555 1_555
bC19 bC12 2.4716(2) 1_555 1_555
bC19 cC24p 2.55(12) 1_555 1_555
bC19 bH4 2.66165(17) 1_555 1_555
bC19 bC6 2.8392(2) 1_555 1_555
bC19 cC2p 2.94(10) 1_555 2_657
bC19 cH1p 2.94(10) 1_555 2_657
bC19 bC12 2.95(6) 1_555 2_657
bC19 W2p 3.06(3) 1_555 1_555
bC19 cC13p 3.13(13) 1_555 1_555
bC19 bC14 3.13(17) 1_555 2_657
bC19 W1 3.1978(2) 1_555 1_555
bC20 cC17p 1.24(6) 1_555 1_555
bC20 bC15 1.41210(9) 1_555 1_555
bC20 bC23 1.41210(11) 1_555 1_555
bC20 bC35 1.41210(12) 1_555 1_555
bC20 cC22p 1.66(2) 1_555 1_555
bC20 cC21p 1.90(8) 1_555 1_555
bC20 cC13p 2.05(9) 1_555 1_555
bC20 W1 2.04979(13) 1_555 1_555
bC20 bH21 2.13983(19) 1_555 1_555
bC20 bH10 2.13983(17) 1_555 1_555
bC20 W2p 2.19(3) 1_555 1_555
bC20 bC18 2.47159(16) 1_555 1_555
bC20 bC10 2.47159(19) 1_555 1_555
bC20 bC22 2.4716(2) 1_555 1_555
bC20 bC21 2.47159(16) 1_555 1_555
bC20 cC15p 2.49(6) 1_555 1_555
bC20 K5 2.57(9) 1_555 3_555
bC20 cH12p 2.60(7) 1_555 1_555
bC20 cC7p 2.60(5) 1_555 1_555
bC20 cC35p 2.66(11) 1_555 1_555
bC20 cH5p 2.71(7) 1_555 1_555
bC20 bH12 2.83(10) 1_555 2_757
bC20 bC14 2.8539(2) 1_555 1_555
bC20 Wp 2.8539(16) 1_555 1_555
bC20 W 2.85390(19) 1_555 1_555
bC20 bC17 2.8539(2) 1_555 1_555
bC20 cC9p 2.86(10) 1_555 1_555
bC20 cC20p 2.89(10) 1_555 1_555
bC20 W1p 2.99(4) 1_555 1_555
bC20 W2 3.0240(2) 1_555 1_555
bC20 cC5p 3.08(9) 1_555 1_555
bC21 bH12 1.04990(9) 1_555 1_555
bC21 bH12 1.34(19) 1_555 2_757
bC21 bC17 1.41210(9) 1_555 1_555
bC21 bC35 1.44180(11) 1_555 1_555
bC21 bC21 1.61(15) 1_555 2_757
bC21 bH10 2.1668(2) 1_555 1_555
bC21 cC20p 2.28(7) 1_555 1_555
bC21 cC35p 2.35(8) 1_555 1_555
bC21 bC35 2.42(11) 1_555 2_757
bC21 bC22 2.44583(19) 1_555 1_555
bC21 bC13 2.4458(2) 1_555 1_555
bC21 bC17 2.45(9) 1_555 2_757
bC21 bC20 2.47159(16) 1_555 1_555
bC21 bH5 2.6616(2) 1_555 1_555
bC21 bH10 2.72(10) 1_555 2_757
bC21 cC15p 2.76(3) 1_555 1_555
bC21 cH10p 2.79(9) 1_555 1_555
bC21 bH5 2.84(8) 1_555 2_757
bC21 bC15 2.8392(2) 1_555 1_555
bC21 cC21p 2.90(10) 1_555 1_555
bC21 cC23p 2.90(11) 1_555 1_555
bC21 bC13 2.98(7) 1_555 2_757
bC21 W2 3.1978(2) 1_555 1_555
bC22 W2 0.76257(5) 1_555 1_555
bC22 cC15p 0.89(3) 1_555 1_555
bC22 W1p 0.90(3) 1_555 1_555
bC22 cC10p 1.36(4) 1_555 1_555
bC22 bC17 1.41210(12) 1_555 1_555
bC22 bC7 1.44180(10) 1_555 1_555
bC22 W 1.44180(12) 1_555 1_555
bC22 Wp 1.4418(13) 1_555 1_555
bC22 bC15 1.44180(11) 1_555 1_555
bC22 W1 1.75465(11) 1_555 1_555
bC22 cC22p 1.76(4) 1_555 1_555
bC22 cC20p 1.89(3) 1_555 1_555
bC22 W2p 1.89(3) 1_555 1_555
bC22 W3p 2.203(16) 1_555 1_555
bC22 cC6p 2.29(3) 1_555 1_555
bC22 W3 2.3614(2) 1_555 1_555
bC22 cC14p 2.38(5) 1_555 1_555
bC22 bC13 2.44583(16) 1_555 1_555
bC22 bC21 2.44583(19) 1_555 1_555
bC22 bC5 2.4716(2) 1_555 1_555
bC22 bC20 2.4716(2) 1_555 1_555
bC22 bC10 2.49727(16) 1_555 1_555
bC22 bC3 2.49727(19) 1_555 1_555
bC22 cC7p 2.54(2) 1_555 1_555
bC22 bH12 2.61(10) 1_555 2_757
bC22 cC23p 2.71(3) 1_555 1_555
bC22 cC3p 2.744(10) 1_555 1_555
bC22 bC9 2.8392(2) 1_555 1_555
bC22 bC35 2.83917(19) 1_555 1_555
bC22 cC17p 2.85(5) 1_555 1_555
bC22 bC6 2.8836(2) 1_555 1_555
bC22 cC18p 2.90(4) 1_555 1_555
bC22 cC35p 2.92(4) 1_555 1_555
bC22 bH5 3.16(12) 1_555 2_757
bC23 cC13p 1.05(9) 1_555 1_555
bC23 bH21 1.04990(7) 1_555 1_555
bC23 bC20 1.41210(11) 1_555 1_555
bC23 bC18 1.44180(12) 1_555 1_555
bC23 cC17p 1.52(9) 1_555 1_555
bC23 cH5p 1.52(7) 1_555 1_555
bC23 cC9p 1.95(13) 1_555 1_555
bC23 bH4 2.16675(14) 1_555 1_555
bC23 cC21p 2.39(14) 1_555 1_555
bC23 bC15 2.4458(2) 1_555 1_555
bC23 bC35 2.44583(16) 1_555 1_555
bC23 bC14 2.47159(19) 1_555 1_555
bC23 cC22p 2.48(3) 1_555 1_555
bC23 K8 2.63(11) 1_555 4_647
bC23 cH12p 2.63(14) 1_555 1_555
bC23 cH9p 2.64(14) 1_555 1_555
bC23 bH10 2.6616(2) 1_555 1_555
bC23 cC5p 2.77(11) 1_555 1_555
bC23 K5 2.77(10) 1_555 3_555
bC23 W1 2.7892(2) 1_555 1_555
bC23 bH1 2.83(3) 1_555 4_647
bC23 bC10 2.83917(19) 1_555 1_555
bC23 W2p 2.857(16) 1_555 1_555
bC23 cC7p 2.97(5) 1_555 1_555
bC23 cH6p 3.12(4) 1_555 4_647
bC23 cH8p 3.19(11) 1_555 4_647
bC24 cC16p 1.05(9) 1_555 1_555
bC24 bH7 1.04990(7) 1_555 1_555
bC24 bC11 1.41210(11) 1_555 1_555
bC24 bC2 1.44180(12) 1_555 1_555
bC24 cC12p 1.52(9) 1_555 1_555
bC24 cH6p 1.52(7) 1_555 1_555
bC24 cC19p 1.95(13) 1_555 1_555
bC24 bH1 2.16675(14) 1_555 1_555
bC24 bH2 2.31(16) 1_555 2_657
bC24 cC8p 2.39(14) 1_555 1_555
bC24 bC3 2.4458(2) 1_555 1_555
bC24 bC4 2.44583(16) 1_555 1_555
bC24 bC5 2.47159(19) 1_555 1_555
bC24 cC6p 2.48(3) 1_555 1_555
bC24 cH3p 2.63(14) 1_555 1_555
bC24 cH8p 2.64(14) 1_555 1_555
bC24 bH2 2.6616(2) 1_555 1_555
bC24 cC14p 2.77(11) 1_555 1_555
bC24 bC7 2.83917(19) 1_555 1_555
bC24 cC10p 2.97(5) 1_555 1_555
bC24 bH21 2.99(11) 1_555 4_657
bC24 bC4 3.07(12) 1_555 2_657
bC24 aH54p 3.14(11) 1_555 2_565
bC24 K11 3.16(8) 1_555 1_555
bC24 W3p 3.17(3) 1_555 1_555
bC24 W3 3.1978(3) 1_555 1_555
bC35 bH10 1.04990(7) 1_555 1_555
bC35 bC20 1.41210(12) 1_555 1_555
bC35 bC21 1.44180(11) 1_555 1_555
bC35 bH12 2.06(14) 1_555 2_757
bC35 cC21p 2.09(8) 1_555 1_555
bC35 bH12 2.16675(14) 1_555 1_555
bC35 bH10 2.20(16) 1_555 2_757
bC35 cC17p 2.34(8) 1_555 1_555
bC35 cC35p 2.35(11) 1_555 1_555
bC35 bC21 2.42(11) 1_555 2_757
bC35 bC15 2.44583(19) 1_555 1_555
bC35 bC23 2.44583(16) 1_555 1_555
bC35 bC17 2.4716(2) 1_555 1_555
bC35 bC35 2.49(14) 1_555 2_757
bC35 K5 2.57(12) 1_555 3_555
bC35 cH12p 2.60(9) 1_555 1_555
bC35 bH21 2.66165(19) 1_555 1_555
bC35 cC22p 2.78(3) 1_555 1_555
bC35 cC20p 2.80(10) 1_555 1_555
bC35 bC22 2.83917(19) 1_555 1_555
bC35 K5 2.90(6) 1_555 4_657
bC35 cH10p 2.96(12) 1_555 1_555
bC35 cC15p 2.99(5) 1_555 1_555
bC35 W1 3.1978(3) 1_555 1_555
bH1 cH8p 0.69(19) 1_555 1_555
bH1 bC2 1.04990(8) 1_555 1_555
bH1 cC19p 1.05(6) 1_555 1_555
bH1 cC16p 1.66(13) 1_555 1_555
bH1 bH4 1.74(4) 1_555 4_657
bH1 cH6p 1.82(19) 1_555 1_555
bH1 K8 2.09(15) 1_555 1_555
bH1 cH5p 2.11(11) 1_555 4_657
bH1 bC5 2.13983(19) 1_555 1_555
bH1 bC24 2.16675(14) 1_555 1_555
bH1 cH9p 2.20(12) 1_555 4_657
bH1 cC14p 2.42(9) 1_555 1_555
bH1 bH21 2.43(5) 1_555 4_657
bH1 bH9 2.44583(19) 1_555 1_555
bH1 bH7 2.4917(2) 1_555 1_555
bH1 bC18 2.52(2) 1_555 4_657
bH1 bC9 2.66165(17) 1_555 1_555
bH1 cC13p 2.68(5) 1_555 4_657
bH1 cC9p 2.72(6) 1_555 4_657
bH1 bC23 2.83(3) 1_555 4_657
bH1 cC12p 3.02(11) 1_555 1_555
bH1 cH4p 3.11(18) 1_555 1_555
bH2 bC4 1.04990(7) 1_555 1_555
bH2 bC4 1.73(19) 1_555 2_657
bH2 bH2 1.8(3) 1_555 2_657
bH2 bC11 1.93(16) 1_555 2_657
bH2 bC11 2.13983(17) 1_555 1_555
bH2 bC8 2.1668(2) 1_555 1_555
bH2 bC24 2.31(16) 1_555 2_657
bH2 bH7 2.37(16) 1_555 2_657
bH2 bH7 2.44583(16) 1_555 1_555
bH2 cC8p 2.46(9) 1_555 1_555
bH2 bH3 2.4917(2) 1_555 1_555
bH2 cH3p 2.54(10) 1_555 1_555
bH2 bC24 2.6616(2) 1_555 1_555
bH2 bC8 2.74(12) 1_555 2_657
bH2 K11 2.78(15) 1_555 1_555
bH2 cC4p 2.92(12) 1_555 1_555
bH2 cC12p 2.94(7) 1_555 1_555
bH2 bC3 2.96(15) 1_555 2_657
bH2 cC12p 3.09(12) 1_555 2_657
bH3 bC8 1.04990(9) 1_555 1_555
bH3 bC6 1.54(13) 1_555 2_657
bH3 W3 1.59(12) 1_555 2_657
bH3 bC3 1.71(12) 1_555 2_657
bH3 bC12 1.88(11) 1_555 2_657
bH3 bC12 2.13983(15) 1_555 1_555
bH3 bC11 2.15(15) 1_555 2_657
bH3 W3p 2.16(11) 1_555 2_657
bH3 bC4 2.16675(14) 1_555 1_555
bH3 bC8 2.28(12) 1_555 2_657
bH3 cC3p 2.30(12) 1_555 2_657
bH3 Wp 2.30(10) 1_555 2_657
bH3 W 2.30(10) 1_555 2_657
bH3 cC6p 2.33(11) 1_555 2_657
bH3 bC4 2.40(15) 1_555 2_657
bH3 bH6 2.4458(2) 1_555 1_555
bH3 bH2 2.4917(2) 1_555 1_555
bH3 K9 2.60(8) 1_555 2_656
bH3 bC10 2.61(12) 1_555 2_657
bH3 W2p 2.65(12) 1_555 2_657
bH3 bC16 2.66165(19) 1_555 1_555
bH3 W1p 2.68(7) 1_555 2_657
bH3 cC7p 2.69(14) 1_555 2_657
bH3 cC10p 2.74(8) 1_555 2_657
bH3 W1 2.80(11) 1_555 2_657
bH3 bC7 2.82(8) 1_555 2_657
bH3 cC4p 2.91(9) 1_555 1_555
bH3 W2 2.92(8) 1_555 2_657
bH3 cC11p 2.98(7) 1_555 1_555
bH3 cH2p 3.00(10) 1_555 1_555
bH3 bC16 3.01(10) 1_555 2_657
bH3 cC11p 3.04(11) 1_555 2_657
bH3 cC22p 3.06(12) 1_555 2_657
bH3 cC15p 3.08(7) 1_555 2_657
bH3 cC12p 3.09(14) 1_555 2_657
bH3 bH3 3.18(10) 1_555 2_657
bH4 cH9p 0.69(19) 1_555 1_555
bH4 bC18 1.04990(8) 1_555 1_555
bH4 cC9p 1.05(6) 1_555 1_555
bH4 cC13p 1.66(13) 1_555 1_555
bH4 cH8p 1.68(5) 1_555 4_647
bH4 bH1 1.74(4) 1_555 4_647
bH4 cH5p 1.82(19) 1_555 1_555
bH4 bC14 2.13983(19) 1_555 1_555
bH4 bC23 2.16675(14) 1_555 1_555
bH4 K8 2.21(18) 1_555 4_647
bH4 cC5p 2.42(9) 1_555 1_555
bH4 bH8 2.44583(19) 1_555 1_555
bH4 bH21 2.4917(2) 1_555 1_555
bH4 cC19p 2.65(6) 1_555 4_647
bH4 bC19 2.66165(17) 1_555 1_555
bH4 bC2 2.78(4) 1_555 4_647
bH4 bH9 2.81(9) 1_555 4_647
bH4 cC17p 3.02(11) 1_555 1_555
bH4 cH6p 3.08(17) 1_555 4_647
bH4 cH1p 3.11(18) 1_555 1_555
bH5 bC13 1.04990(9) 1_555 1_555
bH5 bH5 1.2(2) 1_555 2_757
bH5 bC13 1.21(18) 1_555 2_757
bH5 bC9 2.00(12) 1_555 2_757
bH5 bC17 2.12(11) 1_555 2_757
bH5 bC17 2.13983(13) 1_555 1_555
bH5 bC9 2.16675(16) 1_555 1_555
bH5 bH9 2.42(9) 1_555 2_757
bH5 bH12 2.4458(2) 1_555 1_555
bH5 bH9 2.49170(17) 1_555 1_555
bH5 cC23p 2.50(9) 1_555 1_555
bH5 cC18p 2.55(10) 1_555 1_555
bH5 bC21 2.6616(2) 1_555 1_555
bH5 cH21p 2.69(11) 1_555 1_555
bH5 cH4p 2.77(13) 1_555 1_555
bH5 bH12 2.83(9) 1_555 2_757
bH5 bC21 2.84(8) 1_555 2_757
bH5 cC18p 2.99(11) 1_555 2_757
bH5 K2 2.99(13) 1_555 1_656
bH5 bC5 3.09(12) 1_555 2_757
bH5 bC22 3.16(12) 1_555 2_757
bH5 cC14p 3.18(8) 1_555 2_757
bH5 cC20p 3.20(8) 1_555 1_555
bH6 bC16 1.04990(9) 1_555 1_555
bH6 bC19 1.47(18) 1_555 2_657
bH6 bC16 1.64(17) 1_555 2_657
bH6 bC14 1.68(11) 1_555 2_657
bH6 bC12 1.96(10) 1_555 2_657
bH6 bC10 1.99(13) 1_555 2_657
bH6 cC5p 2.00(11) 1_555 2_657
bH6 bC6 2.11(12) 1_555 2_657
bH6 cC7p 2.13(11) 1_555 2_657
bH6 bC12 2.13983(13) 1_555 1_555
bH6 bC19 2.16675(16) 1_555 1_555
bH6 bH8 2.33(16) 1_555 2_657
bH6 bH3 2.4458(2) 1_555 1_555
bH6 W2p 2.48(12) 1_555 2_657
bH6 bH8 2.49170(17) 1_555 1_555
bH6 cC24p 2.50(9) 1_555 1_555
bH6 bH6 2.51(17) 1_555 2_657
bH6 cC2p 2.55(10) 1_555 1_555
bH6 cC9p 2.59(11) 1_555 2_657
bH6 cC2p 2.60(13) 1_555 2_657
bH6 W1 2.66(14) 1_555 2_657
bH6 bC8 2.6616(2) 1_555 1_555
bH6 cH7p 2.69(11) 1_555 1_555
bH6 K3 2.76(9) 1_555 2_656
bH6 cH1p 2.77(13) 1_555 1_555
bH6 W3 2.77(12) 1_555 2_657
bH6 cC22p 2.80(11) 1_555 2_657
bH6 cC3p 2.82(13) 1_555 2_657
bH6 bC18 2.89(7) 1_555 2_657
bH6 Wp 3.03(14) 1_555 2_657
bH6 W 3.03(14) 1_555 2_657
bH6 cC13p 3.16(6) 1_555 2_657
bH6 cC24p 3.19(11) 1_555 2_657
bH6 cC11p 3.20(8) 1_555 1_555
bH6 W3p 3.20(14) 1_555 2_657
bH7 bC24 1.04990(7) 1_555 1_555
bH7 cH6p 1.49(11) 1_555 1_555
bH7 cC16p 1.73(9) 1_555 1_555
bH7 K11 2.14(9) 1_555 1_555
bH7 bC11 2.13983(19) 1_555 1_555
bH7 bC2 2.16675(17) 1_555 1_555
bH7 bH21 2.32(13) 1_555 4_657
bH7 cC12p 2.34(6) 1_555 1_555
bH7 bH2 2.37(16) 1_555 2_657
bH7 K11 2.37(10) 1_555 2_657
bH7 bH2 2.44583(16) 1_555 1_555
bH7 bH1 2.4917(2) 1_555 1_555
bH7 cH3p 2.57(17) 1_555 1_555
bH7 bC4 2.66165(19) 1_555 1_555
bH7 cC19p 2.68(14) 1_555 1_555
bH7 cC8p 2.72(14) 1_555 1_555
bH7 cH5p 2.98(13) 1_555 4_657
bH7 aH54p 3.01(14) 1_555 2_565
bH7 cH8p 3.08(17) 1_555 1_555
bH7 K8 3.17(15) 1_555 1_555
bH8 bC19 1.04990(8) 1_555 1_555
bH8 bH8 1.2(2) 1_555 2_657
bH8 cH1p 1.72(14) 1_555 1_555
bH8 bC19 1.78(16) 1_555 2_657
bH8 cH9p 1.90(15) 1_555 1_555
bH8 cC2p 2.00(11) 1_555 1_555
bH8 bC14 2.13983(14) 1_555 1_555
bH8 cC9p 2.15(13) 1_555 1_555
bH8 bC16 2.16675(19) 1_555 1_555
bH8 cC5p 2.18(4) 1_555 1_555
bH8 bH6 2.33(16) 1_555 2_657
bH8 bC16 2.35(8) 1_555 2_657
bH8 bH4 2.44583(19) 1_555 1_555
bH8 bH6 2.49170(17) 1_555 1_555
bH8 bC18 2.6616(2) 1_555 1_555
bH8 cH1p 2.70(12) 1_555 2_657
bH8 cH9p 2.84(11) 1_555 2_657
bH8 cC2p 2.95(12) 1_555 2_657
bH8 bC14 3.0(2) 1_555 2_657
bH8 cC9p 3.08(13) 1_555 2_657
bH8 cC5p 3.13(14) 1_555 2_657
bH9 bC9 1.04990(8) 1_555 1_555
bH9 cH4p 1.72(14) 1_555 1_555
bH9 cH8p 1.90(15) 1_555 1_555
bH9 cC18p 2.00(11) 1_555 1_555
bH9 bC5 2.13983(14) 1_555 1_555
bH9 cC19p 2.15(13) 1_555 1_555
bH9 bC13 2.16675(19) 1_555 1_555
bH9 cC14p 2.18(4) 1_555 1_555
bH9 bH5 2.42(9) 1_555 2_757
bH9 bH1 2.44583(19) 1_555 1_555
bH9 bH5 2.49170(17) 1_555 1_555
bH9 bH9 2.7(2) 1_555 2_757
bH9 bC2 2.6616(2) 1_555 1_555
bH9 cH9p 2.69(13) 1_555 4_657
bH9 bH4 2.81(9) 1_555 4_657
bH9 bC13 3.09(12) 1_555 2_757
bH10 bC35 1.04990(7) 1_555 1_555
bH10 bH10 1.7(2) 1_555 2_757
bH10 K5 2.12(11) 1_555 4_657
bH10 bC20 2.13983(17) 1_555 1_555
bH10 bC21 2.1668(2) 1_555 1_555
bH10 bC35 2.20(16) 1_555 2_757
bH10 K11 2.44(12) 1_555 4_647
bH10 bH21 2.44583(16) 1_555 1_555
bH10 cC21p 2.46(9) 1_555 1_555
bH10 bH12 2.4917(2) 1_555 1_555
bH10 cH12p 2.54(10) 1_555 1_555
bH10 K5 2.64(14) 1_555 3_555
bH10 bC23 2.6616(2) 1_555 1_555
bH10 bH12 2.71(13) 1_555 2_757
bH10 bC21 2.72(10) 1_555 2_757
bH10 K11 2.82(16) 1_555 3_545
bH10 cC35p 2.92(12) 1_555 1_555
bH10 cC17p 2.94(7) 1_555 1_555
bH12 bC21 1.04990(9) 1_555 1_555
bH12 bC21 1.34(19) 1_555 2_757
bH12 bH12 1.76(16) 1_555 2_757
bH12 bC17 1.76(13) 1_555 2_757
bH12 bC35 2.06(14) 1_555 2_757
bH12 bC17 2.13983(15) 1_555 1_555
bH12 bC35 2.16675(14) 1_555 1_555
bH12 bH5 2.4458(2) 1_555 1_555
bH12 bH10 2.4917(2) 1_555 1_555
bH12 bC13 2.59(9) 1_555 2_757
bH12 bC22 2.61(10) 1_555 2_757
bH12 bC13 2.66165(19) 1_555 1_555
bH12 bH10 2.71(13) 1_555 2_757
bH12 K5 2.81(14) 1_555 4_657
bH12 bC20 2.83(10) 1_555 2_757
bH12 bH5 2.83(9) 1_555 2_757
bH12 cC35p 2.91(9) 1_555 1_555
bH12 cC20p 2.98(7) 1_555 1_555
bH12 cH10p 3.00(10) 1_555 1_555
bH12 bC15 3.05(9) 1_555 2_757
bH21 bC23 1.04990(7) 1_555 1_555
bH21 cH5p 1.49(11) 1_555 1_555
bH21 cC13p 1.73(9) 1_555 1_555
bH21 bC20 2.13983(19) 1_555 1_555
bH21 bC18 2.16675(17) 1_555 1_555
bH21 cH6p 2.31(7) 1_555 4_647
bH21 bH7 2.32(13) 1_555 4_647
bH21 cC17p 2.34(6) 1_555 1_555
bH21 bH1 2.43(5) 1_555 4_647
bH21 K8 2.44(14) 1_555 4_647
bH21 bH10 2.44583(16) 1_555 1_555
bH21 bH4 2.4917(2) 1_555 1_555
bH21 cH12p 2.57(17) 1_555 1_555
bH21 bC35 2.66165(19) 1_555 1_555
bH21 cC9p 2.68(14) 1_555 1_555
bH21 cC21p 2.72(14) 1_555 1_555
bH21 K11 2.72(13) 1_555 4_647
bH21 K11 2.75(11) 1_555 3_545
bH21 K5 2.84(11) 1_555 3_555
bH21 cH8p 2.94(17) 1_555 4_647
bH21 aH55p 2.96(14) 1_555 3_657
bH21 bC24 2.99(11) 1_555 4_647
bH21 cC16p 3.04(8) 1_555 4_647
bH21 bC2 3.04(7) 1_555 4_647
bH21 cH9p 3.08(17) 1_555 1_555
Wp W 0.000(3) 1_555 1_555
Wp W2 1.000(2) 1_555 1_555
Wp W3p 1.00000(8) 1_555 1_555
Wp W1p 1.00000(7) 1_555 1_555
Wp W3 1.0000(19) 1_555 1_555
Wp W1 1.0000(18) 1_555 1_555
Wp W2p 1.00000(9) 1_555 1_555
Wp cC6p 1.44180(10) 1_555 1_555
Wp bC7 1.442(2) 1_555 1_555
Wp cC10p 1.44180(11) 1_555 1_555
Wp bC22 1.442(2) 1_555 1_555
Wp bC3 1.4418(19) 1_555 1_555
Wp cC15p 1.44180(14) 1_555 1_555
Wp cC22p 1.44180(10) 1_555 1_555
Wp bC10 1.4418(18) 1_555 1_555
Wp bC6 1.4418(19) 1_555 1_555
Wp cC7p 1.44180(11) 1_555 1_555
Wp cC3p 1.44180(14) 1_555 1_555
Wp bC15 1.4418(19) 1_555 1_555
Wp bH3 2.30(10) 1_555 2_657
Wp cC12p 2.8539(2) 1_555 1_555
Wp bC5 2.854(2) 1_555 1_555
Wp bC17 2.854(2) 1_555 1_555
Wp cC14p 2.8539(2) 1_555 1_555
Wp cC20p 2.8539(3) 1_555 1_555
Wp bC11 2.854(2) 1_555 1_555
Wp bC12 2.8539(18) 1_555 1_555
Wp cC17p 2.8539(2) 1_555 1_555
Wp bC20 2.8539(19) 1_555 1_555
Wp cC5p 2.8539(2) 1_555 1_555
Wp cC11p 2.8539(3) 1_555 1_555
Wp bC14 2.8539(18) 1_555 1_555
Wp bH6 3.03(14) 1_555 2_657
Wp K9 3.08(3) 1_555 1_556
W1p W2 0.48(2) 1_555 1_555
W1p cC15p 0.76257(5) 1_555 1_555
W1p cC10p 0.76257(7) 1_555 1_555
W1p bC22 0.90(3) 1_555 1_555
W1p bC7 0.96(4) 1_555 1_555
W1p W 1.0000(13) 1_555 1_555
W1p Wp 1.00000(7) 1_555 1_555
W1p W1 1.68(2) 1_555 1_555
W1p W3 1.719(18) 1_555 1_555
W1p bC15 1.72(3) 1_555 1_555
W1p W3p 1.73205(16) 1_555 1_555
W1p W2p 1.73205(13) 1_555 1_555
W1p cC6p 1.75465(14) 1_555 1_555
W1p cC22p 1.75465(16) 1_555 1_555
W1p bC3 1.79(3) 1_555 1_555
W1p cC20p 2.04979(18) 1_555 1_555
W1p cC14p 2.04979(17) 1_555 1_555
W1p bC17 2.16(2) 1_555 1_555
W1p bC5 2.21(3) 1_555 1_555
W1p bC10 2.288(16) 1_555 1_555
W1p bC6 2.313(11) 1_555 1_555
W1p cC7p 2.36137(16) 1_555 1_555
W1p cC3p 2.3614(2) 1_555 1_555
W1p bH3 2.68(7) 1_555 2_657
W1p K9 2.70(4) 1_555 1_556
W1p cC18p 2.78924(18) 1_555 1_555
W1p cC23p 2.7892(2) 1_555 1_555
W1p bC13 2.926(14) 1_555 1_555
W1p bC9 2.95(2) 1_555 1_555
W1p bC20 2.99(4) 1_555 1_555
W1p cC12p 3.0240(2) 1_555 1_555
W1p cC17p 3.0240(3) 1_555 1_555
W1p bC11 3.06(4) 1_555 1_555
W1p cC35p 3.1978(2) 1_555 1_555
W1p cC19p 3.1978(3) 1_555 1_555
W2p W1 0.19(3) 1_555 1_555
W2p bC10 0.62(3) 1_555 1_555
W2p cC7p 0.76257(6) 1_555 1_555
W2p cC22p 0.76257(7) 1_555 1_555
W2p bC15 0.94(3) 1_555 1_555
W2p Wp 1.00000(9) 1_555 1_555
W2p W 1.0000(18) 1_555 1_555
W2p bC6 1.61(3) 1_555 1_555
W2p W3 1.64(2) 1_555 1_555
W2p W1p 1.73205(13) 1_555 1_555
W2p W3p 1.73205(12) 1_555 1_555
W2p cC15p 1.75465(12) 1_555 1_555
W2p cC3p 1.75465(13) 1_555 1_555
W2p W2 1.811(15) 1_555 1_555
W2p bC22 1.89(3) 1_555 1_555
W2p bC14 1.949(19) 1_555 1_555
W2p cC5p 2.04979(13) 1_555 1_555
W2p cC17p 2.04979(13) 1_555 1_555
W2p bC20 2.19(3) 1_555 1_555
W2p bC3 2.298(14) 1_555 1_555
W2p cC6p 2.36137(19) 1_555 1_555
W2p cC10p 2.3614(2) 1_555 1_555
W2p bC7 2.404(8) 1_555 1_555
W2p bH6 2.48(12) 1_555 2_657
W2p bH3 2.65(12) 1_555 2_657
W2p bC18 2.769(4) 1_555 1_555
W2p cC13p 2.7892(2) 1_555 1_555
W2p cC9p 2.7892(2) 1_555 1_555
W2p bC23 2.857(16) 1_555 1_555
W2p bC12 2.86(4) 1_555 1_555
W2p cC20p 3.0240(2) 1_555 1_555
W2p cC11p 3.0240(3) 1_555 1_555
W2p bC19 3.06(3) 1_555 1_555
W2p bC17 3.18(3) 1_555 1_555
W2p cC2p 3.1978(2) 1_555 1_555
W2p cC21p 3.1978(3) 1_555 1_555
W3p W3 0.60(2) 1_555 1_555
W3p cC6p 0.76257(7) 1_555 1_555
W3p cC3p 0.76257(5) 1_555 1_555
W3p bC3 0.87(3) 1_555 1_555
W3p Wp 1.00000(8) 1_555 1_555
W3p W 1.0000(17) 1_555 1_555
W3p bC6 1.14(3) 1_555 1_555
W3p W2 1.58(2) 1_555 1_555
W3p bC7 1.59(4) 1_555 1_555
W3p W1p 1.73205(16) 1_555 1_555
W3p W2p 1.73205(12) 1_555 1_555
W3p cC10p 1.75465(13) 1_555 1_555
W3p cC7p 1.75465(16) 1_555 1_555
W3p W1 1.774(19) 1_555 1_555
W3p bC10 1.90(3) 1_555 1_555
W3p cC12p 2.04979(17) 1_555 1_555
W3p cC11p 2.04979(18) 1_555 1_555
W3p bC11 2.13(3) 1_555 1_555
W3p bH3 2.16(11) 1_555 2_657
W3p bC22 2.203(16) 1_555 1_555
W3p bC15 2.324(13) 1_555 1_555
W3p cC15p 2.3614(2) 1_555 1_555
W3p cC22p 2.36137(15) 1_555 1_555
W3p bC12 2.37(3) 1_555 1_555
W3p cC8p 2.78924(18) 1_555 1_555
W3p cC4p 2.7892(2) 1_555 1_555
W3p bC5 2.84(4) 1_555 1_555
W3p bC8 2.86(9) 1_555 2_657
W3p bC4 2.973(17) 1_555 1_555
W3p cC14p 3.0240(2) 1_555 1_555
W3p cC5p 3.0240(3) 1_555 1_555
W3p bC8 3.06(2) 1_555 1_555
W3p bC24 3.17(3) 1_555 1_555
W3p bC14 3.20(3) 1_555 1_555
W3p cC16p 3.1978(3) 1_555 1_555
W3p cC24p 3.1978(2) 1_555 1_555
W3p bH6 3.20(14) 1_555 2_657
cC2p cH1p 1.04990(8) 1_555 1_555
cC2p cC5p 1.41210(13) 1_555 1_555
cC2p cC24p 1.44180(10) 1_555 1_555
cC2p bC19 1.48(10) 1_555 1_555
cC2p bC16 1.91(9) 1_555 1_555
cC2p bC14 1.97(11) 1_555 1_555
cC2p bH8 2.00(11) 1_555 1_555
cC2p cH7p 2.16675(16) 1_555 1_555
cC2p cC7p 2.44583(18) 1_555 1_555
cC2p cC9p 2.44583(19) 1_555 1_555
cC2p cC11p 2.4716(2) 1_555 1_555
cC2p bH6 2.55(10) 1_555 1_555
cC2p bC12 2.60(9) 1_555 1_555
cC2p bH6 2.60(13) 1_555 2_657
cC2p bC10 2.63(4) 1_555 1_555
cC2p cH9p 2.66165(18) 1_555 1_555
cC2p bC16 2.75(10) 1_555 2_657
cC2p cC3p 2.8392(2) 1_555 1_555
cC2p bC6 2.90(4) 1_555 1_555
cC2p bC18 2.91(14) 1_555 1_555
cC2p bC19 2.94(10) 1_555 2_657
cC2p bH8 2.95(12) 1_555 2_657
cC2p aC114p 3.16(4) 1_555 3_556
cC2p W2p 3.1978(2) 1_555 1_555
cC3p W3p 0.76257(5) 1_555 1_555
cC3p bC6 0.89(3) 1_555 1_555
cC3p W3 0.96(3) 1_555 1_555
cC3p cC11p 1.41210(13) 1_555 1_555
cC3p cC6p 1.44180(11) 1_555 1_555
cC3p W 1.4418(16) 1_555 1_555
cC3p Wp 1.44180(14) 1_555 1_555
cC3p cC7p 1.44180(10) 1_555 1_555
cC3p bC3 1.46(5) 1_555 1_555
cC3p bC10 1.68(5) 1_555 1_555
cC3p W2p 1.75465(13) 1_555 1_555
cC3p W1 1.83(3) 1_555 1_555
cC3p bC12 1.89(3) 1_555 1_555
cC3p W2 2.228(17) 1_555 1_555
cC3p bH3 2.30(12) 1_555 2_657
cC3p bC7 2.34(3) 1_555 1_555
cC3p W1p 2.3614(2) 1_555 1_555
cC3p cC4p 2.44583(19) 1_555 1_555
cC3p cC24p 2.44583(18) 1_555 1_555
cC3p cC12p 2.4716(2) 1_555 1_555
cC3p cC5p 2.4716(2) 1_555 1_555
cC3p bC15 2.49(3) 1_555 1_555
cC3p bC11 2.49(6) 1_555 1_555
cC3p cC10p 2.49727(18) 1_555 1_555
cC3p cC22p 2.49727(19) 1_555 1_555
cC3p bC22 2.744(10) 1_555 1_555
cC3p bC14 2.75(6) 1_555 1_555
cC3p bC8 2.76(3) 1_555 1_555
cC3p bC8 2.82(10) 1_555 2_657
cC3p bH6 2.82(13) 1_555 2_657
cC3p cC8p 2.8392(2) 1_555 1_555
cC3p cC2p 2.8392(2) 1_555 1_555
cC3p bC16 2.87(4) 1_555 1_555
cC3p cC15p 2.8836(3) 1_555 1_555
cC3p bC4 2.99(5) 1_555 1_555
cC3p aH52p 3.16(4) 1_555 3_556
cC4p cH2p 1.04990(10) 1_555 1_555
cC4p cC11p 1.41210(10) 1_555 1_555
cC4p cC8p 1.44180(11) 1_555 1_555
cC4p aH51p 2.01(3) 1_555 2_565
cC4p cH3p 2.16675(19) 1_555 1_555
cC4p bC8 2.35(8) 1_555 1_555
cC4p bC4 2.35(11) 1_555 1_555
cC4p cC3p 2.44583(19) 1_555 1_555
cC4p cC24p 2.4458(2) 1_555 1_555
cC4p cC12p 2.47159(18) 1_555 1_555
cC4p aH53p 2.63(4) 1_555 3_556
cC4p bC12 2.65(8) 1_555 1_555
cC4p bC11 2.66(11) 1_555 1_555
cC4p cH7p 2.6616(2) 1_555 1_555
cC4p K6 2.76(6) 1_555 1_555
cC4p W3p 2.7892(2) 1_555 1_555
cC4p cC6p 2.8392(3) 1_555 1_555
cC4p bH3 2.91(9) 1_555 1_555
cC4p bH2 2.92(12) 1_555 1_555
cC4p bC6 2.92(4) 1_555 1_555
cC4p bC3 2.92(5) 1_555 1_555
cC4p aC113p 2.93(3) 1_555 2_565
cC4p W3 2.999(18) 1_555 1_555
cC4p aC106p 3.08(4) 1_555 3_556
cC4p aH52p 3.10(5) 1_555 3_556
cC5p bC14 0.67(10) 1_555 1_555
cC5p cC7p 1.41210(10) 1_555 1_555
cC5p cC2p 1.41210(13) 1_555 1_555
cC5p cC9p 1.41210(10) 1_555 1_555
cC5p bC19 1.42(6) 1_555 1_555
cC5p bC10 1.49(2) 1_555 1_555
cC5p bC18 1.76(11) 1_555 1_555
cC5p bH6 2.00(11) 1_555 2_657
cC5p W2p 2.04979(13) 1_555 1_555
cC5p W1 2.14(3) 1_555 1_555
cC5p cH9p 2.13983(19) 1_555 1_555
cC5p cH1p 2.13983(16) 1_555 1_555
cC5p bH8 2.18(4) 1_555 1_555
cC5p bC16 2.33(9) 1_555 1_555
cC5p bC6 2.38(5) 1_555 1_555
cC5p bH4 2.42(9) 1_555 1_555
cC5p cC13p 2.47159(19) 1_555 1_555
cC5p cC22p 2.47159(18) 1_555 1_555
cC5p cC24p 2.47159(19) 1_555 1_555
cC5p cC3p 2.4716(2) 1_555 1_555
cC5p bC15 2.60(5) 1_555 1_555
cC5p bC16 2.67(8) 1_555 2_657
cC5p bC12 2.69(9) 1_555 1_555
cC5p bC23 2.77(11) 1_555 1_555
cC5p cC17p 2.8539(3) 1_555 1_555
cC5p Wp 2.8539(2) 1_555 1_555
cC5p W 2.8539(17) 1_555 1_555
cC5p cC11p 2.8539(2) 1_555 1_555
cC5p W3 2.95(4) 1_555 1_555
cC5p W3p 3.0240(3) 1_555 1_555
cC5p bC20 3.08(9) 1_555 1_555
cC5p bH8 3.13(14) 1_555 2_657
cC6p bC3 0.63(3) 1_555 1_555
cC6p W3p 0.76257(7) 1_555 1_555
cC6p W3 1.07(3) 1_555 1_555
cC6p bC7 1.21(5) 1_555 1_555
cC6p cC12p 1.41210(10) 1_555 1_555
cC6p Wp 1.44180(10) 1_555 1_555
cC6p W 1.4418(19) 1_555 1_555
cC6p cC3p 1.44180(11) 1_555 1_555
cC6p cC10p 1.44180(14) 1_555 1_555
cC6p W2 1.56(3) 1_555 1_555
cC6p bC11 1.66(2) 1_555 1_555
cC6p W1p 1.75465(14) 1_555 1_555
cC6p bC6 1.76(4) 1_555 1_555
cC6p bC5 2.21(6) 1_555 1_555
cC6p bC22 2.29(3) 1_555 1_555
cC6p bH3 2.33(11) 1_555 2_657
cC6p W2p 2.36137(19) 1_555 1_555
cC6p W1 2.381(10) 1_555 1_555
cC6p cC16p 2.4458(2) 1_555 1_555
cC6p cC8p 2.44583(19) 1_555 1_555
cC6p cC14p 2.47159(18) 1_555 1_555
cC6p cC11p 2.47159(18) 1_555 1_555
cC6p bC24 2.48(3) 1_555 1_555
cC6p cC15p 2.49727(19) 1_555 1_555
cC6p cC7p 2.4973(2) 1_555 1_555
cC6p bC10 2.62(2) 1_555 1_555
cC6p bC2 2.69(4) 1_555 1_555
cC6p bC4 2.78(3) 1_555 1_555
cC6p bC15 2.815(7) 1_555 1_555
cC6p cC19p 2.8392(2) 1_555 1_555
cC6p cC4p 2.8392(3) 1_555 1_555
cC6p bC12 2.85(5) 1_555 1_555
cC6p cC22p 2.8836(2) 1_555 1_555
cC6p bC8 3.01(8) 1_555 2_657
cC7p bC10 0.34(5) 1_555 1_555
cC7p W2p 0.76257(6) 1_555 1_555
cC7p W1 0.87(4) 1_555 1_555
cC7p bC6 1.36(4) 1_555 1_555
cC7p cC5p 1.41210(10) 1_555 1_555
cC7p cC22p 1.44180(14) 1_555 1_555
cC7p Wp 1.44180(11) 1_555 1_555
cC7p W 1.4418(18) 1_555 1_555
cC7p cC3p 1.44180(10) 1_555 1_555
cC7p bC14 1.49(2) 1_555 1_555
cC7p bC15 1.56(5) 1_555 1_555
cC7p W3 1.69(3) 1_555 1_555
cC7p W3p 1.75465(16) 1_555 1_555
cC7p bH6 2.13(11) 1_555 2_657
cC7p W1p 2.36137(16) 1_555 1_555
cC7p W2 2.371(9) 1_555 1_555
cC7p bC12 2.38(5) 1_555 1_555
cC7p bC3 2.43(3) 1_555 1_555
cC7p cC2p 2.44583(18) 1_555 1_555
cC7p cC9p 2.4458(2) 1_555 1_555
cC7p bC19 2.447(18) 1_555 1_555
cC7p cC17p 2.47159(19) 1_555 1_555
cC7p cC11p 2.47159(19) 1_555 1_555
cC7p cC6p 2.4973(2) 1_555 1_555
cC7p cC15p 2.49727(18) 1_555 1_555
cC7p bC22 2.54(2) 1_555 1_555
cC7p bC18 2.56(4) 1_555 1_555
cC7p bC20 2.60(5) 1_555 1_555
cC7p bH3 2.69(14) 1_555 2_657
cC7p bC16 2.78(4) 1_555 1_555
cC7p cC13p 2.8392(2) 1_555 1_555
cC7p cC24p 2.8392(3) 1_555 1_555
cC7p bC7 2.863(6) 1_555 1_555
cC7p cC10p 2.8836(2) 1_555 1_555
cC7p bC16 2.94(9) 1_555 2_657
cC7p bC23 2.97(5) 1_555 1_555
cC8p cH3p 1.04990(7) 1_555 1_555
cC8p cC12p 1.41210(13) 1_555 1_555
cC8p cC4p 1.44180(11) 1_555 1_555
cC8p bC11 1.90(8) 1_555 1_555
cC8p aH51p 2.04(4) 1_555 2_565
cC8p bC4 2.09(8) 1_555 1_555
cC8p cH2p 2.16675(15) 1_555 1_555
cC8p aH54p 2.26(5) 1_555 2_565
cC8p bC24 2.39(14) 1_555 1_555
cC8p cC6p 2.44583(19) 1_555 1_555
cC8p cC16p 2.44583(18) 1_555 1_555
cC8p bH2 2.46(9) 1_555 1_555
cC8p K6 2.47(6) 1_555 1_555
cC8p cC11p 2.4716(2) 1_555 1_555
cC8p bC3 2.61(3) 1_555 1_555
cC8p cH6p 2.66165(18) 1_555 1_555
cC8p bH7 2.72(14) 1_555 1_555
cC8p W3p 2.78924(18) 1_555 1_555
cC8p aC113p 2.82(3) 1_555 2_565
cC8p cC3p 2.8392(2) 1_555 1_555
cC8p bC8 2.90(10) 1_555 1_555
cC8p aC105p 2.98(4) 1_555 2_565
cC8p W3 3.037(19) 1_555 1_555
cC9p bC18 0.53(15) 1_555 1_555
cC9p cH9p 1.04990(8) 1_555 1_555
cC9p bH4 1.05(6) 1_555 1_555
cC9p bC14 1.11(6) 1_555 1_555
cC9p cC5p 1.41210(10) 1_555 1_555
cC9p cC13p 1.44180(14) 1_555 1_555
cC9p bC23 1.95(13) 1_555 1_555
cC9p bC19 1.95(13) 1_555 1_555
cC9p bH8 2.15(13) 1_555 1_555
cC9p cH5p 2.16675(18) 1_555 1_555
cC9p bC10 2.367(14) 1_555 1_555
cC9p cC7p 2.4458(2) 1_555 1_555
cC9p cC2p 2.44583(19) 1_555 1_555
cC9p cC17p 2.47159(18) 1_555 1_555
cC9p bH6 2.59(11) 1_555 2_657
cC9p cH1p 2.6616(2) 1_555 1_555
cC9p bH21 2.68(14) 1_555 1_555
cC9p cH8p 2.68(2) 1_555 4_647
cC9p bH1 2.72(6) 1_555 4_647
cC9p W2p 2.7892(2) 1_555 1_555
cC9p K8 2.82(7) 1_555 4_647
cC9p W1 2.837(16) 1_555 1_555
cC9p cC22p 2.8392(2) 1_555 1_555
cC9p bC20 2.86(10) 1_555 1_555
cC9p bC15 3.02(5) 1_555 1_555
cC9p bH8 3.08(13) 1_555 2_657
cC10p bC7 0.34(5) 1_555 1_555
cC10p W2 0.73(3) 1_555 1_555
cC10p W1p 0.76257(7) 1_555 1_555
cC10p bC22 1.36(4) 1_555 1_555
cC10p cC14p 1.41210(10) 1_555 1_555
cC10p cC15p 1.44180(10) 1_555 1_555
cC10p Wp 1.44180(11) 1_555 1_555
cC10p W 1.4418(18) 1_555 1_555
cC10p cC6p 1.44180(14) 1_555 1_555
cC10p bC5 1.49(2) 1_555 1_555
cC10p bC3 1.56(5) 1_555 1_555
cC10p W3p 1.75465(13) 1_555 1_555
cC10p W3 1.82(3) 1_555 1_555
cC10p W1 2.322(15) 1_555 1_555
cC10p W2p 2.3614(2) 1_555 1_555
cC10p bC17 2.38(5) 1_555 1_555
cC10p bC15 2.43(3) 1_555 1_555
cC10p cC18p 2.44583(18) 1_555 1_555
cC10p cC19p 2.4458(2) 1_555 1_555
cC10p bC9 2.447(18) 1_555 1_555
cC10p cC20p 2.47159(19) 1_555 1_555
cC10p cC12p 2.47159(19) 1_555 1_555
cC10p cC22p 2.4973(2) 1_555 1_555
cC10p cC3p 2.49727(18) 1_555 1_555
cC10p bC6 2.54(2) 1_555 1_555
cC10p bC2 2.56(4) 1_555 1_555
cC10p bC11 2.60(5) 1_555 1_555
cC10p bH3 2.74(8) 1_555 2_657
cC10p bC13 2.78(4) 1_555 1_555
cC10p cC23p 2.8392(3) 1_555 1_555
cC10p cC16p 2.8392(2) 1_555 1_555
cC10p bC10 2.863(6) 1_555 1_555
cC10p cC7p 2.8836(2) 1_555 1_555
cC10p bC24 2.97(5) 1_555 1_555
cC10p K9 2.98(4) 1_555 1_556
cC11p cC4p 1.41210(10) 1_555 1_555
cC11p cC3p 1.41210(13) 1_555 1_555
cC11p cC24p 1.41210(10) 1_555 1_555
cC11p bC12 1.76(6) 1_555 1_555
cC11p bC6 1.89(3) 1_555 1_555
cC11p W3p 2.04979(18) 1_555 1_555
cC11p cH7p 2.13983(15) 1_555 1_555
cC11p cH2p 2.13983(15) 1_555 1_555
cC11p W3 2.21(3) 1_555 1_555
cC11p bC8 2.28(7) 1_555 1_555
cC11p cC8p 2.4716(2) 1_555 1_555
cC11p cC6p 2.47159(18) 1_555 1_555
cC11p cC7p 2.47159(19) 1_555 1_555
cC11p cC2p 2.4716(2) 1_555 1_555
cC11p bC3 2.49(6) 1_555 1_555
cC11p bC16 2.55(9) 1_555 1_555
cC11p bC10 2.75(6) 1_555 1_555
cC11p aH52p 2.78(4) 1_555 3_556
cC11p bC4 2.80(10) 1_555 1_555
cC11p cC12p 2.8539(2) 1_555 1_555
cC11p Wp 2.8539(3) 1_555 1_555
cC11p W 2.8539(16) 1_555 1_555
cC11p cC5p 2.8539(2) 1_555 1_555
cC11p bC11 2.89(10) 1_555 1_555
cC11p aC110p 2.93(4) 1_555 3_556
cC11p bH3 2.98(7) 1_555 1_555
cC11p W2p 3.0240(3) 1_555 1_555
cC11p bH3 3.04(11) 1_555 2_657
cC11p bC8 3.09(10) 1_555 2_657
cC11p W1 3.11(4) 1_555 1_555
cC11p aC106p 3.14(3) 1_555 3_556
cC11p aH53p 3.15(4) 1_555 3_556
cC11p bH6 3.20(8) 1_555 1_555
cC11p bC12 3.20(8) 1_555 2_657
cC12p bC11 1.24(6) 1_555 1_555
cC12p cC6p 1.41210(10) 1_555 1_555
cC12p cC8p 1.41210(13) 1_555 1_555
cC12p cC16p 1.41210(10) 1_555 1_555
cC12p bC24 1.52(9) 1_555 1_555
cC12p bC3 1.66(2) 1_555 1_555
cC12p W3p 2.04979(17) 1_555 1_555
cC12p bC2 2.10(11) 1_555 1_555
cC12p cH3p 2.13983(17) 1_555 1_555
cC12p cH6p 2.13983(19) 1_555 1_555
cC12p bC7 2.21(6) 1_555 1_555
cC12p W3 2.31(3) 1_555 1_555
cC12p bH7 2.34(6) 1_555 1_555
cC12p bC4 2.34(8) 1_555 1_555
cC12p bC5 2.39(10) 1_555 1_555
cC12p cC3p 2.4716(2) 1_555 1_555
cC12p cC10p 2.47159(19) 1_555 1_555
cC12p cC19p 2.47159(18) 1_555 1_555
cC12p cC4p 2.47159(18) 1_555 1_555
cC12p aH54p 2.79(3) 1_555 2_565
cC12p W2 2.80(4) 1_555 1_555
cC12p bC6 2.85(5) 1_555 1_555
cC12p Wp 2.8539(2) 1_555 1_555
cC12p W 2.8539(19) 1_555 1_555
cC12p cC11p 2.8539(2) 1_555 1_555
cC12p cC14p 2.8539(3) 1_555 1_555
cC12p K6 2.92(5) 1_555 1_555
cC12p bH2 2.94(7) 1_555 1_555
cC12p bH1 3.02(11) 1_555 1_555
cC12p W1p 3.0240(2) 1_555 1_555
cC12p bH2 3.09(12) 1_555 2_657
cC12p bH3 3.09(14) 1_555 2_657
cC13p bC18 0.97(15) 1_555 1_555
cC13p bC23 1.05(9) 1_555 1_555
cC13p cH5p 1.04990(7) 1_555 1_555
cC13p cC17p 1.41210(10) 1_555 1_555
cC13p cC9p 1.44180(14) 1_555 1_555
cC13p bH4 1.66(13) 1_555 1_555
cC13p bH21 1.73(9) 1_555 1_555
cC13p bC14 1.97(11) 1_555 1_555
cC13p K8 2.00(8) 1_555 4_647
cC13p bC20 2.05(9) 1_555 1_555
cC13p cH9p 2.16675(17) 1_555 1_555
cC13p cC22p 2.4458(2) 1_555 1_555
cC13p cC21p 2.44583(18) 1_555 1_555
cC13p cC5p 2.47159(19) 1_555 1_555
cC13p bC10 2.63(4) 1_555 1_555
cC13p cH12p 2.6616(2) 1_555 1_555
cC13p bC15 2.66(3) 1_555 1_555
cC13p bH1 2.68(5) 1_555 4_647
cC13p W1 2.788(7) 1_555 1_555
cC13p W2p 2.7892(2) 1_555 1_555
cC13p cC7p 2.8392(2) 1_555 1_555
cC13p aH55p 2.86(4) 1_555 3_657
cC13p cH8p 2.993(19) 1_555 4_647
cC13p K3 3.05(5) 1_555 1_556
cC13p cH6p 3.10(3) 1_555 4_647
cC13p bC19 3.13(13) 1_555 1_555
cC13p bH6 3.16(6) 1_555 2_657
cC14p bC5 0.67(10) 1_555 1_555
cC14p cC19p 1.41210(10) 1_555 1_555
cC14p cC18p 1.41210(13) 1_555 1_555
cC14p cC10p 1.41210(10) 1_555 1_555
cC14p bC9 1.42(6) 1_555 1_555
cC14p bC7 1.49(2) 1_555 1_555
cC14p bC2 1.76(11) 1_555 1_555
cC14p W2 2.03(2) 1_555 1_555
cC14p W1p 2.04979(17) 1_555 1_555
cC14p cH8p 2.13983(19) 1_555 1_555
cC14p cH4p 2.13983(16) 1_555 1_555
cC14p bH9 2.18(4) 1_555 1_555
cC14p bC13 2.33(9) 1_555 1_555
cC14p bC22 2.38(5) 1_555 1_555
cC14p bH1 2.42(9) 1_555 1_555
cC14p cC23p 2.47159(19) 1_555 1_555
cC14p cC15p 2.4716(2) 1_555 1_555
cC14p cC16p 2.47159(19) 1_555 1_555
cC14p cC6p 2.47159(18) 1_555 1_555
cC14p bC3 2.60(5) 1_555 1_555
cC14p K2 2.67(6) 1_555 1_656
cC14p bC17 2.69(9) 1_555 1_555
cC14p bC24 2.77(11) 1_555 1_555
cC14p cC20p 2.8539(2) 1_555 1_555
cC14p Wp 2.8539(2) 1_555 1_555
cC14p W 2.8539(19) 1_555 1_555
cC14p cC12p 2.8539(3) 1_555 1_555
cC14p W3p 3.0240(2) 1_555 1_555
cC14p bC11 3.08(9) 1_555 1_555
cC14p W3 3.10(3) 1_555 1_555
cC14p bH5 3.18(8) 1_555 2_757
cC15p W1p 0.76257(5) 1_555 1_555
cC15p bC22 0.89(3) 1_555 1_555
cC15p W2 1.09(3) 1_555 1_555
cC15p cC20p 1.41210(13) 1_555 1_555
cC15p cC10p 1.44180(10) 1_555 1_555
cC15p Wp 1.44180(14) 1_555 1_555
cC15p W 1.4418(9) 1_555 1_555
cC15p cC22p 1.44180(11) 1_555 1_555
cC15p bC15 1.46(5) 1_555 1_555
cC15p W1 1.67(3) 1_555 1_555
cC15p bC7 1.68(5) 1_555 1_555
cC15p W2p 1.75465(12) 1_555 1_555
cC15p bC17 1.89(3) 1_555 1_555
cC15p W3 2.289(13) 1_555 1_555
cC15p bC10 2.34(3) 1_555 1_555
cC15p W3p 2.3614(2) 1_555 1_555
cC15p cC23p 2.44583(18) 1_555 1_555
cC15p cC35p 2.44583(19) 1_555 1_555
cC15p cC14p 2.4716(2) 1_555 1_555
cC15p cC17p 2.4716(2) 1_555 1_555
cC15p bC3 2.49(3) 1_555 1_555
cC15p bC20 2.49(6) 1_555 1_555
cC15p cC6p 2.49727(19) 1_555 1_555
cC15p cC7p 2.49727(18) 1_555 1_555
cC15p K9 2.50(4) 1_555 1_556
cC15p bC6 2.744(10) 1_555 1_555
cC15p bC5 2.75(6) 1_555 1_555
cC15p bC21 2.76(3) 1_555 1_555
cC15p cC18p 2.8392(2) 1_555 1_555
cC15p cC21p 2.8392(2) 1_555 1_555
cC15p bC13 2.87(4) 1_555 1_555
cC15p cC3p 2.8836(3) 1_555 1_555
cC15p bC35 2.99(5) 1_555 1_555
cC15p bH3 3.08(7) 1_555 2_657
cC15p K2 3.17(7) 1_555 1_656
cC16p bC2 0.97(15) 1_555 1_555
cC16p bC24 1.05(9) 1_555 1_555
cC16p cH6p 1.04990(7) 1_555 1_555
cC16p cC12p 1.41210(10) 1_555 1_555
cC16p cC19p 1.44180(14) 1_555 1_555
cC16p bH1 1.66(13) 1_555 1_555
cC16p bH7 1.73(9) 1_555 1_555
cC16p bC5 1.97(11) 1_555 1_555
cC16p bC11 2.05(9) 1_555 1_555
cC16p cH8p 2.16675(17) 1_555 1_555
cC16p cC6p 2.4458(2) 1_555 1_555
cC16p cC8p 2.44583(18) 1_555 1_555
cC16p cC14p 2.47159(19) 1_555 1_555
cC16p K8 2.51(9) 1_555 1_555
cC16p bC7 2.63(4) 1_555 1_555
cC16p cH3p 2.6616(2) 1_555 1_555
cC16p bC3 2.66(3) 1_555 1_555
cC16p aH54p 2.71(4) 1_555 2_565
cC16p cC10p 2.8392(2) 1_555 1_555
cC16p cH5p 2.87(3) 1_555 4_657
cC16p bH21 3.04(8) 1_555 4_657
cC16p bC9 3.13(13) 1_555 1_555
cC16p W3p 3.1978(3) 1_555 1_555
cC17p bC20 1.24(6) 1_555 1_555
cC17p cC13p 1.41210(10) 1_555 1_555
cC17p cC21p 1.41210(13) 1_555 1_555
cC17p cC22p 1.41210(10) 1_555 1_555
cC17p bC23 1.52(9) 1_555 1_555
cC17p bC15 1.66(2) 1_555 1_555
cC17p W1 2.00(2) 1_555 1_555
cC17p W2p 2.04979(13) 1_555 1_555
cC17p bC18 2.10(11) 1_555 1_555
cC17p cH12p 2.13983(17) 1_555 1_555
cC17p cH5p 2.13983(19) 1_555 1_555
cC17p bC10 2.21(6) 1_555 1_555
cC17p bH21 2.34(6) 1_555 1_555
cC17p bC35 2.34(8) 1_555 1_555
cC17p bC14 2.39(10) 1_555 1_555
cC17p cC9p 2.47159(18) 1_555 1_555
cC17p cC35p 2.47159(18) 1_555 1_555
cC17p cC7p 2.47159(19) 1_555 1_555
cC17p cC15p 2.4716(2) 1_555 1_555
cC17p bC22 2.85(5) 1_555 1_555
cC17p cC5p 2.8539(3) 1_555 1_555
cC17p cC20p 2.8539(2) 1_555 1_555
cC17p Wp 2.8539(2) 1_555 1_555
cC17p W 2.8539(15) 1_555 1_555
cC17p aH48p 2.87(4) 1_555 3_657
cC17p bH10 2.94(7) 1_555 1_555
cC17p aH55p 2.98(4) 1_555 3_657
cC17p bH4 3.02(11) 1_555 1_555
cC17p W1p 3.0240(3) 1_555 1_555
cC17p K8 3.05(9) 1_555 4_647
cC17p K3 3.15(5) 1_555 1_556
cC18p cH4p 1.04990(8) 1_555 1_555
cC18p K2 1.41(7) 1_555 1_656
cC18p cC14p 1.41210(13) 1_555 1_555
cC18p cC23p 1.44180(10) 1_555 1_555
cC18p bC9 1.48(10) 1_555 1_555
cC18p bC13 1.91(9) 1_555 1_555
cC18p bC5 1.97(11) 1_555 1_555
cC18p bH9 2.00(11) 1_555 1_555
cC18p cH21p 2.16675(16) 1_555 1_555
cC18p cC10p 2.44583(18) 1_555 1_555
cC18p cC19p 2.44583(19) 1_555 1_555
cC18p cC20p 2.4716(2) 1_555 1_555
cC18p bH5 2.55(10) 1_555 1_555
cC18p bC17 2.60(9) 1_555 1_555
cC18p bC7 2.63(4) 1_555 1_555
cC18p cH8p 2.66165(18) 1_555 1_555
cC18p W1p 2.78924(18) 1_555 1_555
cC18p cC15p 2.8392(2) 1_555 1_555
cC18p W2 2.879(12) 1_555 1_555
cC18p bC22 2.90(4) 1_555 1_555
cC18p bC2 2.91(14) 1_555 1_555
cC18p bH5 2.99(11) 1_555 2_757
cC19p bC2 0.53(15) 1_555 1_555
cC19p cH8p 1.04990(8) 1_555 1_555
cC19p bH1 1.05(6) 1_555 1_555
cC19p bC5 1.11(6) 1_555 1_555
cC19p cC14p 1.41210(10) 1_555 1_555
cC19p cC16p 1.44180(14) 1_555 1_555
cC19p bC24 1.95(13) 1_555 1_555
cC19p bC9 1.95(13) 1_555 1_555
cC19p bH9 2.15(13) 1_555 1_555
cC19p cH6p 2.16675(18) 1_555 1_555
cC19p bC7 2.367(14) 1_555 1_555
cC19p cC10p 2.4458(2) 1_555 1_555
cC19p cC18p 2.44583(19) 1_555 1_555
cC19p cC12p 2.47159(18) 1_555 1_555
cC19p bH4 2.65(6) 1_555 4_657
cC19p cH4p 2.6616(2) 1_555 1_555
cC19p bH7 2.68(14) 1_555 1_555
cC19p cC6p 2.8392(2) 1_555 1_555
cC19p bC11 2.86(10) 1_555 1_555
cC19p K8 2.86(8) 1_555 1_555
cC19p cH9p 2.97(3) 1_555 4_657
cC19p bC3 3.02(5) 1_555 1_555
cC19p W2 3.08(3) 1_555 1_555
cC19p cH5p 3.10(2) 1_555 4_657
cC19p W1p 3.1978(3) 1_555 1_555
cC20p cC35p 1.41210(10) 1_555 1_555
cC20p cC15p 1.41210(13) 1_555 1_555
cC20p cC23p 1.41210(10) 1_555 1_555
cC20p bC17 1.76(6) 1_555 1_555
cC20p bC22 1.89(3) 1_555 1_555
cC20p W1p 2.04979(18) 1_555 1_555
cC20p cH21p 2.13983(15) 1_555 1_555
cC20p cH10p 2.13983(15) 1_555 1_555
cC20p K2 2.22(8) 1_555 1_656
cC20p bC21 2.28(7) 1_555 1_555
cC20p W2 2.33(3) 1_555 1_555
cC20p cC18p 2.4716(2) 1_555 1_555
cC20p cC10p 2.47159(19) 1_555 1_555
cC20p cC21p 2.4716(2) 1_555 1_555
cC20p cC22p 2.47159(18) 1_555 1_555
cC20p bC15 2.49(6) 1_555 1_555
cC20p bC13 2.55(9) 1_555 1_555
cC20p K9 2.68(5) 1_555 1_556
cC20p bC7 2.75(6) 1_555 1_555
cC20p bC35 2.80(10) 1_555 1_555
cC20p cC14p 2.8539(2) 1_555 1_555
cC20p Wp 2.8539(3) 1_555 1_555
cC20p W 2.8539(10) 1_555 1_555
cC20p cC17p 2.8539(2) 1_555 1_555
cC20p aH48p 2.88(4) 1_555 3_657
cC20p bC20 2.89(10) 1_555 1_555
cC20p W1 2.93(4) 1_555 1_555
cC20p bH12 2.98(7) 1_555 1_555
cC20p W2p 3.0240(2) 1_555 1_555
cC20p bH5 3.20(8) 1_555 1_555
cC21p cH12p 1.04990(7) 1_555 1_555
cC21p cC17p 1.41210(13) 1_555 1_555
cC21p cC35p 1.44180(11) 1_555 1_555
cC21p aH48p 1.67(4) 1_555 3_657
cC21p bC20 1.90(8) 1_555 1_555
cC21p bC35 2.09(8) 1_555 1_555
cC21p cH10p 2.16675(15) 1_555 1_555
cC21p aC1p 2.32(3) 1_555 3_657
cC21p bC23 2.39(14) 1_555 1_555
cC21p aH55p 2.39(5) 1_555 3_657
cC21p cC22p 2.44583(19) 1_555 1_555
cC21p cC13p 2.44583(18) 1_555 1_555
cC21p bH10 2.46(9) 1_555 1_555
cC21p cC20p 2.4716(2) 1_555 1_555
cC21p bC15 2.61(3) 1_555 1_555
cC21p cH5p 2.66165(18) 1_555 1_555
cC21p bH21 2.72(14) 1_555 1_555
cC21p cC15p 2.8392(2) 1_555 1_555
cC21p aC101p 2.88(4) 1_555 3_657
cC21p aC124p 2.89(2) 1_555 3_657
cC21p bC21 2.90(10) 1_555 1_555
cC21p W1 3.13(3) 1_555 1_555
cC21p W2p 3.1978(3) 1_555 1_555
cC22p bC15 0.63(3) 1_555 1_555
cC22p W1 0.70(4) 1_555 1_555
cC22p W2p 0.76257(7) 1_555 1_555
cC22p bC10 1.21(5) 1_555 1_555
cC22p cC17p 1.41210(10) 1_555 1_555
cC22p cC7p 1.44180(14) 1_555 1_555
cC22p cC15p 1.44180(11) 1_555 1_555
cC22p W 1.4418(16) 1_555 1_555
cC22p Wp 1.44180(10) 1_555 1_555
cC22p bC20 1.66(2) 1_555 1_555
cC22p W1p 1.75465(16) 1_555 1_555
cC22p bC22 1.76(4) 1_555 1_555
cC22p W2 1.93(3) 1_555 1_555
cC22p bC14 2.21(6) 1_555 1_555
cC22p W3 2.239(14) 1_555 1_555
cC22p bC6 2.29(3) 1_555 1_555
cC22p W3p 2.36137(15) 1_555 1_555
cC22p cC13p 2.4458(2) 1_555 1_555
cC22p cC21p 2.44583(19) 1_555 1_555
cC22p cC5p 2.47159(18) 1_555 1_555
cC22p cC20p 2.47159(18) 1_555 1_555
cC22p bC23 2.48(3) 1_555 1_555
cC22p cC10p 2.4973(2) 1_555 1_555
cC22p cC3p 2.49727(19) 1_555 1_555
cC22p bC7 2.62(2) 1_555 1_555
cC22p bC18 2.69(4) 1_555 1_555
cC22p bC35 2.78(3) 1_555 1_555
cC22p bH6 2.80(11) 1_555 2_657
cC22p bC3 2.815(7) 1_555 1_555
cC22p cC9p 2.8392(2) 1_555 1_555
cC22p cC35p 2.8392(3) 1_555 1_555
cC22p bC17 2.85(5) 1_555 1_555
cC22p cC6p 2.8836(2) 1_555 1_555
cC22p K9 2.99(4) 1_555 1_556
cC22p bH3 3.06(12) 1_555 2_657
cC23p K2 0.94(8) 1_555 1_656
cC23p cH21p 1.04990(10) 1_555 1_555
cC23p cC20p 1.41210(10) 1_555 1_555
cC23p cC18p 1.44180(10) 1_555 1_555
cC23p bC13 2.05(9) 1_555 1_555
cC23p bC17 2.16(7) 1_555 1_555
cC23p cH4p 2.16675(19) 1_555 1_555
cC23p cC15p 2.44583(18) 1_555 1_555
cC23p cC35p 2.4458(2) 1_555 1_555
cC23p cC14p 2.47159(19) 1_555 1_555
cC23p bH5 2.50(9) 1_555 1_555
cC23p bC9 2.55(12) 1_555 1_555
cC23p cH10p 2.6616(2) 1_555 1_555
cC23p bC22 2.71(3) 1_555 1_555
cC23p W1p 2.7892(2) 1_555 1_555
cC23p cC10p 2.8392(3) 1_555 1_555
cC23p bC21 2.90(11) 1_555 1_555
cC23p W2 2.99(2) 1_555 1_555
cC23p bC5 3.04(11) 1_555 1_555
cC23p aH50p 3.07(4) 1_555 2_666
cC23p bC7 3.10(5) 1_555 1_555
cC23p aH56p 3.16(4) 1_555 3_657
cC24p cH7p 1.04990(10) 1_555 1_555
cC24p cC11p 1.41210(10) 1_555 1_555
cC24p cC2p 1.44180(10) 1_555 1_555
cC24p bC16 2.05(9) 1_555 1_555
cC24p bC12 2.16(7) 1_555 1_555
cC24p cH1p 2.16675(19) 1_555 1_555
cC24p cC3p 2.44583(18) 1_555 1_555
cC24p cC4p 2.4458(2) 1_555 1_555
cC24p cC5p 2.47159(19) 1_555 1_555
cC24p bH6 2.50(9) 1_555 1_555
cC24p bC19 2.55(12) 1_555 1_555
cC24p cH2p 2.6616(2) 1_555 1_555
cC24p bC6 2.71(3) 1_555 1_555
cC24p aC110p 2.76(4) 1_555 3_556
cC24p aC106p 2.84(4) 1_555 3_556
cC24p cC7p 2.8392(3) 1_555 1_555
cC24p bC8 2.90(11) 1_555 1_555
cC24p K3 3.00(3) 1_555 2_656
cC24p bC14 3.04(11) 1_555 1_555
cC24p bC16 3.08(10) 1_555 2_657
cC24p aH52p 3.10(5) 1_555 3_556
cC24p bC10 3.10(5) 1_555 1_555
cC24p aC114p 3.18(5) 1_555 3_556
cC24p bH6 3.19(11) 1_555 2_657
cC24p W3p 3.1978(2) 1_555 1_555
cC35p cH10p 1.04990(10) 1_555 1_555
cC35p cC20p 1.41210(10) 1_555 1_555
cC35p cC21p 1.44180(11) 1_555 1_555
cC35p aH48p 1.67(4) 1_555 3_657
cC35p cH12p 2.16675(19) 1_555 1_555
cC35p aC1p 2.19(3) 1_555 3_657
cC35p bC21 2.35(8) 1_555 1_555
cC35p bC35 2.35(11) 1_555 1_555
cC35p cC15p 2.44583(19) 1_555 1_555
cC35p cC23p 2.4458(2) 1_555 1_555
cC35p cC17p 2.47159(18) 1_555 1_555
cC35p aH56p 2.58(4) 1_555 3_657
cC35p aC99p 2.65(3) 1_555 3_657
cC35p bC17 2.65(8) 1_555 1_555
cC35p bC20 2.66(11) 1_555 1_555
cC35p cH21p 2.6616(2) 1_555 1_555
cC35p cC22p 2.8392(3) 1_555 1_555
cC35p bH12 2.91(9) 1_555 1_555
cC35p bH10 2.92(12) 1_555 1_555
cC35p bC22 2.92(4) 1_555 1_555
cC35p bC15 2.92(5) 1_555 1_555
cC35p K2 3.14(8) 1_555 1_656
cC35p W1p 3.1978(2) 1_555 1_555
cH1p cC2p 1.04990(8) 1_555 1_555
cH1p bH8 1.72(14) 1_555 1_555
cH1p bC19 1.82(9) 1_555 1_555
cH1p cC5p 2.13983(16) 1_555 1_555
cH1p cC24p 2.16675(19) 1_555 1_555
cH1p cH9p 2.44583(19) 1_555 1_555
cH1p bC16 2.46(10) 1_555 1_555
cH1p cH7p 2.49170(17) 1_555 1_555
cH1p bC14 2.57(9) 1_555 1_555
cH1p cC9p 2.6616(2) 1_555 1_555
cH1p bH8 2.70(12) 1_555 2_657
cH1p bH6 2.77(13) 1_555 1_555
cH1p K3 2.79(5) 1_555 2_656
cH1p bC19 2.94(10) 1_555 2_657
cH1p bH4 3.11(18) 1_555 1_555
cH1p bC18 3.16(15) 1_555 1_555
cH2p cC4p 1.04990(10) 1_555 1_555
cH2p aH51p 1.63(5) 1_555 2_565
cH2p aH53p 2.13(5) 1_555 3_556
cH2p cC11p 2.13983(15) 1_555 1_555
cH2p cC8p 2.16675(15) 1_555 1_555
cH2p aC113p 2.38(4) 1_555 2_565
cH2p cH7p 2.4458(2) 1_555 1_555
cH2p cH3p 2.49170(18) 1_555 1_555
cH2p aH59p 2.56(4) 1_555 2_565
cH2p cC24p 2.6616(2) 1_555 1_555
cH2p aC106p 2.75(5) 1_555 3_556
cH2p bC8 2.79(9) 1_555 1_555
cH2p aC116p 2.82(4) 1_555 2_565
cH2p bC4 2.96(12) 1_555 1_555
cH2p bH3 3.00(10) 1_555 1_555
cH2p K9 3.14(5) 1_555 2_656
cH2p K6 3.15(7) 1_555 1_555
cH3p cC8p 1.04990(7) 1_555 1_555
cH3p aH54p 1.54(6) 1_555 2_565
cH3p aH51p 1.70(6) 1_555 2_565
cH3p aC105p 2.02(4) 1_555 2_565
cH3p cC12p 2.13983(17) 1_555 1_555
cH3p aC113p 2.14(5) 1_555 2_565
cH3p cC4p 2.16675(19) 1_555 1_555
cH3p aC109p 2.28(2) 1_555 2_565
cH3p cH6p 2.44583(18) 1_555 1_555
cH3p cH2p 2.49170(18) 1_555 1_555
cH3p bH2 2.54(10) 1_555 1_555
cH3p bH7 2.57(17) 1_555 1_555
cH3p bC4 2.60(9) 1_555 1_555
cH3p bC11 2.60(7) 1_555 1_555
cH3p bC24 2.63(14) 1_555 1_555
cH3p cC16p 2.6616(2) 1_555 1_555
cH3p K6 2.70(6) 1_555 1_555
cH4p cC18p 1.04990(8) 1_555 1_555
cH4p bH9 1.72(14) 1_555 1_555
cH4p K2 1.75(8) 1_555 1_656
cH4p bC9 1.82(9) 1_555 1_555
cH4p cC14p 2.13983(16) 1_555 1_555
cH4p cC23p 2.16675(19) 1_555 1_555
cH4p cH8p 2.44583(19) 1_555 1_555
cH4p bC13 2.46(10) 1_555 1_555
cH4p cH21p 2.49170(17) 1_555 1_555
cH4p bC5 2.57(9) 1_555 1_555
cH4p cC19p 2.6616(2) 1_555 1_555
cH4p bH5 2.77(13) 1_555 1_555
cH4p bH1 3.11(18) 1_555 1_555
cH4p bC2 3.16(15) 1_555 1_555
cH4p aC115p 3.20(4) 1_555 2_666
cH5p cC13p 1.04990(7) 1_555 1_555
cH5p K8 1.10(9) 1_555 4_647
cH5p bH21 1.49(11) 1_555 1_555
cH5p bC23 1.52(7) 1_555 1_555
cH5p bC18 1.72(13) 1_555 1_555
cH5p bH4 1.82(19) 1_555 1_555
cH5p cH6p 2.10(3) 1_555 4_647
cH5p bH1 2.11(11) 1_555 4_647
cH5p cC17p 2.13983(19) 1_555 1_555
cH5p cC9p 2.16675(18) 1_555 1_555
cH5p aH55p 2.20(5) 1_555 3_657
cH5p cH12p 2.44583(18) 1_555 1_555
cH5p cH9p 2.4917(2) 1_555 1_555
cH5p cH8p 2.60(3) 1_555 4_647
cH5p cC21p 2.66165(18) 1_555 1_555
cH5p bC20 2.71(7) 1_555 1_555
cH5p cC16p 2.87(3) 1_555 4_647
cH5p bC2 2.91(5) 1_555 4_647
cH5p bC14 2.93(10) 1_555 1_555
cH5p bH7 2.98(13) 1_555 4_647
cH5p aC101p 3.04(5) 1_555 3_657
cH5p cC19p 3.10(2) 1_555 4_647
cH6p cC16p 1.04990(7) 1_555 1_555
cH6p bH7 1.49(11) 1_555 1_555
cH6p bC24 1.52(7) 1_555 1_555
cH6p bC2 1.72(13) 1_555 1_555
cH6p bH1 1.82(19) 1_555 1_555
cH6p K8 1.85(10) 1_555 1_555
cH6p cH5p 2.10(3) 1_555 4_657
cH6p aH54p 2.14(5) 1_555 2_565
cH6p cC12p 2.13983(19) 1_555 1_555
cH6p cC19p 2.16675(18) 1_555 1_555
cH6p bH21 2.31(7) 1_555 4_657
cH6p cH3p 2.44583(18) 1_555 1_555
cH6p cH8p 2.4917(2) 1_555 1_555
cH6p cC8p 2.66165(18) 1_555 1_555
cH6p bC11 2.71(7) 1_555 1_555
cH6p aC105p 2.75(5) 1_555 2_565
cH6p aH55p 2.79(4) 1_555 2_565
cH6p bC5 2.93(10) 1_555 1_555
cH6p aC101p 3.07(4) 1_555 2_565
cH6p bH4 3.08(17) 1_555 4_657
cH6p cC13p 3.10(3) 1_555 4_657
cH6p bC23 3.12(4) 1_555 4_657
cH6p K11 3.17(7) 1_555 1_555
cH7p cC24p 1.04990(10) 1_555 1_555
cH7p cC11p 2.13983(15) 1_555 1_555
cH7p cC2p 2.16675(16) 1_555 1_555
cH7p K3 2.29(4) 1_555 2_656
cH7p cH2p 2.4458(2) 1_555 1_555
cH7p aC106p 2.47(4) 1_555 3_556
cH7p cH1p 2.49170(17) 1_555 1_555
cH7p aC102p 2.60(4) 1_555 3_556
cH7p bC16 2.64(10) 1_555 1_555
cH7p cC4p 2.6616(2) 1_555 1_555
cH7p bH6 2.69(11) 1_555 1_555
cH7p aH53p 2.83(5) 1_555 3_556
cH7p bC12 2.89(6) 1_555 1_555
cH7p aC110p 2.90(5) 1_555 3_556
cH7p aC104p 3.11(4) 1_555 3_556
cH8p bH1 0.69(19) 1_555 1_555
cH8p cC19p 1.04990(8) 1_555 1_555
cH8p bC2 1.34(11) 1_555 1_555
cH8p bH4 1.68(5) 1_555 4_657
cH8p bH9 1.90(15) 1_555 1_555
cH8p cH9p 1.93(3) 1_555 4_657
cH8p bC5 2.00(3) 1_555 1_555
cH8p cC14p 2.13983(19) 1_555 1_555
cH8p cC16p 2.16675(17) 1_555 1_555
cH8p bC9 2.22(12) 1_555 1_555
cH8p cH4p 2.44583(19) 1_555 1_555
cH8p cH6p 2.4917(2) 1_555 1_555
cH8p K8 2.59(7) 1_555 1_555
cH8p cH5p 2.60(3) 1_555 4_657
cH8p bC18 2.61(3) 1_555 4_657
cH8p bC24 2.64(14) 1_555 1_555
cH8p cC18p 2.66165(18) 1_555 1_555
cH8p cC9p 2.68(2) 1_555 4_657
cH8p bH21 2.94(17) 1_555 4_657
cH8p cC13p 2.993(19) 1_555 4_657
cH8p bH7 3.08(17) 1_555 1_555
cH8p bC23 3.19(11) 1_555 4_657
cH9p bH4 0.69(19) 1_555 1_555
cH9p cC9p 1.04990(8) 1_555 1_555
cH9p bC18 1.34(11) 1_555 1_555
cH9p bH8 1.90(15) 1_555 1_555
cH9p cH8p 1.93(3) 1_555 4_647
cH9p bC14 2.00(3) 1_555 1_555
cH9p cC5p 2.13983(19) 1_555 1_555
cH9p cC13p 2.16675(17) 1_555 1_555
cH9p bH1 2.20(12) 1_555 4_647
cH9p bC19 2.22(12) 1_555 1_555
cH9p cH1p 2.44583(19) 1_555 1_555
cH9p cH5p 2.4917(2) 1_555 1_555
cH9p bC23 2.64(14) 1_555 1_555
cH9p cC2p 2.66165(18) 1_555 1_555
cH9p bH9 2.69(13) 1_555 4_647
cH9p K8 2.84(7) 1_555 4_647
cH9p bH8 2.84(11) 1_555 2_657
cH9p cC19p 2.97(3) 1_555 4_647
cH9p bH21 3.08(17) 1_555 1_555
cH9p bC2 3.19(9) 1_555 4_647
cH10p cC35p 1.04990(10) 1_555 1_555
cH10p aC1p 1.68(5) 1_555 3_657
cH10p aC99p 1.69(3) 1_555 3_657
cH10p aH48p 1.69(6) 1_555 3_657
cH10p aH56p 1.69(5) 1_555 3_657
cH10p cC20p 2.13983(15) 1_555 1_555
cH10p cC21p 2.16675(15) 1_555 1_555
cH10p cH21p 2.4458(2) 1_555 1_555
cH10p cH12p 2.49170(18) 1_555 1_555
cH10p cC23p 2.6616(2) 1_555 1_555
cH10p bC21 2.79(9) 1_555 1_555
cH10p aC124p 2.88(5) 1_555 3_657
cH10p aC102p 2.89(3) 1_555 3_657
cH10p bC35 2.96(12) 1_555 1_555
cH10p bH12 3.00(10) 1_555 1_555
cH10p K2 3.19(9) 1_555 1_656
cH12p cC21p 1.04990(7) 1_555 1_555
cH12p aH55p 1.54(6) 1_555 3_657
cH12p aH48p 1.67(6) 1_555 3_657
cH12p aC101p 1.86(4) 1_555 3_657
cH12p aC1p 1.97(5) 1_555 3_657
cH12p aC124p 2.04(3) 1_555 3_657
cH12p cC17p 2.13983(17) 1_555 1_555
cH12p cC35p 2.16675(19) 1_555 1_555
cH12p cH5p 2.44583(18) 1_555 1_555
cH12p cH10p 2.49170(18) 1_555 1_555
cH12p bH10 2.54(10) 1_555 1_555
cH12p bH21 2.57(17) 1_555 1_555
cH12p bC35 2.60(9) 1_555 1_555
cH12p bC20 2.60(7) 1_555 1_555
cH12p bC23 2.63(14) 1_555 1_555
cH12p cC13p 2.6616(2) 1_555 1_555
cH12p K8 2.95(9) 1_555 4_647
cH12p aC105p 3.15(4) 1_555 3_657
cH21p cC23p 1.04990(10) 1_555 1_555
cH21p K2 1.07(9) 1_555 1_656
cH21p cC20p 2.13983(15) 1_555 1_555
cH21p cC18p 2.16675(16) 1_555 1_555
cH21p cH10p 2.4458(2) 1_555 1_555
cH21p aH56p 2.49(5) 1_555 3_657
cH21p cH4p 2.49170(17) 1_555 1_555
cH21p bC13 2.64(10) 1_555 1_555
cH21p cC35p 2.6616(2) 1_555 1_555
cH21p bH5 2.69(11) 1_555 1_555
cH21p K10 2.77(6) 1_555 4_657
cH21p aH59p 2.89(4) 1_555 2_666
cH21p bC17 2.89(6) 1_555 1_555
cH21p aH50p 3.06(5) 1_555 2_666
cH21p aC116p 3.19(4) 1_555 2_666
Wap W1ap 1.00000(7) 1_555 1_555
Wap W2ap 1.00000(8) 1_555 1_555
Wap W3ap 1.00000(9) 1_555 1_555
Wap aC104p 1.44180(12) 1_555 1_555
Wap aC100p 1.44180(13) 1_555 1_555
Wap aC119p 1.44180(10) 1_555 1_555
Wap aC103p 1.44180(10) 1_555 1_555
Wap aC112p 1.44180(13) 1_555 1_555
Wap aC107p 1.44180(12) 1_555 1_555
Wap aH47p 2.56(3) 1_555 2_554
Wap aC120p 2.59(4) 1_555 2_554
Wap aC102p 2.8539(2) 1_555 1_555
Wap aC114p 2.85390(19) 1_555 1_555
Wap aC109p 2.85390(19) 1_555 1_555
Wap aC124p 2.8539(2) 1_555 1_555
Wap aC117p 2.8539(2) 1_555 1_555
Wap aC111p 2.8539(2) 1_555 1_555
Wap aC117p 3.02(4) 1_555 2_554
Wap aC118p 3.18(4) 1_555 2_554
W1ap aC104p 0.76257(6) 1_555 1_555
W1ap aC100p 0.76257(6) 1_555 1_555
W1ap Wap 1.00000(7) 1_555 1_555
W1ap W2ap 1.73205(15) 1_555 1_555
W1ap W3ap 1.73205(15) 1_555 1_555
W1ap aC119p 1.75465(16) 1_555 1_555
W1ap aC103p 1.75465(15) 1_555 1_555
W1ap aC102p 2.04979(19) 1_555 1_555
W1ap aC124p 2.04979(19) 1_555 1_555
W1ap aC112p 2.36137(18) 1_555 1_555
W1ap aC107p 2.36137(18) 1_555 1_555
W1ap aH47p 2.71(4) 1_555 2_554
W1ap aC99p 2.7892(2) 1_555 1_555
W1ap aC1p 2.7892(2) 1_555 1_555
W1ap aC120p 2.91(4) 1_555 2_554
W1ap aC114p 3.0240(2) 1_555 1_555
W1ap aC109p 3.0240(2) 1_555 1_555
W1ap aC106p 3.1978(3) 1_555 1_555
W1ap aC101p 3.1978(3) 1_555 1_555
W2ap aC103p 0.76257(7) 1_555 1_555
W2ap aC107p 0.76257(5) 1_555 1_555
W2ap Wap 1.00000(8) 1_555 1_555
W2ap W1ap 1.73205(15) 1_555 1_555
W2ap W3ap 1.73205(11) 1_555 1_555
W2ap aC100p 1.75465(12) 1_555 1_555
W2ap aC112p 1.75465(15) 1_555 1_555
W2ap aC109p 2.04979(15) 1_555 1_555
W2ap aC111p 2.04979(15) 1_555 1_555
W2ap aC104p 2.3614(2) 1_555 1_555
W2ap aC119p 2.36137(16) 1_555 1_555
W2ap aH47p 2.58(4) 1_555 2_554
W2ap aH60p 2.78(4) 1_555 2_554
W2ap aC116p 2.7892(3) 1_555 1_555
W2ap aC113p 2.7892(2) 1_555 1_555
W2ap aC120p 2.83(4) 1_555 2_554
W2ap aC98p 3.01(5) 1_555 2_554
W2ap aC117p 3.02(5) 1_555 2_554
W2ap aC124p 3.0240(2) 1_555 1_555
W2ap aC117p 3.0240(3) 1_555 1_555
W2ap aC105p 3.1978(3) 1_555 1_555
W2ap aC115p 3.1978(2) 1_555 1_555
W3ap aC112p 0.76257(5) 1_555 1_555
W3ap aC119p 0.76257(7) 1_555 1_555
W3ap Wap 1.00000(9) 1_555 1_555
W3ap W1ap 1.73205(15) 1_555 1_555
W3ap W2ap 1.73205(11) 1_555 1_555
W3ap aC104p 1.75465(12) 1_555 1_555
W3ap aC107p 1.75465(14) 1_555 1_555
W3ap aC114p 2.04979(14) 1_555 1_555
W3ap aC117p 2.04979(15) 1_555 1_555
W3ap aC100p 2.3614(2) 1_555 1_555
W3ap aC103p 2.36137(17) 1_555 1_555
W3ap aC120p 2.58(3) 1_555 2_554
W3ap aC117p 2.75(4) 1_555 2_554
W3ap aC118p 2.7892(2) 1_555 1_555
W3ap aC120p 2.7892(3) 1_555 1_555
W3ap aH47p 2.93(3) 1_555 2_554
W3ap aC118p 2.96(3) 1_555 2_554
W3ap aC102p 3.0240(2) 1_555 1_555
W3ap aC111p 3.0240(3) 1_555 1_555
W3ap aC98p 3.1978(2) 1_555 1_555
W3ap aC110p 3.1978(3) 1_555 1_555
aC1p aH48p 1.04990(9) 1_555 1_555
aC1p aC124p 1.41210(12) 1_555 1_555
aC1p aC99p 1.44180(10) 1_555 1_555
aC1p cH10p 1.68(5) 1_555 3_343
aC1p cH12p 1.97(5) 1_555 3_343
aC1p aH56p 2.16675(17) 1_555 1_555
aC1p cC35p 2.19(3) 1_555 3_343
aC1p cC21p 2.32(3) 1_555 3_343
aC1p aC100p 2.44583(16) 1_555 1_555
aC1p aC101p 2.4458(2) 1_555 1_555
aC1p aC102p 2.4716(2) 1_555 1_555
aC1p aH55p 2.66165(18) 1_555 1_555
aC1p W1ap 2.7892(2) 1_555 1_555
aC1p aC104p 2.8392(2) 1_555 1_555
aC1p K1 2.88(3) 1_555 3_444
aC98p aH60p 1.04990(9) 1_555 1_555
aC98p aC117p 1.41210(12) 1_555 1_555
aC98p aC115p 1.44180(10) 1_555 1_555
aC98p aH50p 2.16675(17) 1_555 1_555
aC98p aC111p 2.32(4) 1_555 2_554
aC98p aC112p 2.44583(16) 1_555 1_555
aC98p aC120p 2.4458(2) 1_555 1_555
aC98p aC111p 2.4716(2) 1_555 1_555
aC98p aC115p 2.50(4) 1_555 2_554
aC98p aC107p 2.56(4) 1_555 2_554
aC98p aH47p 2.66165(18) 1_555 1_555
aC98p aC107p 2.8392(2) 1_555 1_555
aC98p aC98p 2.88(4) 1_555 2_554
aC98p aC112p 2.94(3) 1_555 2_554
aC98p W2ap 3.01(5) 1_555 2_554
aC98p aC116p 3.06(4) 1_555 2_554
aC98p aH50p 3.07(4) 1_555 2_554
aC98p aC117p 3.08(3) 1_555 2_554
aC98p W3ap 3.1978(2) 1_555 1_555
aC99p aH56p 1.04990(9) 1_555 1_555
aC99p aC102p 1.41210(12) 1_555 1_555
aC99p aC1p 1.44180(10) 1_555 1_555
aC99p cH10p 1.69(3) 1_555 3_343
aC99p aH48p 2.16675(18) 1_555 1_555
aC99p aC104p 2.44583(16) 1_555 1_555
aC99p aC106p 2.4458(2) 1_555 1_555
aC99p aC124p 2.4716(2) 1_555 1_555
aC99p cC35p 2.65(3) 1_555 3_343
aC99p aH53p 2.66165(18) 1_555 1_555
aC99p W1ap 2.7892(2) 1_555 1_555
aC99p aC100p 2.8392(2) 1_555 1_555
aC100p W1ap 0.76257(6) 1_555 1_555
aC100p aC124p 1.41210(12) 1_555 1_555
aC100p aC103p 1.44180(12) 1_555 1_555
aC100p Wap 1.44180(13) 1_555 1_555
aC100p aC104p 1.44180(10) 1_555 1_555
aC100p W2ap 1.75465(12) 1_555 1_555
aC100p W3ap 2.3614(2) 1_555 1_555
aC100p aC101p 2.4458(2) 1_555 1_555
aC100p aC1p 2.44583(16) 1_555 1_555
aC100p aC102p 2.4716(2) 1_555 1_555
aC100p aC109p 2.4716(2) 1_555 1_555
aC100p aC119p 2.4973(2) 1_555 1_555
aC100p aC107p 2.49727(16) 1_555 1_555
aC100p aH47p 2.75(4) 1_555 2_554
aC100p aC99p 2.8392(2) 1_555 1_555
aC100p aC105p 2.83917(19) 1_555 1_555
aC100p aC112p 2.8836(3) 1_555 1_555
aC101p aH55p 1.04990(9) 1_555 1_555
aC101p aC124p 1.41210(9) 1_555 1_555
aC101p aC105p 1.44180(12) 1_555 1_555
aC101p cH12p 1.86(4) 1_555 3_343
aC101p aH54p 2.16675(19) 1_555 1_555
aC101p aC100p 2.4458(2) 1_555 1_555
aC101p aC1p 2.4458(2) 1_555 1_555
aC101p aC109p 2.47159(16) 1_555 1_555
aC101p K4 2.53(3) 1_555 1_444
aC101p aH48p 2.6616(2) 1_555 1_555
aC101p aC103p 2.8392(2) 1_555 1_555
aC101p cC21p 2.88(4) 1_555 3_343
aC101p K8 2.89(6) 1_555 2_545
aC101p cH5p 3.04(5) 1_555 3_343
aC101p cH6p 3.07(4) 1_555 2_545
aC101p W1ap 3.1978(3) 1_555 1_555
aC102p aC104p 1.41210(12) 1_555 1_555
aC102p aC99p 1.41210(12) 1_555 1_555
aC102p aC106p 1.41210(9) 1_555 1_555
aC102p W1ap 2.04979(19) 1_555 1_555
aC102p aH53p 2.13983(17) 1_555 1_555
aC102p aH56p 2.13983(14) 1_555 1_555
aC102p aC1p 2.4716(2) 1_555 1_555
aC102p aC100p 2.4716(2) 1_555 1_555
aC102p aC119p 2.47159(16) 1_555 1_555
aC102p aC110p 2.4716(2) 1_555 1_555
aC102p cH7p 2.60(4) 1_555 3_444
aC102p aC124p 2.85390(19) 1_555 1_555
aC102p Wap 2.8539(2) 1_555 1_555
aC102p aC114p 2.8539(2) 1_555 1_555
aC102p cH10p 2.89(3) 1_555 3_343
aC102p aH49p 3.01(5) 1_555 2_554
aC102p W3ap 3.0240(2) 1_555 1_555
aC103p W2ap 0.76257(7) 1_555 1_555
aC103p aC109p 1.41210(9) 1_555 1_555
aC103p aC100p 1.44180(12) 1_555 1_555
aC103p aC107p 1.44180(13) 1_555 1_555
aC103p Wap 1.44180(10) 1_555 1_555
aC103p W1ap 1.75465(15) 1_555 1_555
aC103p W3ap 2.36137(17) 1_555 1_555
aC103p aC105p 2.4458(2) 1_555 1_555
aC103p aC113p 2.4458(2) 1_555 1_555
aC103p aC111p 2.47159(16) 1_555 1_555
aC103p aC124p 2.47159(16) 1_555 1_555
aC103p aC104p 2.4973(2) 1_555 1_555
aC103p aC112p 2.4973(2) 1_555 1_555
aC103p aH47p 2.65(4) 1_555 2_554
aC103p aC116p 2.8392(2) 1_555 1_555
aC103p aC101p 2.8392(2) 1_555 1_555
aC103p aC119p 2.88360(19) 1_555 1_555
aC103p aH60p 3.00(5) 1_555 2_554
aC103p aC120p 3.14(4) 1_555 2_554
aC104p W1ap 0.76257(6) 1_555 1_555
aC104p aC102p 1.41210(12) 1_555 1_555
aC104p aC119p 1.44180(13) 1_555 1_555
aC104p Wap 1.44180(12) 1_555 1_555
aC104p aC100p 1.44180(10) 1_555 1_555
aC104p W3ap 1.75465(12) 1_555 1_555
aC104p W2ap 2.3614(2) 1_555 1_555
aC104p aC106p 2.4458(2) 1_555 1_555
aC104p aC99p 2.44583(16) 1_555 1_555
aC104p aC124p 2.4716(2) 1_555 1_555
aC104p aC114p 2.4716(2) 1_555 1_555
aC104p aC112p 2.49727(16) 1_555 1_555
aC104p aC103p 2.4973(2) 1_555 1_555
aC104p aC1p 2.8392(2) 1_555 1_555
aC104p aC110p 2.83917(19) 1_555 1_555
aC104p aC107p 2.8836(2) 1_555 1_555
aC104p aH49p 2.94(4) 1_555 2_554
aC104p aC118p 2.98(5) 1_555 2_554
aC104p aH47p 3.02(4) 1_555 2_554
aC104p aC120p 3.03(4) 1_555 2_554
aC104p cH7p 3.11(4) 1_555 3_444
aC105p aH54p 1.04990(7) 1_555 1_555
aC105p aC109p 1.41210(12) 1_555 1_555
aC105p aC101p 1.44180(12) 1_555 1_555
aC105p cH3p 2.02(4) 1_555 2_545
aC105p aH55p 2.16675(14) 1_555 1_555
aC105p aC103p 2.4458(2) 1_555 1_555
aC105p aC113p 2.44583(16) 1_555 1_555
aC105p aC124p 2.4716(2) 1_555 1_555
aC105p aH51p 2.6616(2) 1_555 1_555
aC105p cH6p 2.75(5) 1_555 2_545
aC105p K4 2.83(5) 1_555 1_444
aC105p aC100p 2.83917(19) 1_555 1_555
aC105p cC8p 2.98(4) 1_555 2_545
aC105p cH12p 3.15(4) 1_555 3_343
aC105p W2ap 3.1978(3) 1_555 1_555
aC106p aH53p 1.04990(9) 1_555 1_555
aC106p aC102p 1.41210(9) 1_555 1_555
aC106p aC110p 1.44180(13) 1_555 1_555
aC106p aH52p 2.1668(2) 1_555 1_555
aC106p aC104p 2.4458(2) 1_555 1_555
aC106p aC99p 2.4458(2) 1_555 1_555
aC106p cH7p 2.47(4) 1_555 3_444
aC106p aC114p 2.47159(16) 1_555 1_555
aC106p aH56p 2.6616(2) 1_555 1_555
aC106p cH2p 2.75(5) 1_555 3_444
aC106p cC24p 2.84(4) 1_555 3_444
aC106p aC119p 2.8392(2) 1_555 1_555
aC106p K10 3.04(4) 1_555 2_555
aC106p cC4p 3.08(4) 1_555 3_444
aC106p cC11p 3.14(3) 1_555 3_444
aC106p W1ap 3.1978(3) 1_555 1_555
aC107p W2ap 0.76257(5) 1_555 1_555
aC107p aC111p 1.41210(12) 1_555 1_555
aC107p aC103p 1.44180(13) 1_555 1_555
aC107p Wap 1.44180(12) 1_555 1_555
aC107p aC112p 1.44180(10) 1_555 1_555
aC107p W3ap 1.75465(14) 1_555 1_555
aC107p W1ap 2.36137(18) 1_555 1_555
aC107p aC116p 2.4458(2) 1_555 1_555
aC107p aC115p 2.44583(16) 1_555 1_555
aC107p aC109p 2.4716(2) 1_555 1_555
aC107p aC117p 2.4716(2) 1_555 1_555
aC107p aH60p 2.50(3) 1_555 2_554
aC107p aC100p 2.49727(16) 1_555 1_555
aC107p aC119p 2.4973(2) 1_555 1_555
aC107p aC98p 2.56(4) 1_555 2_554
aC107p aC117p 2.73(4) 1_555 2_554
aC107p aC113p 2.83917(19) 1_555 1_555
aC107p aC98p 2.8392(2) 1_555 1_555
aC107p aH47p 2.84(3) 1_555 2_554
aC107p aC104p 2.8836(2) 1_555 1_555
aC107p aC120p 2.90(3) 1_555 2_554
aC109p aC105p 1.41210(12) 1_555 1_555
aC109p aC103p 1.41210(9) 1_555 1_555
aC109p aC113p 1.41210(12) 1_555 1_555
aC109p W2ap 2.04979(15) 1_555 1_555
aC109p aH54p 2.1398(2) 1_555 1_555
aC109p aH51p 2.13983(19) 1_555 1_555
aC109p cH3p 2.28(2) 1_555 2_545
aC109p aC116p 2.47159(16) 1_555 1_555
aC109p aC107p 2.4716(2) 1_555 1_555
aC109p aC100p 2.4716(2) 1_555 1_555
aC109p aC101p 2.47159(16) 1_555 1_555
aC109p aC111p 2.8539(2) 1_555 1_555
aC109p Wap 2.85390(19) 1_555 1_555
aC109p aC124p 2.8539(2) 1_555 1_555
aC109p W1ap 3.0240(2) 1_555 1_555
aC110p aH52p 1.04990(7) 1_555 1_555
aC110p aC114p 1.41210(12) 1_555 1_555
aC110p aC106p 1.44180(13) 1_555 1_555
aC110p aH53p 2.16675(14) 1_555 1_555
aC110p aC119p 2.4458(2) 1_555 1_555
aC110p aC118p 2.44583(16) 1_555 1_555
aC110p aC102p 2.4716(2) 1_555 1_555
aC110p aH49p 2.6616(2) 1_555 1_555
aC110p cC24p 2.76(4) 1_555 3_444
aC110p aC104p 2.83917(19) 1_555 1_555
aC110p cH7p 2.90(5) 1_555 3_444
aC110p cC11p 2.93(4) 1_555 3_444
aC110p aC110p 3.09(5) 1_555 2_554
aC110p aH52p 3.11(5) 1_555 2_554
aC110p K6 3.13(4) 1_555 3_444
aC110p W3ap 3.1978(3) 1_555 1_555
aC111p aC116p 1.41210(9) 1_555 1_555
aC111p aC107p 1.41210(12) 1_555 1_555
aC111p aC115p 1.41210(12) 1_555 1_555
aC111p W2ap 2.04979(15) 1_555 1_555
aC111p aH59p 2.13983(17) 1_555 1_555
aC111p aH50p 2.13983(14) 1_555 1_555
aC111p aH60p 2.22(4) 1_555 2_554
aC111p aC98p 2.32(4) 1_555 2_554
aC111p aC113p 2.4716(2) 1_555 1_555
aC111p aC103p 2.47159(16) 1_555 1_555
aC111p aC98p 2.4716(2) 1_555 1_555
aC111p aC112p 2.4716(2) 1_555 1_555
aC111p aC115p 2.68(5) 1_555 2_554
aC111p aH50p 2.83(5) 1_555 2_554
aC111p aC109p 2.8539(2) 1_555 1_555
aC111p Wap 2.8539(2) 1_555 1_555
aC111p aC117p 2.85390(19) 1_555 1_555
aC111p K2 2.96(7) 1_555 2_545
aC111p W3ap 3.0240(3) 1_555 1_555
aC111p aC117p 3.13(3) 1_555 2_554
aC112p W3ap 0.76257(5) 1_555 1_555
aC112p aC117p 1.41210(12) 1_555 1_555
aC112p aC119p 1.44180(12) 1_555 1_555
aC112p Wap 1.44180(13) 1_555 1_555
aC112p aC107p 1.44180(10) 1_555 1_555
aC112p W2ap 1.75465(15) 1_555 1_555
aC112p W1ap 2.36137(18) 1_555 1_555
aC112p aC98p 2.44583(16) 1_555 1_555
aC112p aC120p 2.4458(2) 1_555 1_555
aC112p aC114p 2.4716(2) 1_555 1_555
aC112p aC111p 2.4716(2) 1_555 1_555
aC112p aC117p 2.47(4) 1_555 2_554
aC112p aC104p 2.49727(16) 1_555 1_555
aC112p aC103p 2.4973(2) 1_555 1_555
aC112p aC120p 2.70(3) 1_555 2_554
aC112p aC118p 2.83917(19) 1_555 1_555
aC112p aC115p 2.8392(2) 1_555 1_555
aC112p aC100p 2.8836(3) 1_555 1_555
aC112p aC112p 2.90(4) 1_555 2_554
aC112p aC98p 2.94(3) 1_555 2_554
aC112p aH47p 3.11(3) 1_555 2_554
aC113p aH51p 1.04990(7) 1_555 1_555
aC113p aC109p 1.41210(12) 1_555 1_555
aC113p aC116p 1.44180(13) 1_555 1_555
aC113p cH3p 2.14(5) 1_555 2_545
aC113p aH59p 2.16675(14) 1_555 1_555
aC113p cH2p 2.38(4) 1_555 2_545
aC113p aC103p 2.4458(2) 1_555 1_555
aC113p aC105p 2.44583(16) 1_555 1_555
aC113p aC111p 2.4716(2) 1_555 1_555
aC113p aH54p 2.6616(2) 1_555 1_555
aC113p W2ap 2.7892(2) 1_555 1_555
aC113p cC8p 2.82(3) 1_555 2_545
aC113p aC107p 2.83917(19) 1_555 1_555
aC113p cC4p 2.93(3) 1_555 2_545
aC113p aH60p 3.01(5) 1_555 2_554
aC113p aH53p 3.11(2) 1_555 4_444
aC114p aC110p 1.41210(12) 1_555 1_555
aC114p aC119p 1.41210(9) 1_555 1_555
aC114p aC118p 1.41210(12) 1_555 1_555
aC114p W3ap 2.04979(14) 1_555 1_555
aC114p aH49p 2.1398(2) 1_555 1_555
aC114p aH52p 2.13983(19) 1_555 1_555
aC114p aC112p 2.4716(2) 1_555 1_555
aC114p aC106p 2.47159(16) 1_555 1_555
aC114p aC104p 2.4716(2) 1_555 1_555
aC114p aC120p 2.47159(16) 1_555 1_555
aC114p aC114p 2.79(4) 1_555 2_554
aC114p Wap 2.85390(19) 1_555 1_555
aC114p aC117p 2.8539(2) 1_555 1_555
aC114p aC102p 2.8539(2) 1_555 1_555
aC114p W1ap 3.0240(2) 1_555 1_555
aC114p aC118p 3.04(4) 1_555 2_554
aC114p aC119p 3.12(4) 1_555 2_554
aC114p cC2p 3.16(4) 1_555 3_444
aC114p cC24p 3.18(5) 1_555 3_444
aC115p aH50p 1.04990(9) 1_555 1_555
aC115p aC111p 1.41210(12) 1_555 1_555
aC115p aC98p 1.44180(10) 1_555 1_555
aC115p aC115p 2.10(4) 1_555 2_554
aC115p aH60p 2.16675(18) 1_555 1_555
aC115p aH50p 2.25(4) 1_555 2_554
aC115p aC107p 2.44583(16) 1_555 1_555
aC115p aC116p 2.4458(2) 1_555 1_555
aC115p aC117p 2.4716(2) 1_555 1_555
aC115p aC98p 2.50(4) 1_555 2_554
aC115p K2 2.59(9) 1_555 2_545
aC115p aH59p 2.66165(18) 1_555 1_555
aC115p aC111p 2.68(5) 1_555 2_554
aC115p aC112p 2.8392(2) 1_555 1_555
aC115p aH60p 2.88(5) 1_555 2_554
aC115p cH4p 3.20(4) 1_555 2_646
aC115p W2ap 3.1978(2) 1_555 1_555
aC116p aH59p 1.04990(9) 1_555 1_555
aC116p aC111p 1.41210(9) 1_555 1_555
aC116p aC113p 1.44180(13) 1_555 1_555
aC116p aH51p 2.1668(2) 1_555 1_555
aC116p aC107p 2.4458(2) 1_555 1_555
aC116p aC115p 2.4458(2) 1_555 1_555
aC116p aC109p 2.47159(16) 1_555 1_555
aC116p aH60p 2.51(4) 1_555 2_554
aC116p aH50p 2.6616(2) 1_555 1_555
aC116p W2ap 2.7892(3) 1_555 1_555
aC116p cH2p 2.82(4) 1_555 2_545
aC116p aC103p 2.8392(2) 1_555 1_555
aC116p aC98p 3.06(4) 1_555 2_554
aC116p aH50p 3.12(7) 1_555 2_554
aC116p K2 3.18(6) 1_555 2_545
aC116p cH21p 3.19(4) 1_555 2_646
aC117p aC98p 1.41210(12) 1_555 1_555
aC117p aC120p 1.41210(9) 1_555 1_555
aC117p aC112p 1.41210(12) 1_555 1_555
aC117p W3ap 2.04979(15) 1_555 1_555
aC117p aH60p 2.13983(14) 1_555 1_555
aC117p aH47p 2.13983(18) 1_555 1_555
aC117p aC118p 2.4716(2) 1_555 1_555
aC117p aC119p 2.47159(16) 1_555 1_555
aC117p aC107p 2.4716(2) 1_555 1_555
aC117p aC115p 2.4716(2) 1_555 1_555
aC117p aC112p 2.47(4) 1_555 2_554
aC117p aC117p 2.68(3) 1_555 2_554
aC117p aC107p 2.73(4) 1_555 2_554
aC117p W3ap 2.75(4) 1_555 2_554
aC117p Wap 2.8539(2) 1_555 1_555
aC117p aC114p 2.8539(2) 1_555 1_555
aC117p aC111p 2.85390(19) 1_555 1_555
aC117p Wap 3.02(4) 1_555 2_554
aC117p W2ap 3.02(5) 1_555 2_554
aC117p W2ap 3.0240(3) 1_555 1_555
aC117p aC98p 3.08(3) 1_555 2_554
aC117p aC111p 3.13(3) 1_555 2_554
aC117p aC119p 3.15(3) 1_555 2_554
aC118p aH49p 1.04990(7) 1_555 1_555
aC118p aC114p 1.41210(12) 1_555 1_555
aC118p aC120p 1.44180(12) 1_555 1_555
aC118p aH47p 2.16675(14) 1_555 1_555
aC118p aC119p 2.4458(2) 1_555 1_555
aC118p aC110p 2.44583(16) 1_555 1_555
aC118p aC117p 2.4716(2) 1_555 1_555
aC118p aH52p 2.6616(2) 1_555 1_555
aC118p aC119p 2.76(4) 1_555 2_554
aC118p W3ap 2.7892(2) 1_555 1_555
aC118p aC112p 2.83917(19) 1_555 1_555
aC118p K5 2.92(4) 1_555 1_554
aC118p W3ap 2.96(3) 1_555 2_554
aC118p aC104p 2.98(5) 1_555 2_554
aC118p aC114p 3.04(4) 1_555 2_554
aC118p Wap 3.18(4) 1_555 2_554
aC119p W3ap 0.76257(7) 1_555 1_555
aC119p aC114p 1.41210(9) 1_555 1_555
aC119p aC104p 1.44180(13) 1_555 1_555
aC119p aC112p 1.44180(12) 1_555 1_555
aC119p Wap 1.44180(10) 1_555 1_555
aC119p W1ap 1.75465(16) 1_555 1_555
aC119p W2ap 2.36137(16) 1_555 1_555
aC119p aC110p 2.4458(2) 1_555 1_555
aC119p aC118p 2.4458(2) 1_555 1_555
aC119p aC102p 2.47159(16) 1_555 1_555
aC119p aC117p 2.47159(16) 1_555 1_555
aC119p aC100p 2.4973(2) 1_555 1_555
aC119p aC107p 2.4973(2) 1_555 1_555
aC119p aC118p 2.76(4) 1_555 2_554
aC119p aC120p 2.77(3) 1_555 2_554
aC119p aC106p 2.8392(2) 1_555 1_555
aC119p aC120p 2.8392(2) 1_555 1_555
aC119p aC103p 2.88360(19) 1_555 1_555
aC119p aC114p 3.12(4) 1_555 2_554
aC119p aC117p 3.15(3) 1_555 2_554
aC119p aH49p 3.17(3) 1_555 2_554
aC119p aH47p 3.20(3) 1_555 2_554
aC120p aH47p 1.04990(9) 1_555 1_555
aC120p aC117p 1.41210(9) 1_555 1_555
aC120p aC118p 1.44180(12) 1_555 1_555
aC120p aH49p 2.16675(19) 1_555 1_555
aC120p aC112p 2.4458(2) 1_555 1_555
aC120p aC98p 2.4458(2) 1_555 1_555
aC120p aC114p 2.47159(16) 1_555 1_555
aC120p W3ap 2.58(3) 1_555 2_554
aC120p Wap 2.59(4) 1_555 2_554
aC120p aH60p 2.6616(2) 1_555 1_555
aC120p aC112p 2.70(3) 1_555 2_554
aC120p aC119p 2.77(3) 1_555 2_554
aC120p W3ap 2.7892(3) 1_555 1_555
aC120p W2ap 2.83(4) 1_555 2_554
aC120p aC119p 2.8392(2) 1_555 1_555
aC120p aC107p 2.90(3) 1_555 2_554
aC120p W1ap 2.91(4) 1_555 2_554
aC120p K5 2.91(4) 1_555 1_554
aC120p aC104p 3.03(4) 1_555 2_554
aC120p aC103p 3.14(4) 1_555 2_554
aC124p aC1p 1.41210(12) 1_555 1_555
aC124p aC101p 1.41210(9) 1_555 1_555
aC124p aC100p 1.41210(12) 1_555 1_555
aC124p cH12p 2.04(3) 1_555 3_343
aC124p W1ap 2.04979(19) 1_555 1_555
aC124p aH48p 2.13983(14) 1_555 1_555
aC124p aH55p 2.13983(18) 1_555 1_555
aC124p aC99p 2.4716(2) 1_555 1_555
aC124p aC104p 2.4716(2) 1_555 1_555
aC124p aC105p 2.4716(2) 1_555 1_555
aC124p aC103p 2.47159(16) 1_555 1_555
aC124p aC102p 2.85390(19) 1_555 1_555
aC124p Wap 2.8539(2) 1_555 1_555
aC124p aC109p 2.8539(2) 1_555 1_555
aC124p cH10p 2.88(5) 1_555 3_343
aC124p cC21p 2.89(2) 1_555 3_343
aC124p W2ap 3.0240(2) 1_555 1_555
aH47p aC120p 1.04990(9) 1_555 1_555
aH47p aC117p 2.13983(18) 1_555 1_555
aH47p aC118p 2.16675(14) 1_555 1_555
aH47p K5 2.31(4) 1_555 1_554
aH47p aH60p 2.4458(2) 1_555 1_555
aH47p aH49p 2.4917(2) 1_555 1_555
aH47p Wap 2.56(3) 1_555 2_554
aH47p W2ap 2.58(4) 1_555 2_554
aH47p aC103p 2.65(4) 1_555 2_554
aH47p aC98p 2.66165(18) 1_555 1_555
aH47p W1ap 2.71(4) 1_555 2_554
aH47p aC100p 2.75(4) 1_555 2_554
aH47p aC107p 2.84(3) 1_555 2_554
aH47p W3ap 2.93(3) 1_555 2_554
aH47p aC104p 3.02(4) 1_555 2_554
aH47p aC112p 3.11(3) 1_555 2_554
aH47p aC119p 3.20(3) 1_555 2_554
aH48p aC1p 1.04990(9) 1_555 1_555
aH48p cC21p 1.67(4) 1_555 3_343
aH48p cH12p 1.67(6) 1_555 3_343
aH48p cC35p 1.67(4) 1_555 3_343
aH48p cH10p 1.69(6) 1_555 3_343
aH48p aC124p 2.13983(14) 1_555 1_555
aH48p aC99p 2.16675(18) 1_555 1_555
aH48p K1 2.41(3) 1_555 3_444
aH48p aH55p 2.4458(2) 1_555 1_555
aH48p aH56p 2.49170(16) 1_555 1_555
aH48p aC101p 2.6616(2) 1_555 1_555
aH48p cC17p 2.87(4) 1_555 3_343
aH48p cC20p 2.88(4) 1_555 3_343
aH49p aC118p 1.04990(7) 1_555 1_555
aH49p aC114p 2.1398(2) 1_555 1_555
aH49p aC120p 2.16675(19) 1_555 1_555
aH49p K5 2.33(4) 1_555 1_554
aH49p aH52p 2.44583(16) 1_555 1_555
aH49p aH47p 2.4917(2) 1_555 1_555
aH49p aC110p 2.6616(2) 1_555 1_555
aH49p aC104p 2.94(4) 1_555 2_554
aH49p aC102p 3.01(5) 1_555 2_554
aH49p K10 3.07(4) 1_555 1_554
aH49p aC119p 3.17(3) 1_555 2_554
aH50p aC115p 1.04990(9) 1_555 1_555
aH50p aH50p 1.96(5) 1_555 2_554
aH50p aC111p 2.13983(14) 1_555 1_555
aH50p aC98p 2.16675(17) 1_555 1_555
aH50p aC115p 2.25(4) 1_555 2_554
aH50p K2 2.40(10) 1_555 2_545
aH50p aH59p 2.4458(2) 1_555 1_555
aH50p aH60p 2.49170(16) 1_555 1_555
aH50p aC116p 2.6616(2) 1_555 1_555
aH50p aC111p 2.83(5) 1_555 2_554
aH50p K9 2.89(3) 1_555 2_645
aH50p aH59p 2.91(7) 1_555 2_554
aH50p cH21p 3.06(5) 1_555 2_646
aH50p cC23p 3.07(4) 1_555 2_646
aH50p aC98p 3.07(4) 1_555 2_554
aH50p aC116p 3.12(7) 1_555 2_554
aH51p aC113p 1.04990(7) 1_555 1_555
aH51p cH2p 1.63(5) 1_555 2_545
aH51p cH3p 1.70(6) 1_555 2_545
aH51p cC4p 2.01(3) 1_555 2_545
aH51p cC8p 2.04(4) 1_555 2_545
aH51p aC109p 2.13983(19) 1_555 1_555
aH51p aC116p 2.1668(2) 1_555 1_555
aH51p aH53p 2.39(2) 1_555 4_444
aH51p aH54p 2.44583(16) 1_555 1_555
aH51p aH59p 2.4917(2) 1_555 1_555
aH51p K6 2.49(6) 1_555 2_545
aH51p aC105p 2.6616(2) 1_555 1_555
aH52p aC110p 1.04990(7) 1_555 1_555
aH52p aC114p 2.13983(19) 1_555 1_555
aH52p aC106p 2.1668(2) 1_555 1_555
aH52p K6 2.35(4) 1_555 3_444
aH52p aH49p 2.44583(16) 1_555 1_555
aH52p aH53p 2.4917(2) 1_555 1_555
aH52p aC118p 2.6616(2) 1_555 1_555
aH52p cC11p 2.78(4) 1_555 3_444
aH52p K10 2.86(5) 1_555 1_554
aH52p cC4p 3.10(5) 1_555 3_444
aH52p cC24p 3.10(5) 1_555 3_444
aH52p aC110p 3.11(5) 1_555 2_554
aH52p aH52p 3.16(5) 1_555 2_554
aH52p cC3p 3.16(4) 1_555 3_444
aH53p aC106p 1.04990(9) 1_555 1_555
aH53p cH2p 2.13(5) 1_555 3_444
aH53p aC102p 2.13983(17) 1_555 1_555
aH53p aC110p 2.16675(14) 1_555 1_555
aH53p aH51p 2.39(2) 1_555 4_454
aH53p aH56p 2.4458(2) 1_555 1_555
aH53p aH52p 2.4917(2) 1_555 1_555
aH53p cC4p 2.63(4) 1_555 3_444
aH53p aC99p 2.66165(18) 1_555 1_555
aH53p K10 2.69(5) 1_555 2_555
aH53p K6 2.79(5) 1_555 3_444
aH53p cH7p 2.83(5) 1_555 3_444
aH53p aH59p 2.93(4) 1_555 4_454
aH53p aC113p 3.11(2) 1_555 4_454
aH53p cC11p 3.15(4) 1_555 3_444
aH54p aC105p 1.04990(7) 1_555 1_555
aH54p cH3p 1.54(6) 1_555 2_545
aH54p cH6p 2.14(5) 1_555 2_545
aH54p aC109p 2.1398(2) 1_555 1_555
aH54p aC101p 2.16675(19) 1_555 1_555
aH54p cC8p 2.26(5) 1_555 2_545
aH54p aH51p 2.44583(16) 1_555 1_555
aH54p aH55p 2.4917(2) 1_555 1_555
aH54p K6 2.53(5) 1_555 2_545
aH54p aC113p 2.6616(2) 1_555 1_555
aH54p cC16p 2.71(4) 1_555 2_545
aH54p cC12p 2.79(3) 1_555 2_545
aH54p K8 2.85(8) 1_555 2_545
aH54p bH7 3.01(14) 1_555 2_545
aH54p K4 3.02(7) 1_555 1_444
aH54p bC24 3.14(11) 1_555 2_545
aH55p aC101p 1.04990(9) 1_555 1_555
aH55p cH12p 1.54(6) 1_555 3_343
aH55p K8 2.05(6) 1_555 2_545
aH55p aC124p 2.13983(18) 1_555 1_555
aH55p aC105p 2.16675(14) 1_555 1_555
aH55p cH5p 2.20(5) 1_555 3_343
aH55p cC21p 2.39(5) 1_555 3_343
aH55p aH48p 2.4458(2) 1_555 1_555
aH55p aH54p 2.4917(2) 1_555 1_555
aH55p K4 2.52(5) 1_555 1_444
aH55p aC1p 2.66165(18) 1_555 1_555
aH55p cH6p 2.79(4) 1_555 2_545
aH55p cC13p 2.86(4) 1_555 3_343
aH55p bH21 2.96(14) 1_555 3_343
aH55p cC17p 2.98(4) 1_555 3_343
aH56p aC99p 1.04990(9) 1_555 1_555
aH56p cH10p 1.69(5) 1_555 3_343
aH56p aC102p 2.13983(14) 1_555 1_555
aH56p aC1p 2.16675(17) 1_555 1_555
aH56p aH59p 2.31(2) 1_555 4_454
aH56p aH53p 2.4458(2) 1_555 1_555
aH56p cH21p 2.49(5) 1_555 3_343
aH56p aH48p 2.49170(16) 1_555 1_555
aH56p cC35p 2.58(4) 1_555 3_343
aH56p aC106p 2.6616(2) 1_555 1_555
aH56p K10 3.06(6) 1_555 2_555
aH56p K1 3.12(4) 1_555 3_444
aH56p cC23p 3.16(4) 1_555 3_343
aH59p aC116p 1.04990(9) 1_555 1_555
aH59p aC111p 2.13983(17) 1_555 1_555
aH59p aC113p 2.16675(14) 1_555 1_555
aH59p aH56p 2.31(2) 1_555 4_444
aH59p aH50p 2.4458(2) 1_555 1_555
aH59p aH51p 2.4917(2) 1_555 1_555
aH59p cH2p 2.56(4) 1_555 2_545
aH59p aC115p 2.66165(18) 1_555 1_555
aH59p cH21p 2.89(4) 1_555 2_646
aH59p aH50p 2.91(7) 1_555 2_554
aH59p aH53p 2.93(4) 1_555 4_444
aH59p K2 3.03(7) 1_555 2_545
aH59p K9 3.06(3) 1_555 1_444
aH59p aH60p 3.07(4) 1_555 2_554
aH60p aC98p 1.04990(9) 1_555 1_555
aH60p aC117p 2.13983(14) 1_555 1_555
aH60p aC115p 2.16675(18) 1_555 1_555
aH60p aC111p 2.22(4) 1_555 2_554
aH60p aH47p 2.4458(2) 1_555 1_555
aH60p aH50p 2.49170(16) 1_555 1_555
aH60p aC107p 2.50(3) 1_555 2_554
aH60p aC116p 2.51(4) 1_555 2_554
aH60p aC120p 2.6616(2) 1_555 1_555
aH60p W2ap 2.78(4) 1_555 2_554
aH60p aC115p 2.88(5) 1_555 2_554
aH60p aC103p 3.00(5) 1_555 2_554
aH60p aC113p 3.01(5) 1_555 2_554
aH60p aH59p 3.07(4) 1_555 2_554
loop_
_geom_angle_atom_site_label_1
_geom_angle_atom_site_label_2
_geom_angle_atom_site_label_3
_geom_angle
_geom_angle_site_symmetry_1
_geom_angle_site_symmetry_2
_geom_angle_site_symmetry_3
bH3 K9 cC15p 74(2) 2_656 1_555 1_554
cC20p K9 bH3 105(2) 1_554 1_555 2_656
cC20p K9 cC15p 31.4(5) 1_554 1_555 1_554
W1p K9 cC20p 44.8(7) 1_554 1_555 1_554
W1p K9 bH3 61(2) 1_554 1_555 2_656
W1p K9 cC15p 16.3(2) 1_554 1_555 1_554
aH50p K9 W1p 109.5(11) 2_665 1_555 1_554
aH50p K9 cC20p 82.2(11) 2_665 1_555 1_554
aH50p K9 bH3 136(4) 2_665 1_555 2_656
aH50p K9 cC15p 107.3(12) 2_665 1_555 1_554
cC10p K9 aH50p 101.1(10) 1_554 1_555 2_665
cC10p K9 W1p 14.4(2) 1_554 1_555 1_554
cC10p K9 cC20p 51.5(7) 1_554 1_555 1_554
cC10p K9 bH3 58(2) 1_554 1_555 2_656
cC10p K9 cC15p 28.9(4) 1_554 1_555 1_554
cC22p K9 cC10p 49.5(6) 1_554 1_555 1_554
cC22p K9 aH50p 133.3(13) 1_554 1_555 2_665
cC22p K9 W1p 35.5(5) 1_554 1_555 1_554
cC22p K9 cC20p 51.4(7) 1_554 1_555 1_554
cC22p K9 bH3 66(3) 1_554 1_555 2_656
cC22p K9 cC15p 28.7(4) 1_554 1_555 1_554
aH59p K9 cC22p 167.8(12) 1_666 1_555 1_554
aH59p K9 cC10p 137.4(9) 1_666 1_555 1_554
aH59p K9 aH50p 58.6(13) 1_666 1_555 2_665
aH59p K9 W1p 151.7(9) 1_666 1_555 1_554
aH59p K9 cC20p 140.1(11) 1_666 1_555 1_554
aH59p K9 bH3 108(3) 1_666 1_555 2_656
aH59p K9 cC15p 162.5(11) 1_666 1_555 1_554
W K9 aH59p 152.4(10) 1_554 1_555 1_666
W K9 cC22p 27.5(3) 1_554 1_555 1_554
W K9 cC10p 27.5(3) 1_554 1_555 1_554
W K9 aH50p 127.6(11) 1_554 1_555 2_665
W K9 W1p 18.5(2) 1_554 1_555 1_554
W K9 cC20p 59.0(8) 1_554 1_555 1_554
W K9 bH3 47(2) 1_554 1_555 2_656
W K9 cC15p 27.6(3) 1_554 1_555 1_554
Wp K9 W 0.00(4) 1_554 1_555 1_554
Wp K9 aH59p 152.4(10) 1_554 1_555 1_666
Wp K9 cC22p 27.5(3) 1_554 1_555 1_554
Wp K9 cC10p 27.5(3) 1_554 1_555 1_554
Wp K9 aH50p 127.6(11) 1_554 1_555 2_665
Wp K9 W1p 18.5(2) 1_554 1_555 1_554
Wp K9 cC20p 59.0(8) 1_554 1_555 1_554
Wp K9 bH3 47(2) 1_554 1_555 2_656
Wp K9 cC15p 27.6(3) 1_554 1_555 1_554
cH2p K9 Wp 108.8(9) 2_656 1_555 1_554
cH2p K9 W 108.8(9) 2_656 1_555 1_554
cH2p K9 aH59p 48.7(10) 2_656 1_555 1_666
cH2p K9 cC22p 121.2(8) 2_656 1_555 1_554
cH2p K9 cC10p 114.8(10) 2_656 1_555 1_554
cH2p K9 aH50p 103.2(12) 2_656 1_555 2_665
cH2p K9 W1p 121.8(9) 2_656 1_555 1_554
cH2p K9 cC20p 166.3(9) 2_656 1_555 1_554
cH2p K9 bH3 62(2) 2_656 1_555 2_656
cH2p K9 cC15p 136.2(8) 2_656 1_555 1_554
W2 K9 cH2p 120.6(10) 1_554 1_555 2_656
W2 K9 Wp 18.3(2) 1_554 1_555 1_554
W2 K9 W 18.3(2) 1_554 1_555 1_554
W2 K9 aH59p 150.5(10) 1_554 1_555 1_666
W2 K9 cC22p 36.4(6) 1_554 1_555 1_554
W2 K9 cC10p 13.2(6) 1_554 1_555 1_554
W2 K9 aH50p 109.5(10) 1_554 1_555 2_665
W2 K9 W1p 1.4(7) 1_554 1_555 1_554
W2 K9 cC20p 45.9(8) 1_554 1_555 1_554
W2 K9 bH3 60(2) 1_554 1_555 2_656
W2 K9 cC15p 17.7(7) 1_554 1_555 1_554
bH6 K3 cH7p 63.6(18) 2_656 1_555 2_656
cH1p K3 bH6 60(3) 2_656 1_555 2_656
cH1p K3 cH7p 57.8(9) 2_656 1_555 2_656
cC24p K3 cH1p 43.7(5) 2_656 1_555 2_656
cC24p K3 bH6 51.3(13) 2_656 1_555 2_656
cC24p K3 cH7p 16.8(3) 2_656 1_555 2_656
cC13p K3 cC24p 116.8(10) 1_554 1_555 2_656
cC13p K3 cH1p 101.0(12) 1_554 1_555 2_656
cC13p K3 bH6 65.8(17) 1_554 1_555 2_656
cC13p K3 cH7p 129.1(12) 1_554 1_555 2_656
K8 K3 cC13p 37.6(15) 4_646 1_555 1_554
K8 K3 cC24p 138.7(12) 4_646 1_555 2_656
K8 K3 cH1p 100.5(14) 4_646 1_555 2_656
K8 K3 bH6 97(3) 4_646 1_555 2_656
K8 K3 cH7p 155.6(14) 4_646 1_555 2_656
cC17p K3 K8 58.1(17) 1_554 1_555 4_646
cC17p K3 cC13p 26.3(4) 1_554 1_555 1_554
cC17p K3 cC24p 114.4(11) 1_554 1_555 2_656
cC17p K3 cH1p 118.5(10) 1_554 1_555 2_656
cC17p K3 bH6 66.4(17) 1_554 1_555 2_656
cC17p K3 cH7p 119.4(14) 1_554 1_555 2_656
cH6p K8 cH5p 87(6) 1_555 1_555 4_657
cC13p K8 cH6p 107(4) 4_657 1_555 1_555
cC13p K8 cH5p 22(2) 4_657 1_555 4_657
aH55p K8 cC13p 90(4) 2_565 1_555 4_657
aH55p K8 cH6p 91(3) 2_565 1_555 1_555
aH55p K8 cH5p 82(5) 2_565 1_555 4_657
bH1 K8 aH55p 139(6) 1_555 1_555 2_565
bH1 K8 cC13p 82(3) 1_555 1_555 4_657
bH1 K8 cH6p 55(5) 1_555 1_555 1_555
bH1 K8 cH5p 75(5) 1_555 1_555 4_657
bH4 K8 bH1 48(4) 4_657 1_555 1_555
bH4 K8 aH55p 136(5) 4_657 1_555 2_565
bH4 K8 cC13p 46(2) 4_657 1_555 4_657
bH4 K8 cH6p 98(4) 4_657 1_555 1_555
bH4 K8 cH5p 55(4) 4_657 1_555 4_657
bH21 K8 bH4 65(4) 4_657 1_555 4_657
bH21 K8 bH1 64(4) 4_657 1_555 1_555
bH21 K8 aH55p 82(5) 4_657 1_555 2_565
bH21 K8 cC13p 45(2) 4_657 1_555 4_657
bH21 K8 cH6p 63(3) 4_657 1_555 1_555
bH21 K8 cH5p 24(3) 4_657 1_555 4_657
bC18 K8 bH21 52(2) 4_657 1_555 4_657
bC18 K8 bH4 24.7(13) 4_657 1_555 4_657
bC18 K8 bH1 66(4) 4_657 1_555 1_555
bC18 K8 aH55p 111(4) 4_657 1_555 2_565
bC18 K8 cC13p 21(3) 4_657 1_555 4_657
bC18 K8 cH6p 105(4) 4_657 1_555 1_555
bC18 K8 cH5p 35(4) 4_657 1_555 4_657
cC16p K8 bC18 103(3) 1_555 1_555 4_657
cC16p K8 bH21 76(3) 1_555 1_555 4_657
cC16p K8 bH4 88(3) 1_555 1_555 4_657
cC16p K8 bH1 41(4) 1_555 1_555 1_555
cC16p K8 aH55p 112(3) 1_555 1_555 2_565
cC16p K8 cC13p 113(4) 1_555 1_555 4_657
cC16p K8 cH6p 21.8(10) 1_555 1_555 1_555
cC16p K8 cH5p 97(6) 1_555 1_555 4_657
cH8p K8 cC16p 50.2(16) 1_555 1_555 1_555
cH8p K8 bC18 62(2) 1_555 1_555 4_657
cH8p K8 bH21 71(5) 1_555 1_555 4_657
cH8p K8 bH4 40.1(17) 1_555 1_555 4_657
cH8p K8 bH1 12(4) 1_555 1_555 1_555
cH8p K8 aH55p 150(4) 1_555 1_555 2_565
cH8p K8 cC13p 80(2) 1_555 1_555 4_657
cH8p K8 cH6p 66(2) 1_555 1_555 1_555
cH8p K8 cH5p 78(4) 1_555 1_555 4_657
bC23 K8 cH8p 75(3) 4_657 1_555 1_555
bC23 K8 cC16p 96(3) 4_657 1_555 1_555
bC23 K8 bC18 32.5(13) 4_657 1_555 4_657
bC23 K8 bH21 23.6(11) 4_657 1_555 4_657
bC23 K8 bH4 52(3) 4_657 1_555 4_657
bC23 K8 bH1 73(4) 4_657 1_555 1_555
bC23 K8 aH55p 85(4) 4_657 1_555 2_565
bC23 K8 cC13p 21.1(19) 4_657 1_555 4_657
bC23 K8 cH6p 86(3) 4_657 1_555 1_555
bC23 K8 cH5p 3(4) 4_657 1_555 4_657
bC2 K8 bC23 87(4) 1_555 1_555 4_657
bC2 K8 cH8p 29(3) 1_555 1_555 1_555
bC2 K8 cC16p 21(3) 1_555 1_555 1_555
bC2 K8 bC18 86(4) 1_555 1_555 4_657
bC2 K8 bH21 72(4) 1_555 1_555 4_657
bC2 K8 bH4 68(4) 1_555 1_555 4_657
bC2 K8 bH1 20.5(10) 1_555 1_555 1_555
bC2 K8 aH55p 130(5) 1_555 1_555 2_565
bC2 K8 cC13p 100(3) 1_555 1_555 4_657
bC2 K8 cH6p 39(3) 1_555 1_555 1_555
bC2 K8 cH5p 89(5) 1_555 1_555 4_657
cC9p K8 bC2 86(3) 4_657 1_555 1_555
cC9p K8 bC23 42(3) 4_657 1_555 4_657
cC9p K8 cH8p 59.3(12) 4_657 1_555 1_555
cC9p K8 cC16p 105(2) 4_657 1_555 1_555
cC9p K8 bC18 9(3) 4_657 1_555 4_657
cC9p K8 bH21 61(3) 4_657 1_555 4_657
cC9p K8 bH4 19.7(12) 4_657 1_555 4_657
cC9p K8 bH1 65(3) 4_657 1_555 1_555
cC9p K8 aH55p 118(4) 4_657 1_555 2_565
cC9p K8 cC13p 28.9(10) 4_657 1_555 4_657
cC9p K8 cH6p 110(3) 4_657 1_555 1_555
cC9p K8 cH5p 44(3) 4_657 1_555 4_657
cH9p K8 cC9p 21.4(5) 4_657 1_555 4_657
cH9p K8 bC2 70(3) 4_657 1_555 1_555
cH9p K8 bC23 58(3) 4_657 1_555 4_657
cH9p K8 cH8p 41.3(9) 4_657 1_555 1_555
cH9p K8 cC16p 91(2) 4_657 1_555 1_555
cH9p K8 bC18 28(3) 4_657 1_555 4_657
cH9p K8 bH21 71(4) 4_657 1_555 4_657
cH9p K8 bH4 6(3) 4_657 1_555 4_657
cH9p K8 bH1 50(4) 4_657 1_555 1_555
cH9p K8 aH55p 139(4) 4_657 1_555 2_565
cH9p K8 cC13p 49.5(15) 4_657 1_555 4_657
cH9p K8 cH6p 102(3) 4_657 1_555 1_555
cH9p K8 cH5p 60(3) 4_657 1_555 4_657
aH54p K8 cH9p 151(3) 2_565 1_555 4_657
aH54p K8 cC9p 155(4) 2_565 1_555 4_657
aH54p K8 bC2 81(4) 2_565 1_555 1_555
aH54p K8 bC23 116(4) 2_565 1_555 4_657
aH54p K8 cH8p 110(3) 2_565 1_555 1_555
aH54p K8 cC16p 60(2) 2_565 1_555 1_555
aH54p K8 bC18 147(4) 2_565 1_555 4_657
aH54p K8 bH21 95(4) 2_565 1_555 4_657
aH54p K8 bH4 147(5) 2_565 1_555 4_657
aH54p K8 bH1 101(5) 2_565 1_555 1_555
aH54p K8 aH55p 58.5(16) 2_565 1_555 2_565
aH54p K8 cC13p 134(4) 2_565 1_555 4_657
aH54p K8 cH6p 49(2) 2_565 1_555 1_555
aH54p K8 cH5p 114(5) 2_565 1_555 4_657
cC19p K8 aH54p 90(3) 1_555 1_555 2_565
cC19p K8 cH9p 62.7(13) 1_555 1_555 4_657
cC19p K8 cC9p 80.4(16) 1_555 1_555 4_657
cC19p K8 bC2 10(3) 1_555 1_555 1_555
cC19p K8 bC23 89(3) 1_555 1_555 4_657
cC19p K8 cH8p 21.4(7) 1_555 1_555 1_555
cC19p K8 cC16p 30.2(9) 1_555 1_555 1_555
cC19p K8 bC18 82(2) 1_555 1_555 4_657
cC19p K8 bH21 78(4) 1_555 1_555 4_657
cC19p K8 bH4 61(2) 1_555 1_555 4_657
cC19p K8 bH1 17(2) 1_555 1_555 1_555
cC19p K8 aH55p 140(4) 1_555 1_555 2_565
cC19p K8 cC13p 99(3) 1_555 1_555 4_657
cC19p K8 cH6p 49.1(18) 1_555 1_555 1_555
cC19p K8 cH5p 91(5) 1_555 1_555 4_657
aC101p K8 cC19p 126(3) 2_565 1_555 1_555
aC101p K8 aH54p 44.4(9) 2_565 1_555 2_565
aC101p K8 cH9p 147(3) 2_565 1_555 4_657
aC101p K8 cC9p 128(3) 2_565 1_555 4_657
aC101p K8 bC2 116(4) 2_565 1_555 1_555
aC101p K8 bC23 90(4) 2_565 1_555 4_657
aC101p K8 cH8p 141(4) 2_565 1_555 1_555
aC101p K8 cC16p 97(3) 2_565 1_555 1_555
aC101p K8 bC18 120(4) 2_565 1_555 4_657
aC101p K8 bH21 80(5) 2_565 1_555 4_657
aC101p K8 bH4 142(5) 2_565 1_555 4_657
aC101p K8 bH1 129(6) 2_565 1_555 1_555
aC101p K8 aH55p 15.0(8) 2_565 1_555 2_565
aC101p K8 cC13p 99(3) 2_565 1_555 4_657
aC101p K8 cH6p 77(2) 2_565 1_555 1_555
aC101p K8 cH5p 87(4) 2_565 1_555 4_657
cH12p K8 aC101p 37.2(11) 4_657 1_555 2_565
cH12p K8 cC19p 130(3) 4_657 1_555 1_555
cH12p K8 aH54p 78.6(15) 4_657 1_555 2_565
cH12p K8 cH9p 111(3) 4_657 1_555 4_657
cH12p K8 cC9p 90(3) 4_657 1_555 4_657
cH12p K8 bC2 122(4) 4_657 1_555 1_555
cH12p K8 bC23 56(4) 4_657 1_555 4_657
cH12p K8 cH8p 127(3) 4_657 1_555 1_555
cH12p K8 cC16p 112(3) 4_657 1_555 1_555
cH12p K8 bC18 83(4) 4_657 1_555 4_657
cH12p K8 bH21 56(4) 4_657 1_555 4_657
cH12p K8 bH4 107(4) 4_657 1_555 4_657
cH12p K8 bH1 120(5) 4_657 1_555 1_555
cH12p K8 aH55p 29.5(16) 4_657 1_555 2_565
cH12p K8 cC13p 62(2) 4_657 1_555 4_657
cH12p K8 cH6p 91(3) 4_657 1_555 1_555
cH12p K8 cH5p 53(4) 4_657 1_555 4_657
cC17p K8 cH12p 41.7(13) 4_657 1_555 4_657
cC17p K8 aC101p 79(2) 4_657 1_555 2_565
cC17p K8 cC19p 118(3) 4_657 1_555 1_555
cC17p K8 aH54p 119(2) 4_657 1_555 2_565
cC17p K8 cH9p 70.8(17) 4_657 1_555 4_657
cC17p K8 cC9p 49.6(14) 4_657 1_555 4_657
cC17p K8 bC2 117(3) 4_657 1_555 1_555
cC17p K8 bC23 30(2) 4_657 1_555 4_657
cC17p K8 cH8p 101(2) 4_657 1_555 1_555
cC17p K8 cC16p 124(3) 4_657 1_555 1_555
cC17p K8 bC18 43(3) 4_657 1_555 4_657
cC17p K8 bH21 49(2) 4_657 1_555 4_657
cC17p K8 bH4 68(3) 4_657 1_555 4_657
cC17p K8 bH1 101(3) 4_657 1_555 1_555
cC17p K8 aH55p 68(3) 4_657 1_555 2_565
cC17p K8 cC13p 21.9(12) 4_657 1_555 4_657
cC17p K8 cH6p 110(4) 4_657 1_555 1_555
cC17p K8 cH5p 28(3) 4_657 1_555 4_657
K7 K8 cC17p 144(3) 2_656 1_555 4_657
K7 K8 cH12p 137(2) 2_656 1_555 4_657
K7 K8 aC101p 108(2) 2_656 1_555 2_565
K7 K8 cC19p 87(2) 2_656 1_555 1_555
K7 K8 aH54p 83(2) 2_656 1_555 2_565
K7 K8 cH9p 104(2) 2_656 1_555 4_657
K7 K8 cC9p 119(2) 2_656 1_555 4_657
K7 K8 bC2 93(3) 2_656 1_555 1_555
K7 K8 bC23 160(4) 2_656 1_555 4_657
K7 K8 cH8p 95(3) 2_656 1_555 1_555
K7 K8 cC16p 91(3) 2_656 1_555 1_555
K7 K8 bC18 128(4) 2_656 1_555 4_657
K7 K8 bH21 165(4) 2_656 1_555 4_657
K7 K8 bH4 109(4) 2_656 1_555 4_657
K7 K8 bH1 101(4) 2_656 1_555 1_555
K7 K8 aH55p 109(3) 2_656 1_555 2_565
K7 K8 cC13p 142(4) 2_656 1_555 4_657
K7 K8 cH6p 105(4) 2_656 1_555 1_555
K7 K8 cH5p 162(5) 2_656 1_555 4_657
K3 K8 K7 83(2) 4_656 1_555 2_656
K3 K8 cC17p 61.2(18) 4_656 1_555 4_657
K3 K8 cH12p 77(2) 4_656 1_555 4_657
K3 K8 aC101p 92(2) 4_656 1_555 2_565
K3 K8 cC19p 141(2) 4_656 1_555 1_555
K3 K8 aH54p 126(2) 4_656 1_555 2_565
K3 K8 cH9p 83(2) 4_656 1_555 4_657
K3 K8 cC9p 72(2) 4_656 1_555 4_657
K3 K8 bC2 151(4) 4_656 1_555 1_555
K3 K8 bC23 88(3) 4_656 1_555 4_657
K3 K8 cH8p 123(2) 4_656 1_555 1_555
K3 K8 cC16p 170(3) 4_656 1_555 1_555
K3 K8 bC18 75(3) 4_656 1_555 4_657
K3 K8 bH21 110(3) 4_656 1_555 4_657
K3 K8 bH4 87(3) 4_656 1_555 4_657
K3 K8 bH1 133(4) 4_656 1_555 1_555
K3 K8 aH55p 78(3) 4_656 1_555 2_565
K3 K8 cC13p 69(3) 4_656 1_555 4_657
K3 K8 cH6p 168(3) 4_656 1_555 1_555
K3 K8 cH5p 87(5) 4_656 1_555 4_657
bH7 K8 K3 155(3) 1_555 1_555 4_656
bH7 K8 K7 122(3) 1_555 1_555 2_656
bH7 K8 cC17p 94(3) 1_555 1_555 4_657
bH7 K8 cH12p 81(2) 1_555 1_555 4_657
bH7 K8 aC101p 77(3) 1_555 1_555 2_565
bH7 K8 cC19p 52(3) 1_555 1_555 1_555
bH7 K8 aH54p 60(4) 1_555 1_555 2_565
bH7 K8 cH9p 93(4) 1_555 1_555 4_657
bH7 K8 cC9p 97(4) 1_555 1_555 4_657
bH7 K8 bC2 42.3(19) 1_555 1_555 1_555
bH7 K8 bC23 70(3) 1_555 1_555 4_657
bH7 K8 cH8p 64(3) 1_555 1_555 1_555
bH7 K8 cC16p 33.0(13) 1_555 1_555 1_555
bH7 K8 bC18 90(4) 1_555 1_555 4_657
bH7 K8 bH21 47(3) 1_555 1_555 4_657
bH7 K8 bH4 88(4) 1_555 1_555 4_657
bH7 K8 bH1 52(3) 1_555 1_555 1_555
bH7 K8 aH55p 89(4) 1_555 1_555 2_565
bH7 K8 cC13p 90(4) 1_555 1_555 4_657
bH7 K8 cH6p 17(2) 1_555 1_555 1_555
bH7 K8 cH5p 70(5) 1_555 1_555 4_657
aH55p K4 aH55p 143(6) 2_565 1_555 1_666
aC101p K4 aH55p 142(4) 1_666 1_555 2_565
aC101p K4 aH55p 24.0(4) 1_666 1_555 1_666
aC101p K4 aC101p 157(6) 2_565 1_555 1_666
aC101p K4 aH55p 24.0(4) 2_565 1_555 2_565
aC101p K4 aH55p 142(4) 2_565 1_555 1_666
aC105p K4 aC101p 30.6(5) 2_565 1_555 2_565
aC105p K4 aC101p 171(4) 2_565 1_555 1_666
aC105p K4 aH55p 47.4(5) 2_565 1_555 2_565
aC105p K4 aH55p 151.4(6) 2_565 1_555 1_666
aC105p K4 aC105p 143(5) 1_666 1_555 2_565
aC105p K4 aC101p 171(4) 1_666 1_555 2_565
aC105p K4 aC101p 30.6(5) 1_666 1_555 1_666
aC105p K4 aH55p 151.4(6) 1_666 1_555 2_565
aC105p K4 aH55p 47.4(5) 1_666 1_555 1_666
aH54p K4 aC105p 127(4) 2_565 1_555 1_666
aH54p K4 aC105p 20.4(5) 2_565 1_555 2_565
aH54p K4 aC101p 44.9(9) 2_565 1_555 2_565
aH54p K4 aC101p 157(4) 2_565 1_555 1_666
aH54p K4 aH55p 52.6(9) 2_565 1_555 2_565
aH54p K4 aH55p 161(4) 2_565 1_555 1_666
aH54p K4 aH54p 115(4) 1_666 1_555 2_565
aH54p K4 aC105p 20.4(5) 1_666 1_555 1_666
aH54p K4 aC105p 127(4) 1_666 1_555 2_565
aH54p K4 aC101p 157(4) 1_666 1_555 2_565
aH54p K4 aC101p 44.9(9) 1_666 1_555 1_666
aH54p K4 aH55p 161(4) 1_666 1_555 2_565
aH54p K4 aH55p 52.6(9) 1_666 1_555 1_666
bH7 K11 K11 76(5) 1_555 1_555 2_657
bH7 K11 bH7 95(6) 2_657 1_555 1_555
bH7 K11 K11 61(5) 2_657 1_555 2_657
bH10 K11 bH7 130(3) 4_657 1_555 2_657
bH10 K11 bH7 112(7) 4_657 1_555 1_555
bH10 K11 K11 85(3) 4_657 1_555 2_657
K5 K11 bH10 49(4) 1_565 1_555 4_657
K5 K11 bH7 113(4) 1_565 1_555 2_657
K5 K11 bH7 152(4) 1_565 1_555 1_555
K5 K11 K11 116(2) 1_565 1_555 2_657
bH21 K11 K5 102(3) 4_657 1_555 1_565
bH21 K11 bH10 56.2(13) 4_657 1_555 4_657
bH21 K11 bH7 131(2) 4_657 1_555 2_657
bH21 K11 bH7 56(6) 4_657 1_555 1_555
bH21 K11 K11 73(4) 4_657 1_555 2_657
bH21 K11 bH21 128(4) 3_455 1_555 4_657
bH21 K11 K5 63(2) 3_455 1_555 1_565
bH21 K11 bH10 83(5) 3_455 1_555 4_657
bH21 K11 bH7 53(4) 3_455 1_555 2_657
bH21 K11 bH7 143(3) 3_455 1_555 1_555
bH21 K11 K11 71(5) 3_455 1_555 2_657
bH2 K11 bH21 104(3) 1_555 1_555 3_455
bH2 K11 bH21 113(4) 1_555 1_555 4_657
bH2 K11 K5 141(3) 1_555 1_555 1_565
bH2 K11 bH10 170(5) 1_555 1_555 4_657
bH2 K11 bH7 54(4) 1_555 1_555 2_657
bH2 K11 bH7 58(2) 1_555 1_555 1_555
bH2 K11 K11 91(3) 1_555 1_555 2_657
bH10 K11 bH2 145(3) 3_455 1_555 1_555
bH10 K11 bH21 52(2) 3_455 1_555 3_455
bH10 K11 bH21 77(4) 3_455 1_555 4_657
bH10 K11 K5 57(2) 3_455 1_555 1_565
bH10 K11 bH10 37(5) 3_455 1_555 4_657
bH10 K11 bH7 93(4) 3_455 1_555 2_657
bH10 K11 bH7 123(3) 3_455 1_555 1_555
bH10 K11 K11 59(2) 3_455 1_555 2_657
bC24 K11 bH10 125.8(16) 1_555 1_555 3_455
bC24 K11 bH2 52.7(10) 1_555 1_555 1_555
bC24 K11 bH21 140(2) 1_555 1_555 3_455
bC24 K11 bH21 61(5) 1_555 1_555 4_657
bC24 K11 K5 156(3) 1_555 1_555 1_565
bC24 K11 bH10 117(5) 1_555 1_555 4_657
bC24 K11 bH7 90(5) 1_555 1_555 2_657
bC24 K11 bH7 5.2(16) 1_555 1_555 1_555
bC24 K11 K11 76(3) 1_555 1_555 2_657
cH6p K11 bC24 27.8(15) 1_555 1_555 1_555
cH6p K11 bH10 122(3) 1_555 1_555 3_455
cH6p K11 bH2 73(2) 1_555 1_555 1_555
cH6p K11 bH21 165(4) 1_555 1_555 3_455
cH6p K11 bH21 45(2) 1_555 1_555 4_657
cH6p K11 K5 128(2) 1_555 1_555 1_565
cH6p K11 bH10 98(3) 1_555 1_555 4_657
cH6p K11 bH7 118(4) 1_555 1_555 2_657
cH6p K11 bH7 24(3) 1_555 1_555 1_555
cH6p K11 K11 93(3) 1_555 1_555 2_657
cC8p K6 aH52p 100.9(19) 1_555 1_555 3_556
aH51p K6 cC8p 48.6(13) 2_565 1_555 1_555
aH51p K6 aH52p 104(2) 2_565 1_555 3_556
aH54p K6 aH51p 58.3(11) 2_565 1_555 2_565
aH54p K6 cC8p 53.8(14) 2_565 1_555 1_555
aH54p K6 aH52p 155(3) 2_565 1_555 3_556
cH3p K6 aH54p 34.0(13) 1_555 1_555 2_565
cH3p K6 aH51p 38.0(14) 1_555 1_555 2_565
cH3p K6 cC8p 22.9(6) 1_555 1_555 1_555
cH3p K6 aH52p 121(2) 1_555 1_555 3_556
cC4p K6 cH3p 46.7(11) 1_555 1_555 1_555
cC4p K6 aH54p 80.8(18) 1_555 1_555 2_565
cC4p K6 aH51p 44.6(11) 1_555 1_555 2_565
cC4p K6 cC8p 31.4(8) 1_555 1_555 1_555
cC4p K6 aH52p 74.1(16) 1_555 1_555 3_556
aH53p K6 cC4p 56.5(12) 3_556 1_555 1_555
aH53p K6 cH3p 87.7(19) 3_556 1_555 1_555
aH53p K6 aH54p 111.3(19) 3_556 1_555 2_565
aH53p K6 aH51p 53.4(14) 3_556 1_555 2_565
aH53p K6 cC8p 84.9(18) 3_556 1_555 1_555
aH53p K6 aH52p 57.2(9) 3_556 1_555 3_556
cC12p K6 aH53p 107.9(19) 1_555 1_555 3_556
cC12p K6 cC4p 51.5(10) 1_555 1_555 1_555
cC12p K6 cH3p 44.5(9) 1_555 1_555 1_555
cC12p K6 aH54p 61.2(11) 1_555 1_555 2_565
cC12p K6 aH51p 77.3(17) 1_555 1_555 2_565
cC12p K6 cC8p 28.9(6) 1_555 1_555 1_555
cC12p K6 aH52p 98.7(15) 1_555 1_555 3_556
K10 K6 cC12p 90.5(12) 3_555 1_555 1_555
K10 K6 aH53p 119.3(14) 3_555 1_555 3_556
K10 K6 cC4p 116.6(15) 3_555 1_555 1_555
K10 K6 cH3p 134.4(15) 3_555 1_555 1_555
K10 K6 aH54p 127.7(15) 3_555 1_555 2_565
K10 K6 aH51p 161.2(19) 3_555 1_555 2_565
K10 K6 cC8p 117.4(14) 3_555 1_555 1_555
K10 K6 aH52p 63.1(14) 3_555 1_555 3_556
K6 K6 K10 86(2) 2_656 1_555 3_555
K6 K6 cC12p 166.9(15) 2_656 1_555 1_555
K6 K6 aH53p 84.7(12) 2_656 1_555 3_556
K6 K6 cC4p 140.7(19) 2_656 1_555 1_555
K6 K6 cH3p 135.7(15) 2_656 1_555 1_555
K6 K6 aH54p 111.7(10) 2_656 1_555 2_565
K6 K6 aH51p 109.0(17) 2_656 1_555 2_565
K6 K6 cC8p 157(2) 2_656 1_555 1_555
K6 K6 aH52p 90.9(13) 2_656 1_555 3_556
aC110p K6 K6 87.8(8) 3_556 1_555 2_656
aC110p K6 K10 77.4(12) 3_556 1_555 3_555
aC110p K6 cC12p 103.7(14) 3_556 1_555 1_555
aC110p K6 aH53p 42.5(5) 3_556 1_555 3_556
aC110p K6 cC4p 68.4(13) 3_556 1_555 1_555
aC110p K6 cH3p 115(2) 3_556 1_555 1_555
aC110p K6 aH54p 148(2) 3_556 1_555 2_565
aC110p K6 aH51p 91.5(17) 3_556 1_555 2_565
aC110p K6 cC8p 98.5(17) 3_556 1_555 1_555
aC110p K6 aH52p 14.9(4) 3_556 1_555 3_556
cH2p K6 aC110p 66.4(14) 1_555 1_555 3_556
cH2p K6 K6 122.8(17) 1_555 1_555 2_656
cH2p K6 K10 131.0(16) 1_555 1_555 3_555
cH2p K6 cC12p 68.5(14) 1_555 1_555 1_555
cH2p K6 aH53p 41.6(11) 1_555 1_555 3_556
cH2p K6 cC4p 19.0(4) 1_555 1_555 1_555
cH2p K6 cH3p 49.7(11) 1_555 1_555 1_555
cH2p K6 aH54p 81.2(18) 1_555 1_555 2_565
cH2p K6 aH51p 30.9(10) 1_555 1_555 2_565
cH2p K6 cC8p 43.3(11) 1_555 1_555 1_555
cH2p K6 aH52p 76.5(17) 1_555 1_555 3_556
cH21p K10 aH53p 90.5(18) 4_647 1_555 2_555
aH52p K10 cH21p 169.2(19) 1_556 1_555 4_647
aH52p K10 aH53p 81.5(13) 1_556 1_555 2_555
K6 K10 aH52p 47.2(11) 3_445 1_555 1_556
K6 K10 cH21p 140.4(16) 3_445 1_555 4_647
K6 K10 aH53p 87.9(14) 3_445 1_555 2_555
aC106p K10 K6 91.5(12) 2_555 1_555 3_445
aC106p K10 aH52p 70.1(12) 2_555 1_555 1_556
aC106p K10 cH21p 100.1(18) 2_555 1_555 4_647
aC106p K10 aH53p 19.9(3) 2_555 1_555 2_555
aH56p K10 aC106p 51.7(8) 2_555 1_555 2_555
aH56p K10 K6 137.2(15) 2_555 1_555 3_445
aH56p K10 aH52p 119.0(13) 2_555 1_555 1_556
aH56p K10 cH21p 50.3(13) 2_555 1_555 4_647
aH56p K10 aH53p 49.8(9) 2_555 1_555 2_555
aH49p K10 aH56p 87.7(11) 1_556 1_555 2_555
aH49p K10 aC106p 65.0(9) 1_556 1_555 2_555
aH49p K10 K6 95.6(14) 1_556 1_555 3_445
aH49p K10 aH52p 48.6(6) 1_556 1_555 1_556
aH49p K10 cH21p 123.7(16) 1_556 1_555 4_647
aH49p K10 aH53p 84.8(10) 1_556 1_555 2_555
aH47p K5 bH10 135(4) 1_556 1_555 4_647
aH49p K5 aH47p 64.9(8) 1_556 1_555 1_556
aH49p K5 bH10 150(4) 1_556 1_555 4_647
bC35 K5 aH49p 122(2) 3_445 1_555 1_556
bC35 K5 aH47p 150(3) 3_445 1_555 1_556
bC35 K5 bH10 55(4) 3_445 1_555 4_647
bC20 K5 bC35 31.9(13) 3_445 1_555 3_445
bC20 K5 aH49p 99(2) 3_445 1_555 1_556
bC20 K5 aH47p 124(3) 3_445 1_555 1_556
bC20 K5 bH10 86(4) 3_445 1_555 4_647
bH10 K5 bC20 48(2) 3_445 1_555 3_445
bH10 K5 bC35 23.2(12) 3_445 1_555 3_445
bH10 K5 aH49p 145(2) 3_445 1_555 1_556
bH10 K5 aH47p 139(4) 3_445 1_555 1_556
bH10 K5 bH10 40(4) 3_445 1_555 4_647
K11 K5 bH10 64(2) 1_545 1_555 3_445
K11 K5 bC20 99.0(18) 1_545 1_555 3_445
K11 K5 bC35 87.0(17) 1_545 1_555 3_445
K11 K5 aH49p 145.9(18) 1_545 1_555 1_556
K11 K5 aH47p 81.0(16) 1_545 1_555 1_556
K11 K5 bH10 60(4) 1_545 1_555 4_647
bC23 K5 K11 81.3(19) 3_445 1_555 1_545
bC23 K5 bH10 59(2) 3_445 1_555 3_445
bC23 K5 bC20 30.4(11) 3_445 1_555 3_445
bC23 K5 bC35 54(2) 3_445 1_555 3_445
bC23 K5 aH49p 100(3) 3_445 1_555 1_556
bC23 K5 aH47p 96(3) 3_445 1_555 1_556
bC23 K5 bH10 98(3) 3_445 1_555 4_647
bH12 K5 bC23 93(3) 4_647 1_555 3_445
bH12 K5 K11 117(3) 4_647 1_555 1_545
bH12 K5 bH10 60(2) 4_647 1_555 3_445
bH12 K5 bC20 63(3) 4_647 1_555 3_445
bH12 K5 bC35 45(3) 4_647 1_555 3_445
bH12 K5 aH49p 97(3) 4_647 1_555 1_556
bH12 K5 aH47p 161(3) 4_647 1_555 1_556
bH12 K5 bH10 59(2) 4_647 1_555 4_647
bH21 K5 bH12 103(3) 3_445 1_555 4_647
bH21 K5 bC23 21.5(8) 3_445 1_555 3_445
bH21 K5 K11 59.8(18) 3_445 1_555 1_545
bH21 K5 bH10 53(2) 3_445 1_555 3_445
bH21 K5 bC20 46.3(18) 3_445 1_555 3_445
bH21 K5 bC35 59(2) 3_445 1_555 3_445
bH21 K5 aH49p 117(4) 3_445 1_555 1_556
bH21 K5 aH47p 92(4) 3_445 1_555 1_556
bH21 K5 bH10 87(3) 3_445 1_555 4_647
bC35 K5 bH21 98(3) 4_647 1_555 3_445
bC35 K5 bH12 44.5(10) 4_647 1_555 4_647
bC35 K5 bC23 105(3) 4_647 1_555 3_445
bC35 K5 K11 76(3) 4_647 1_555 1_545
bC35 K5 bH10 46(3) 4_647 1_555 3_445
bC35 K5 bC20 85(3) 4_647 1_555 3_445
bC35 K5 bC35 54(3) 4_647 1_555 3_445
bC35 K5 aH49p 135(3) 4_647 1_555 1_556
bC35 K5 aH47p 146(3) 4_647 1_555 1_556
bC35 K5 bH10 16.2(13) 4_647 1_555 4_647
aC120p K5 bC35 161(3) 1_556 1_555 4_647
aC120p K5 bH21 94(4) 1_556 1_555 3_445
aC120p K5 bH12 145(3) 1_556 1_555 4_647
aC120p K5 bC23 92(3) 1_556 1_555 3_445
aC120p K5 K11 98.8(15) 1_556 1_555 1_545
aC120p K5 bH10 147(4) 1_556 1_555 3_445
aC120p K5 bC20 113(3) 1_556 1_555 3_445
aC120p K5 bC35 145(3) 1_556 1_555 3_445
aC120p K5 aH49p 47.2(6) 1_556 1_555 1_556
aC120p K5 aH47p 19.1(3) 1_556 1_555 1_556
aC120p K5 bH10 154(4) 1_556 1_555 4_647
aC118p K5 aC120p 28.6(3) 1_556 1_555 1_556
aC118p K5 bC35 153(3) 1_556 1_555 4_647
aC118p K5 bH21 106(4) 1_556 1_555 3_445
aC118p K5 bH12 116(3) 1_556 1_555 4_647
aC118p K5 bC23 94(3) 1_556 1_555 3_445
aC118p K5 K11 127.4(16) 1_556 1_555 1_545
aC118p K5 bH10 150(3) 1_556 1_555 3_445
aC118p K5 bC20 102(2) 1_556 1_555 3_445
aC118p K5 bC35 131.6(19) 1_556 1_555 3_445
aC118p K5 aH49p 19.2(3) 1_556 1_555 1_556
aC118p K5 aH47p 47.2(6) 1_556 1_555 1_556
aC118p K5 bH10 167(4) 1_556 1_555 4_647
aH48p K1 aH48p 136(2) 3_556 1_555 4_455
aC1p K1 aH48p 20.5(2) 3_556 1_555 3_556
aC1p K1 aH48p 128.3(17) 3_556 1_555 4_455
aC1p K1 aC1p 130.4(15) 4_455 1_555 3_556
aC1p K1 aH48p 128.3(17) 4_455 1_555 3_556
aC1p K1 aH48p 20.5(2) 4_455 1_555 4_455
aH56p K1 aC1p 163.2(8) 3_556 1_555 4_455
aH56p K1 aC1p 42.1(4) 3_556 1_555 3_556
aH56p K1 aH48p 51.6(6) 3_556 1_555 3_556
aH56p K1 aH48p 144.6(5) 3_556 1_555 4_455
aH56p K1 aH56p 150.2(12) 4_455 1_555 3_556
aH56p K1 aC1p 42.1(4) 4_455 1_555 4_455
aH56p K1 aC1p 163.2(8) 4_455 1_555 3_556
aH56p K1 aH48p 144.6(5) 4_455 1_555 3_556
aH56p K1 aH48p 51.6(6) 4_455 1_555 4_455
cH21p K2 cC23p 63(6) 1_454 1_555 1_454
cC18p K2 cH21p 121(8) 1_454 1_555 1_454
cC18p K2 cC23p 73(4) 1_454 1_555 1_454
cH4p K2 cC18p 37(2) 1_454 1_555 1_454
cH4p K2 cH21p 122(8) 1_454 1_555 1_454
cH4p K2 cC23p 103(6) 1_454 1_555 1_454
cC20p K2 cH4p 118(3) 1_454 1_555 1_454
cC20p K2 cC18p 82(3) 1_454 1_555 1_454
cC20p K2 cH21p 71(4) 1_454 1_555 1_454
cC20p K2 cC23p 23(3) 1_454 1_555 1_454
aH50p K2 cC20p 104(4) 2_565 1_555 1_454
aH50p K2 cH4p 113(4) 2_565 1_555 1_454
aH50p K2 cC18p 119(5) 2_565 1_555 1_454
aH50p K2 cH21p 119(5) 2_565 1_555 1_454
aH50p K2 cC23p 128(7) 2_565 1_555 1_454
aC115p K2 aH50p 23.9(9) 2_565 1_555 2_565
aC115p K2 cC20p 127(4) 2_565 1_555 1_454
aC115p K2 cH4p 93(4) 2_565 1_555 1_454
aC115p K2 cC18p 110(5) 2_565 1_555 1_454
aC115p K2 cH21p 128(4) 2_565 1_555 1_454
aC115p K2 cC23p 150(7) 2_565 1_555 1_454
bC13 K2 aC115p 154(4) 1_454 1_555 2_565
bC13 K2 aH50p 156(3) 1_454 1_555 2_565
bC13 K2 cC20p 62(3) 1_454 1_555 1_454
bC13 K2 cH4p 64(4) 1_454 1_555 1_454
bC13 K2 cC18p 44(4) 1_454 1_555 1_454
bC13 K2 cH21p 77(5) 1_454 1_555 1_454
bC13 K2 cC23p 41(5) 1_454 1_555 1_454
cC14p K2 bC13 52(2) 1_454 1_555 1_454
cC14p K2 aC115p 105(3) 1_454 1_555 2_565
cC14p K2 aH50p 106(3) 1_454 1_555 2_565
cC14p K2 cC20p 70.6(16) 1_454 1_555 1_454
cC14p K2 cH4p 53.0(16) 1_454 1_555 1_454
cC14p K2 cC18p 18.7(16) 1_454 1_555 1_454
cC14p K2 cH21p 126(5) 1_454 1_555 1_454
cC14p K2 cC23p 68(3) 1_454 1_555 1_454
bC9 K2 cC14p 29.9(18) 1_454 1_555 1_454
bC9 K2 bC13 30.5(14) 1_454 1_555 1_454
bC9 K2 aC115p 124(4) 1_454 1_555 2_565
bC9 K2 aH50p 133(4) 1_454 1_555 2_565
bC9 K2 cC20p 79(2) 1_454 1_555 1_454
bC9 K2 cH4p 39(2) 1_454 1_555 1_454
bC9 K2 cC18p 15(3) 1_454 1_555 1_454
bC9 K2 cH21p 107(6) 1_454 1_555 1_454
bC9 K2 cC23p 65(4) 1_454 1_555 1_454
aC111p K2 bC9 131(3) 2_565 1_555 1_454
aC111p K2 cC14p 126(3) 2_565 1_555 1_454
aC111p K2 bC13 152(4) 2_565 1_555 1_454
aC111p K2 aC115p 28.5(8) 2_565 1_555 2_565
aC111p K2 aH50p 45.6(14) 2_565 1_555 2_565
aC111p K2 cC20p 146(4) 2_565 1_555 1_454
aC111p K2 cH4p 92(3) 2_565 1_555 1_454
aC111p K2 cC18p 123(4) 2_565 1_555 1_454
aC111p K2 cH21p 106(3) 2_565 1_555 1_454
aC111p K2 cC23p 164(5) 2_565 1_555 1_454
bH5 K2 aC111p 137(3) 1_454 1_555 2_565
bH5 K2 bC9 43.8(19) 1_454 1_555 1_454
bH5 K2 cC14p 70(3) 1_454 1_555 1_454
bH5 K2 bC13 20.4(10) 1_454 1_555 1_454
bH5 K2 aC115p 156(4) 1_454 1_555 2_565
bH5 K2 aH50p 177(4) 1_454 1_555 2_565
bH5 K2 cC20p 74(3) 1_454 1_555 1_454
bH5 K2 cH4p 66(4) 1_454 1_555 1_454
bH5 K2 cC18p 59(4) 1_454 1_555 1_454
bH5 K2 cH21p 64(6) 1_454 1_555 1_454
bH5 K2 cC23p 51(5) 1_454 1_555 1_454
aH59p K2 bH5 131(3) 2_565 1_555 1_454
aH59p K2 aC111p 41.8(10) 2_565 1_555 2_565
aH59p K2 bC9 168(3) 2_565 1_555 1_454
aH59p K2 cC14p 158(4) 2_565 1_555 1_454
aH59p K2 bC13 149(4) 2_565 1_555 1_454
aH59p K2 aC115p 55.9(15) 2_565 1_555 2_565
aH59p K2 aH50p 51.9(15) 2_565 1_555 2_565
aH59p K2 cC20p 111(3) 2_565 1_555 1_454
aH59p K2 cH4p 131(3) 2_565 1_555 1_454
aH59p K2 cC18p 165(5) 2_565 1_555 1_454
aH59p K2 cH21p 72(3) 2_565 1_555 1_454
aH59p K2 cC23p 122(5) 2_565 1_555 1_454
bC17 K2 aH59p 137(3) 1_454 1_555 2_565
bC17 K2 bH5 41.5(16) 1_454 1_555 1_454
bC17 K2 aC111p 177(2) 1_454 1_555 2_565
bC17 K2 bC9 49.8(16) 1_454 1_555 1_454
bC17 K2 cC14p 55.8(19) 1_454 1_555 1_454
bC17 K2 bC13 27.6(10) 1_454 1_555 1_454
bC17 K2 aC115p 154(3) 1_454 1_555 2_565
bC17 K2 aH50p 136(3) 1_454 1_555 2_565
bC17 K2 cC20p 34.7(19) 1_454 1_555 1_454
bC17 K2 cH4p 88(3) 1_454 1_555 1_454
bC17 K2 cC18p 58(3) 1_454 1_555 1_454
bC17 K2 cH21p 72(4) 1_454 1_555 1_454
bC17 K2 cC23p 15(4) 1_454 1_555 1_454
cC35p K2 bC17 51(2) 1_454 1_555 1_454
cC35p K2 aH59p 89.0(18) 1_454 1_555 2_565
cC35p K2 bH5 81(3) 1_454 1_555 1_454
cC35p K2 aC111p 129(3) 1_454 1_555 2_565
cC35p K2 bC9 100(3) 1_454 1_555 1_454
cC35p K2 cC14p 94.0(19) 1_454 1_555 1_454
cC35p K2 bC13 77(3) 1_454 1_555 1_454
cC35p K2 aC115p 122(3) 1_454 1_555 2_565
cC35p K2 aH50p 98(3) 1_454 1_555 2_565
cC35p K2 cC20p 23.4(10) 1_454 1_555 1_454
cC35p K2 cH4p 139(4) 1_454 1_555 1_454
cC35p K2 cC18p 105(4) 1_454 1_555 1_454
cC35p K2 cH21p 54(4) 1_454 1_555 1_454
cC35p K2 cC23p 36(4) 1_454 1_555 1_454
cC15p K2 cC35p 45.6(10) 1_454 1_555 1_454
cC15p K2 bC17 35.2(9) 1_454 1_555 1_454
cC15p K2 aH59p 127(3) 1_454 1_555 2_565
cC15p K2 bH5 76(2) 1_454 1_555 1_454
cC15p K2 aC111p 147(3) 1_454 1_555 2_565
cC15p K2 bC9 64.6(13) 1_454 1_555 1_454
cC15p K2 cC14p 49.1(10) 1_454 1_555 1_454
cC15p K2 bC13 58.3(14) 1_454 1_555 1_454
cC15p K2 aC115p 120(3) 1_454 1_555 2_565
cC15p K2 aH50p 102(3) 1_454 1_555 2_565
cC15p K2 cC20p 22.7(7) 1_454 1_555 1_454
cC15p K2 cH4p 100(2) 1_454 1_555 1_454
cC15p K2 cC18p 64(2) 1_454 1_555 1_454
cC15p K2 cH21p 93(4) 1_454 1_555 1_454
cC15p K2 cC23p 34(4) 1_454 1_555 1_454
aC116p K2 cC15p 145(3) 2_565 1_555 1_454
aC116p K2 cC35p 107.8(19) 2_565 1_555 1_454
aC116p K2 bC17 152(3) 2_565 1_555 1_454
aC116p K2 aH59p 19.3(4) 2_565 1_555 2_565
aC116p K2 bH5 128(3) 2_565 1_555 1_454
aC116p K2 aC111p 26.3(6) 2_565 1_555 2_565
aC116p K2 bC9 150(3) 2_565 1_555 1_454
aC116p K2 cC14p 153(3) 2_565 1_555 1_454
aC116p K2 bC13 149(3) 2_565 1_555 1_454
aC116p K2 aC115p 48.9(12) 2_565 1_555 2_565
aC116p K2 aH50p 54.8(15) 2_565 1_555 2_565
aC116p K2 cC20p 130(3) 2_565 1_555 1_454
aC116p K2 cH4p 112(3) 2_565 1_555 1_454
aC116p K2 cC18p 147(4) 2_565 1_555 1_454
aC116p K2 cH21p 81(3) 2_565 1_555 1_454
aC116p K2 cC23p 139(5) 2_565 1_555 1_454
cH10p K2 aC116p 91.4(16) 1_454 1_555 2_565
cH10p K2 cC15p 64.6(15) 1_454 1_555 1_454
cH10p K2 cC35p 19.1(5) 1_454 1_555 1_454
cH10p K2 bC17 63(2) 1_454 1_555 1_454
cH10p K2 aH59p 73.8(15) 1_454 1_555 2_565
cH10p K2 bH5 84(4) 1_454 1_555 1_454
cH10p K2 aC111p 115(2) 1_454 1_555 2_565
cH10p K2 bC9 113(3) 1_454 1_555 1_454
cH10p K2 cC14p 112(2) 1_454 1_555 1_454
cH10p K2 bC13 85(4) 1_454 1_555 1_454
cH10p K2 aC115p 118(3) 1_454 1_555 2_565
cH10p K2 aH50p 97(3) 1_454 1_555 2_565
cH10p K2 cC20p 42.1(15) 1_454 1_555 1_454
cH10p K2 cH4p 149(5) 1_454 1_555 1_454
cH10p K2 cC18p 121(4) 1_454 1_555 1_454
cH10p K2 cH21p 39(3) 1_454 1_555 1_454
cH10p K2 cC23p 49(4) 1_454 1_555 1_454
W2 W Wp 0.0 1_555 1_555 1_555
W3p W W2 104(2) 1_555 1_555 1_555
W3p W Wp 0.0 1_555 1_555 1_555
W1p W W3p 120.00(19) 1_555 1_555 1_555
W1p W W2 27.6(15) 1_555 1_555 1_555
W1p W Wp 0.0 1_555 1_555 1_555
W3 W W1p 119(2) 1_555 1_555 1_555
W3 W W3p 34.9(13) 1_555 1_555 1_555
W3 W W2 120.000(6) 1_555 1_555 1_555
W3 W Wp 0.0 1_555 1_555 1_555
W1 W W3 120.0000(16) 1_555 1_555 1_555
W1 W W1p 114(2) 1_555 1_555 1_555
W1 W W3p 125(2) 1_555 1_555 1_555
W1 W W2 120.000(4) 1_555 1_555 1_555
W1 W Wp 0.0 1_555 1_555 1_555
W2p W W1 10.9(16) 1_555 1_555 1_555
W2p W W3 110(2) 1_555 1_555 1_555
W2p W W1p 120.00(18) 1_555 1_555 1_555
W2p W W3p 120.00(18) 1_555 1_555 1_555
W2p W W2 130(2) 1_555 1_555 1_555
W2p W Wp 0.0 1_555 1_555 1_555
cC6p W W2p 150.00(16) 1_555 1_555 1_555
cC6p W W1 154(2) 1_555 1_555 1_555
cC6p W W3 47.9(17) 1_555 1_555 1_555
cC6p W W1p 90.00(13) 1_555 1_555 1_555
cC6p W W3p 30.00(6) 1_555 1_555 1_555
cC6p W W2 77(2) 1_555 1_555 1_555
cC6p W Wp 0.0 1_555 1_555 1_555
bC7 W cC6p 49(2) 1_555 1_555 1_555
bC7 W W2p 159(2) 1_555 1_555 1_555
bC7 W W1 150.000(4) 1_555 1_555 1_555
bC7 W W3 90.000(5) 1_555 1_555 1_555
bC7 W W1p 42(2) 1_555 1_555 1_555
bC7 W W3p 79(2) 1_555 1_555 1_555
bC7 W W2 30.0000(10) 1_555 1_555 1_555
bC7 W Wp 0.0 1_555 1_555 1_555
cC10p W bC7 14(2) 1_555 1_555 1_555
cC10p W cC6p 60.00(8) 1_555 1_555 1_555
cC10p W W2p 150.00(16) 1_555 1_555 1_555
cC10p W W1 143(2) 1_555 1_555 1_555
cC10p W W3 95(2) 1_555 1_555 1_555
cC10p W W1p 30.00(6) 1_555 1_555 1_555
cC10p W W3p 90.00(13) 1_555 1_555 1_555
cC10p W W2 28.2(17) 1_555 1_555 1_555
cC10p W Wp 0.0 1_555 1_555 1_555
bC22 W cC10p 56(2) 1_555 1_555 1_555
bC22 W bC7 60.0000(16) 1_555 1_555 1_555
bC22 W cC6p 105(2) 1_555 1_555 1_555
bC22 W W2p 100(2) 1_555 1_555 1_555
bC22 W W1 90.000(2) 1_555 1_555 1_555
bC22 W W3 150.000(4) 1_555 1_555 1_555
bC22 W W1p 38.0(16) 1_555 1_555 1_555
bC22 W W3p 128.0(17) 1_555 1_555 1_555
bC22 W W2 30.000(3) 1_555 1_555 1_555
bC22 W Wp 0.0 1_555 1_555 1_555
bC3 W bC22 120.000(4) 1_555 1_555 1_555
bC3 W cC10p 65(2) 1_555 1_555 1_555
bC3 W bC7 60.000(6) 1_555 1_555 1_555
bC3 W cC6p 25.0(13) 1_555 1_555 1_555
bC3 W W2p 140(2) 1_555 1_555 1_555
bC3 W W1 150.000(3) 1_555 1_555 1_555
bC3 W W3 30.0000(10) 1_555 1_555 1_555
bC3 W W1p 92(2) 1_555 1_555 1_555
bC3 W W3p 36(2) 1_555 1_555 1_555
bC3 W W2 90.000(7) 1_555 1_555 1_555
bC3 W Wp 0.0 1_555 1_555 1_555
cC15p W bC3 119(2) 1_555 1_555 1_555
cC15p W bC22 35.9(13) 1_555 1_555 1_555
cC15p W cC10p 60.00(7) 1_555 1_555 1_555
cC15p W bC7 71(2) 1_555 1_555 1_555
cC15p W cC6p 120.00(13) 1_555 1_555 1_555
cC15p W W2p 90.00(12) 1_555 1_555 1_555
cC15p W W1 85(2) 1_555 1_555 1_555
cC15p W W3 138.6(18) 1_555 1_555 1_555
cC15p W W1p 30.00(5) 1_555 1_555 1_555
cC15p W W3p 150.00(18) 1_555 1_555 1_555
cC15p W W2 49.2(19) 1_555 1_555 1_555
cC15p W Wp 0.0 1_555 1_555 1_555
cC22p W cC15p 60.00(7) 1_555 1_555 1_555
cC22p W bC3 155.0(13) 1_555 1_555 1_555
cC22p W bC22 75(2) 1_555 1_555 1_555
cC22p W cC10p 120.00(12) 1_555 1_555 1_555
cC22p W bC7 131(2) 1_555 1_555 1_555
cC22p W cC6p 180.0(2) 1_555 1_555 1_555
cC22p W W2p 30.00(5) 1_555 1_555 1_555
cC22p W W1 26(2) 1_555 1_555 1_555
cC22p W W3 132.1(17) 1_555 1_555 1_555
cC22p W W1p 90.00(13) 1_555 1_555 1_555
cC22p W W3p 150.00(17) 1_555 1_555 1_555
cC22p W W2 103(2) 1_555 1_555 1_555
cC22p W Wp 0.0 1_555 1_555 1_555
bC10 W cC22p 49(2) 1_555 1_555 1_555
bC10 W cC15p 109(2) 1_555 1_555 1_555
bC10 W bC3 120.000(6) 1_555 1_555 1_555
bC10 W bC22 120.0000(16) 1_555 1_555 1_555
bC10 W cC10p 166(2) 1_555 1_555 1_555
bC10 W bC7 180.0000000(6) 1_555 1_555 1_555
bC10 W cC6p 131(2) 1_555 1_555 1_555
bC10 W W2p 21(2) 1_555 1_555 1_555
bC10 W W1 30.000(4) 1_555 1_555 1_555
bC10 W W3 90.000(5) 1_555 1_555 1_555
bC10 W W1p 138(2) 1_555 1_555 1_555
bC10 W W3p 101(2) 1_555 1_555 1_555
bC10 W W2 150.0000(10) 1_555 1_555 1_555
bC10 W Wp 0.0 1_555 1_555 1_555
bC6 W bC10 60.0000(16) 1_555 1_555 1_555
bC6 W cC22p 105(2) 1_555 1_555 1_555
bC6 W cC15p 144.1(13) 1_555 1_555 1_555
bC6 W bC3 60.000(4) 1_555 1_555 1_555
bC6 W bC22 180.000 1_555 1_555 1_555
bC6 W cC10p 124(2) 1_555 1_555 1_555
bC6 W bC7 120.0000(16) 1_555 1_555 1_555
bC6 W cC6p 75(2) 1_555 1_555 1_555
bC6 W W2p 80(2) 1_555 1_555 1_555
bC6 W W1 90.000(2) 1_555 1_555 1_555
bC6 W W3 30.000(4) 1_555 1_555 1_555
bC6 W W1p 142.0(16) 1_555 1_555 1_555
bC6 W W3p 52.0(17) 1_555 1_555 1_555
bC6 W W2 150.000(3) 1_555 1_555 1_555
bC6 W Wp 0.0 1_555 1_555 1_555
cC7p W bC6 56(2) 1_555 1_555 1_555
cC7p W bC10 14(2) 1_555 1_555 1_555
cC7p W cC22p 60.00(7) 1_555 1_555 1_555
cC7p W cC15p 120.00(12) 1_555 1_555 1_555
cC7p W bC3 115(2) 1_555 1_555 1_555
cC7p W bC22 124(2) 1_555 1_555 1_555
cC7p W cC10p 180.0(2) 1_555 1_555 1_555
cC7p W bC7 166(2) 1_555 1_555 1_555
cC7p W cC6p 120.00(12) 1_555 1_555 1_555
cC7p W W2p 30.00(6) 1_555 1_555 1_555
cC7p W W1 37(2) 1_555 1_555 1_555
cC7p W W3 85(2) 1_555 1_555 1_555
cC7p W W1p 150.00(17) 1_555 1_555 1_555
cC7p W W3p 90.00(12) 1_555 1_555 1_555
cC7p W W2 151.8(17) 1_555 1_555 1_555
cC7p W Wp 0.0 1_555 1_555 1_555
cC3p W cC7p 60.00(7) 1_555 1_555 1_555
cC3p W bC6 35.9(13) 1_555 1_555 1_555
cC3p W bC10 71(2) 1_555 1_555 1_555
cC3p W cC22p 120.00(13) 1_555 1_555 1_555
cC3p W cC15p 180.0(2) 1_555 1_555 1_555
cC3p W bC3 61(2) 1_555 1_555 1_555
cC3p W bC22 144.1(13) 1_555 1_555 1_555
cC3p W cC10p 120.00(13) 1_555 1_555 1_555
cC3p W bC7 109(2) 1_555 1_555 1_555
cC3p W cC6p 60.00(7) 1_555 1_555 1_555
cC3p W W2p 90.00(13) 1_555 1_555 1_555
cC3p W W1 95(2) 1_555 1_555 1_555
cC3p W W3 41.4(18) 1_555 1_555 1_555
cC3p W W1p 150.00(18) 1_555 1_555 1_555
cC3p W W3p 30.00(5) 1_555 1_555 1_555
cC3p W W2 130.8(19) 1_555 1_555 1_555
cC3p W Wp 0.0 1_555 1_555 1_555
bC15 W cC3p 119(2) 1_555 1_555 1_555
bC15 W cC7p 65(2) 1_555 1_555 1_555
bC15 W bC6 120.000(4) 1_555 1_555 1_555
bC15 W bC10 60.000(6) 1_555 1_555 1_555
bC15 W cC22p 25.0(13) 1_555 1_555 1_555
bC15 W cC15p 61(2) 1_555 1_555 1_555
bC15 W bC3 180.000 1_555 1_555 1_555
bC15 W bC22 60.000(4) 1_555 1_555 1_555
bC15 W cC10p 115(2) 1_555 1_555 1_555
bC15 W bC7 120.000(6) 1_555 1_555 1_555
bC15 W cC6p 155.0(13) 1_555 1_555 1_555
bC15 W W2p 40(2) 1_555 1_555 1_555
bC15 W W1 30.000(3) 1_555 1_555 1_555
bC15 W W3 150.0000(10) 1_555 1_555 1_555
bC15 W W1p 88(2) 1_555 1_555 1_555
bC15 W W3p 144(2) 1_555 1_555 1_555
bC15 W W2 90.000(7) 1_555 1_555 1_555
bC15 W Wp 0.0 1_555 1_555 1_555
bH3 W bC15 132(4) 2_657 1_555 1_555
bH3 W cC3p 71(2) 2_657 1_555 1_555
bH3 W cC7p 89(3) 2_657 1_555 1_555
bH3 W bC6 41(3) 2_657 1_555 1_555
bH3 W bC10 85(3) 2_657 1_555 1_555
bH3 W cC22p 107(4) 2_657 1_555 1_555
bH3 W cC15p 109(2) 2_657 1_555 1_555
bH3 W bC3 48(4) 2_657 1_555 1_555
bH3 W bC22 139(3) 2_657 1_555 1_555
bH3 W cC10p 91(3) 2_657 1_555 1_555
bH3 W bC7 95(3) 2_657 1_555 1_555
bH3 W cC6p 73(4) 2_657 1_555 1_555
bH3 W W2p 99(4) 2_657 1_555 1_555
bH3 W W1 110(3) 2_657 1_555 1_555
bH3 W W3 35(4) 2_657 1_555 1_555
bH3 W W1p 101(3) 2_657 1_555 1_555
bH3 W W3p 69(3) 2_657 1_555 1_555
bH3 W W2 119(2) 2_657 1_555 1_555
bH3 W Wp 0.0 2_657 1_555 1_555
cC12p W bH3 73(4) 1_555 1_555 2_657
cC12p W bC15 155.0(13) 1_555 1_555 1_555
cC12p W cC3p 60.00(6) 1_555 1_555 1_555
cC12p W cC7p 120.00(9) 1_555 1_555 1_555
cC12p W bC6 75(2) 1_555 1_555 1_555
cC12p W bC10 131(2) 1_555 1_555 1_555
cC12p W cC22p 180.00(16) 1_555 1_555 1_555
cC12p W cC15p 120.00(10) 1_555 1_555 1_555
cC12p W bC3 25.0(13) 1_555 1_555 1_555
cC12p W bC22 105(2) 1_555 1_555 1_555
cC12p W cC10p 60.00(7) 1_555 1_555 1_555
cC12p W bC7 49(2) 1_555 1_555 1_555
cC12p W cC6p 0.00(5) 1_555 1_555 1_555
cC12p W W2p 150.00(13) 1_555 1_555 1_555
cC12p W W1 154(2) 1_555 1_555 1_555
cC12p W W3 47.9(17) 1_555 1_555 1_555
cC12p W W1p 90.00(12) 1_555 1_555 1_555
cC12p W W3p 30.00(8) 1_555 1_555 1_555
cC12p W W2 77(2) 1_555 1_555 1_555
cC12p W Wp 0.0 1_555 1_555 1_555
bC5 W cC12p 49(2) 1_555 1_555 1_555
bC5 W bH3 95(3) 1_555 1_555 2_657
bC5 W bC15 120.000(6) 1_555 1_555 1_555
bC5 W cC3p 109(2) 1_555 1_555 1_555
bC5 W cC7p 166(2) 1_555 1_555 1_555
bC5 W bC6 120.0000(16) 1_555 1_555 1_555
bC5 W bC10 179.999999(4) 1_555 1_555 1_555
bC5 W cC22p 131(2) 1_555 1_555 1_555
bC5 W cC15p 71(2) 1_555 1_555 1_555
bC5 W bC3 60.000(6) 1_555 1_555 1_555
bC5 W bC22 60.0000(16) 1_555 1_555 1_555
bC5 W cC10p 14(2) 1_555 1_555 1_555
bC5 W bC7 0.000000(3) 1_555 1_555 1_555
bC5 W cC6p 49(2) 1_555 1_555 1_555
bC5 W W2p 159(2) 1_555 1_555 1_555
bC5 W W1 150.000(4) 1_555 1_555 1_555
bC5 W W3 90.000(5) 1_555 1_555 1_555
bC5 W W1p 42(2) 1_555 1_555 1_555
bC5 W W3p 79(2) 1_555 1_555 1_555
bC5 W W2 30.0000(10) 1_555 1_555 1_555
bC5 W Wp 0.0 1_555 1_555 1_555
bC17 W bC5 60.0000(16) 1_555 1_555 1_555
bC17 W cC12p 105(2) 1_555 1_555 1_555
bC17 W bH3 139(3) 1_555 1_555 2_657
bC17 W bC15 60.000(4) 1_555 1_555 1_555
bC17 W cC3p 144.1(13) 1_555 1_555 1_555
bC17 W cC7p 124(2) 1_555 1_555 1_555
bC17 W bC6 180.000000(2) 1_555 1_555 1_555
bC17 W bC10 120.0000(16) 1_555 1_555 1_555
bC17 W cC22p 75(2) 1_555 1_555 1_555
bC17 W cC15p 35.9(13) 1_555 1_555 1_555
bC17 W bC3 120.000(4) 1_555 1_555 1_555
bC17 W bC22 0.0000000(18) 1_555 1_555 1_555
bC17 W cC10p 56(2) 1_555 1_555 1_555
bC17 W bC7 60.0000(16) 1_555 1_555 1_555
bC17 W cC6p 105(2) 1_555 1_555 1_555
bC17 W W2p 100(2) 1_555 1_555 1_555
bC17 W W1 90.000(2) 1_555 1_555 1_555
bC17 W W3 150.000(4) 1_555 1_555 1_555
bC17 W W1p 38.0(16) 1_555 1_555 1_555
bC17 W W3p 128.0(17) 1_555 1_555 1_555
bC17 W W2 30.000(3) 1_555 1_555 1_555
bC17 W Wp 0.0 1_555 1_555 1_555
cC14p W bC17 56(2) 1_555 1_555 1_555
cC14p W bC5 14(2) 1_555 1_555 1_555
cC14p W cC12p 60.00(4) 1_555 1_555 1_555
cC14p W bH3 91(3) 1_555 1_555 2_657
cC14p W bC15 115(2) 1_555 1_555 1_555
cC14p W cC3p 120.00(10) 1_555 1_555 1_555
cC14p W cC7p 180.00(16) 1_555 1_555 1_555
cC14p W bC6 124(2) 1_555 1_555 1_555
cC14p W bC10 166(2) 1_555 1_555 1_555
cC14p W cC22p 120.00(9) 1_555 1_555 1_555
cC14p W cC15p 60.00(6) 1_555 1_555 1_555
cC14p W bC3 65(2) 1_555 1_555 1_555
cC14p W bC22 56(2) 1_555 1_555 1_555
cC14p W cC10p 0.00(5) 1_555 1_555 1_555
cC14p W bC7 14(2) 1_555 1_555 1_555
cC14p W cC6p 60.00(7) 1_555 1_555 1_555
cC14p W W2p 150.00(13) 1_555 1_555 1_555
cC14p W W1 143(2) 1_555 1_555 1_555
cC14p W W3 95(2) 1_555 1_555 1_555
cC14p W W1p 30.00(8) 1_555 1_555 1_555
cC14p W W3p 90.00(12) 1_555 1_555 1_555
cC14p W W2 28.2(17) 1_555 1_555 1_555
cC14p W Wp 0.0 1_555 1_555 1_555
cC20p W cC14p 60.00(4) 1_555 1_555 1_555
cC20p W bC17 35.9(13) 1_555 1_555 1_555
cC20p W bC5 71(2) 1_555 1_555 1_555
cC20p W cC12p 120.00(7) 1_555 1_555 1_555
cC20p W bH3 109(2) 1_555 1_555 2_657
cC20p W bC15 61(2) 1_555 1_555 1_555
cC20p W cC3p 180.00(17) 1_555 1_555 1_555
cC20p W cC7p 120.00(9) 1_555 1_555 1_555
cC20p W bC6 144.1(13) 1_555 1_555 1_555
cC20p W bC10 109(2) 1_555 1_555 1_555
cC20p W cC22p 60.00(6) 1_555 1_555 1_555
cC20p W cC15p 0.00(6) 1_555 1_555 1_555
cC20p W bC3 119(2) 1_555 1_555 1_555
cC20p W bC22 35.9(13) 1_555 1_555 1_555
cC20p W cC10p 60.00(6) 1_555 1_555 1_555
cC20p W bC7 71(2) 1_555 1_555 1_555
cC20p W cC6p 120.00(10) 1_555 1_555 1_555
cC20p W W2p 90.00(11) 1_555 1_555 1_555
cC20p W W1 85(2) 1_555 1_555 1_555
cC20p W W3 138.6(18) 1_555 1_555 1_555
cC20p W W1p 30.00(8) 1_555 1_555 1_555
cC20p W W3p 150.00(14) 1_555 1_555 1_555
cC20p W W2 49.2(19) 1_555 1_555 1_555
cC20p W Wp 0.0 1_555 1_555 1_555
bC11 W cC20p 119(2) 1_555 1_555 1_555
bC11 W cC14p 65(2) 1_555 1_555 1_555
bC11 W bC17 120.000(4) 1_555 1_555 1_555
bC11 W bC5 60.000(6) 1_555 1_555 1_555
bC11 W cC12p 25.0(13) 1_555 1_555 1_555
bC11 W bH3 48(4) 1_555 1_555 2_657
bC11 W bC15 180.0000000(15) 1_555 1_555 1_555
bC11 W cC3p 61(2) 1_555 1_555 1_555
bC11 W cC7p 115(2) 1_555 1_555 1_555
bC11 W bC6 60.000(4) 1_555 1_555 1_555
bC11 W bC10 120.000(6) 1_555 1_555 1_555
bC11 W cC22p 155.0(13) 1_555 1_555 1_555
bC11 W cC15p 119(2) 1_555 1_555 1_555
bC11 W bC3 0.000000(3) 1_555 1_555 1_555
bC11 W bC22 120.000(4) 1_555 1_555 1_555
bC11 W cC10p 65(2) 1_555 1_555 1_555
bC11 W bC7 60.000(6) 1_555 1_555 1_555
bC11 W cC6p 25.0(13) 1_555 1_555 1_555
bC11 W W2p 140(2) 1_555 1_555 1_555
bC11 W W1 150.000(3) 1_555 1_555 1_555
bC11 W W3 30.0000(10) 1_555 1_555 1_555
bC11 W W1p 92(2) 1_555 1_555 1_555
bC11 W W3p 36(2) 1_555 1_555 1_555
bC11 W W2 90.000(7) 1_555 1_555 1_555
bC11 W Wp 0.0 1_555 1_555 1_555
bC12 W bC11 60.000(4) 1_555 1_555 1_555
bC12 W cC20p 144.1(13) 1_555 1_555 1_555
bC12 W cC14p 124(2) 1_555 1_555 1_555
bC12 W bC17 180.000 1_555 1_555 1_555
bC12 W bC5 120.0000(16) 1_555 1_555 1_555
bC12 W cC12p 75(2) 1_555 1_555 1_555
bC12 W bH3 41(3) 1_555 1_555 2_657
bC12 W bC15 120.000(4) 1_555 1_555 1_555
bC12 W cC3p 35.9(13) 1_555 1_555 1_555
bC12 W cC7p 56(2) 1_555 1_555 1_555
bC12 W bC6 0.000 1_555 1_555 1_555
bC12 W bC10 60.0000(16) 1_555 1_555 1_555
bC12 W cC22p 105(2) 1_555 1_555 1_555
bC12 W cC15p 144.1(13) 1_555 1_555 1_555
bC12 W bC3 60.000(4) 1_555 1_555 1_555
bC12 W bC22 180.000 1_555 1_555 1_555
bC12 W cC10p 124(2) 1_555 1_555 1_555
bC12 W bC7 120.0000(16) 1_555 1_555 1_555
bC12 W cC6p 75(2) 1_555 1_555 1_555
bC12 W W2p 80(2) 1_555 1_555 1_555
bC12 W W1 90.000(2) 1_555 1_555 1_555
bC12 W W3 30.000(4) 1_555 1_555 1_555
bC12 W W1p 142.0(16) 1_555 1_555 1_555
bC12 W W3p 52.0(17) 1_555 1_555 1_555
bC12 W W2 150.000(3) 1_555 1_555 1_555
bC12 W Wp 0.0 1_555 1_555 1_555
cC17p W bC12 105(2) 1_555 1_555 1_555
cC17p W bC11 155.0(13) 1_555 1_555 1_555
cC17p W cC20p 60.00(4) 1_555 1_555 1_555
cC17p W cC14p 120.00(6) 1_555 1_555 1_555
cC17p W bC17 75(2) 1_555 1_555 1_555
cC17p W bC5 131(2) 1_555 1_555 1_555
cC17p W cC12p 180.00(11) 1_555 1_555 1_555
cC17p W bH3 107(4) 1_555 1_555 2_657
cC17p W bC15 25.0(13) 1_555 1_555 1_555
cC17p W cC3p 120.00(10) 1_555 1_555 1_555
cC17p W cC7p 60.00(6) 1_555 1_555 1_555
cC17p W bC6 105(2) 1_555 1_555 1_555
cC17p W bC10 49(2) 1_555 1_555 1_555
cC17p W cC22p 0.00(5) 1_555 1_555 1_555
cC17p W cC15p 60.00(7) 1_555 1_555 1_555
cC17p W bC3 155.0(13) 1_555 1_555 1_555
cC17p W bC22 75(2) 1_555 1_555 1_555
cC17p W cC10p 120.00(10) 1_555 1_555 1_555
cC17p W bC7 131(2) 1_555 1_555 1_555
cC17p W cC6p 180.00(16) 1_555 1_555 1_555
cC17p W W2p 30.00(7) 1_555 1_555 1_555
cC17p W W1 26(2) 1_555 1_555 1_555
cC17p W W3 132.1(17) 1_555 1_555 1_555
cC17p W W1p 90.00(11) 1_555 1_555 1_555
cC17p W W3p 150.00(14) 1_555 1_555 1_555
cC17p W W2 103(2) 1_555 1_555 1_555
cC17p W Wp 0.0 1_555 1_555 1_555
bC20 W cC17p 25.0(13) 1_555 1_555 1_555
bC20 W bC12 120.000(4) 1_555 1_555 1_555
bC20 W bC11 180.0000000(15) 1_555 1_555 1_555
bC20 W cC20p 61(2) 1_555 1_555 1_555
bC20 W cC14p 115(2) 1_555 1_555 1_555
bC20 W bC17 60.000(4) 1_555 1_555 1_555
bC20 W bC5 120.000(6) 1_555 1_555 1_555
bC20 W cC12p 155.0(13) 1_555 1_555 1_555
bC20 W bH3 132(4) 1_555 1_555 2_657
bC20 W bC15 0.0000000(11) 1_555 1_555 1_555
bC20 W cC3p 119(2) 1_555 1_555 1_555
bC20 W cC7p 65(2) 1_555 1_555 1_555
bC20 W bC6 120.000(4) 1_555 1_555 1_555
bC20 W bC10 60.000(6) 1_555 1_555 1_555
bC20 W cC22p 25.0(13) 1_555 1_555 1_555
bC20 W cC15p 61(2) 1_555 1_555 1_555
bC20 W bC3 180.0000000(5) 1_555 1_555 1_555
bC20 W bC22 60.000(4) 1_555 1_555 1_555
bC20 W cC10p 115(2) 1_555 1_555 1_555
bC20 W bC7 120.000(6) 1_555 1_555 1_555
bC20 W cC6p 155.0(13) 1_555 1_555 1_555
bC20 W W2p 40(2) 1_555 1_555 1_555
bC20 W W1 30.000(3) 1_555 1_555 1_555
bC20 W W3 150.0000(10) 1_555 1_555 1_555
bC20 W W1p 88(2) 1_555 1_555 1_555
bC20 W W3p 144(2) 1_555 1_555 1_555
bC20 W W2 90.000(7) 1_555 1_555 1_555
bC20 W Wp 0.0 1_555 1_555 1_555
cC5p W bC20 65(2) 1_555 1_555 1_555
cC5p W cC17p 60.00(4) 1_555 1_555 1_555
cC5p W bC12 56(2) 1_555 1_555 1_555
cC5p W bC11 115(2) 1_555 1_555 1_555
cC5p W cC20p 120.00(6) 1_555 1_555 1_555
cC5p W cC14p 180.00(11) 1_555 1_555 1_555
cC5p W bC17 124(2) 1_555 1_555 1_555
cC5p W bC5 166(2) 1_555 1_555 1_555
cC5p W cC12p 120.00(6) 1_555 1_555 1_555
cC5p W bH3 89(3) 1_555 1_555 2_657
cC5p W bC15 65(2) 1_555 1_555 1_555
cC5p W cC3p 60.00(6) 1_555 1_555 1_555
cC5p W cC7p 0.00(5) 1_555 1_555 1_555
cC5p W bC6 56(2) 1_555 1_555 1_555
cC5p W bC10 14(2) 1_555 1_555 1_555
cC5p W cC22p 60.00(6) 1_555 1_555 1_555
cC5p W cC15p 120.00(10) 1_555 1_555 1_555
cC5p W bC3 115(2) 1_555 1_555 1_555
cC5p W bC22 124(2) 1_555 1_555 1_555
cC5p W cC10p 180.00(16) 1_555 1_555 1_555
cC5p W bC7 166(2) 1_555 1_555 1_555
cC5p W cC6p 120.00(9) 1_555 1_555 1_555
cC5p W W2p 30.00(7) 1_555 1_555 1_555
cC5p W W1 37(2) 1_555 1_555 1_555
cC5p W W3 85(2) 1_555 1_555 1_555
cC5p W W1p 150.00(14) 1_555 1_555 1_555
cC5p W W3p 90.00(11) 1_555 1_555 1_555
cC5p W W2 151.8(17) 1_555 1_555 1_555
cC5p W Wp 0.0 1_555 1_555 1_555
cC11p W cC5p 60.00(4) 1_555 1_555 1_555
cC11p W bC20 119(2) 1_555 1_555 1_555
cC11p W cC17p 120.00(6) 1_555 1_555 1_555
cC11p W bC12 35.9(13) 1_555 1_555 1_555
cC11p W bC11 61(2) 1_555 1_555 1_555
cC11p W cC20p 180.00(11) 1_555 1_555 1_555
cC11p W cC14p 120.00(7) 1_555 1_555 1_555
cC11p W bC17 144.1(13) 1_555 1_555 1_555
cC11p W bC5 109(2) 1_555 1_555 1_555
cC11p W cC12p 60.00(3) 1_555 1_555 1_555
cC11p W bH3 71(2) 1_555 1_555 2_657
cC11p W bC15 119(2) 1_555 1_555 1_555
cC11p W cC3p 0.00(6) 1_555 1_555 1_555
cC11p W cC7p 60.00(6) 1_555 1_555 1_555
cC11p W bC6 35.9(13) 1_555 1_555 1_555
cC11p W bC10 71(2) 1_555 1_555 1_555
cC11p W cC22p 120.00(10) 1_555 1_555 1_555
cC11p W cC15p 180.00(17) 1_555 1_555 1_555
cC11p W bC3 61(2) 1_555 1_555 1_555
cC11p W bC22 144.1(13) 1_555 1_555 1_555
cC11p W cC10p 120.00(10) 1_555 1_555 1_555
cC11p W bC7 109(2) 1_555 1_555 1_555
cC11p W cC6p 60.00(6) 1_555 1_555 1_555
cC11p W W2p 90.00(11) 1_555 1_555 1_555
cC11p W W1 95(2) 1_555 1_555 1_555
cC11p W W3 41.4(18) 1_555 1_555 1_555
cC11p W W1p 150.00(14) 1_555 1_555 1_555
cC11p W W3p 30.00(8) 1_555 1_555 1_555
cC11p W W2 130.8(19) 1_555 1_555 1_555
cC11p W Wp 0.0 1_555 1_555 1_555
bC14 W cC11p 71(2) 1_555 1_555 1_555
bC14 W cC5p 14(2) 1_555 1_555 1_555
bC14 W bC20 60.000(6) 1_555 1_555 1_555
bC14 W cC17p 49(2) 1_555 1_555 1_555
bC14 W bC12 60.0000(16) 1_555 1_555 1_555
bC14 W bC11 120.000(6) 1_555 1_555 1_555
bC14 W cC20p 109(2) 1_555 1_555 1_555
bC14 W cC14p 166(2) 1_555 1_555 1_555
bC14 W bC17 120.0000(16) 1_555 1_555 1_555
bC14 W bC5 180.0000000(16) 1_555 1_555 1_555
bC14 W cC12p 131(2) 1_555 1_555 1_555
bC14 W bH3 85(3) 1_555 1_555 2_657
bC14 W bC15 60.000(6) 1_555 1_555 1_555
bC14 W cC3p 71(2) 1_555 1_555 1_555
bC14 W cC7p 14(2) 1_555 1_555 1_555
bC14 W bC6 60.0000(16) 1_555 1_555 1_555
bC14 W bC10 0.000 1_555 1_555 1_555
bC14 W cC22p 49(2) 1_555 1_555 1_555
bC14 W cC15p 109(2) 1_555 1_555 1_555
bC14 W bC3 120.000(6) 1_555 1_555 1_555
bC14 W bC22 120.0000(16) 1_555 1_555 1_555
bC14 W cC10p 166(2) 1_555 1_555 1_555
bC14 W bC7 180.000000(4) 1_555 1_555 1_555
bC14 W cC6p 131(2) 1_555 1_555 1_555
bC14 W W2p 21(2) 1_555 1_555 1_555
bC14 W W1 30.000(4) 1_555 1_555 1_555
bC14 W W3 90.000(5) 1_555 1_555 1_555
bC14 W W1p 138(2) 1_555 1_555 1_555
bC14 W W3p 101(2) 1_555 1_555 1_555
bC14 W W2 150.0000(10) 1_555 1_555 1_555
bC14 W Wp 0.0 1_555 1_555 1_555
bH6 W bC14 33(2) 2_657 1_555 1_555
bH6 W cC11p 67.7(18) 2_657 1_555 1_555
bH6 W cC5p 40(3) 2_657 1_555 1_555
bH6 W bC20 86.7(9) 2_657 1_555 1_555
bH6 W cC17p 67.0(13) 2_657 1_555 1_555
bH6 W bC12 39(2) 2_657 1_555 1_555
bH6 W bC11 93.3(9) 2_657 1_555 1_555
bH6 W cC20p 112.3(18) 2_657 1_555 1_555
bH6 W cC14p 140(3) 2_657 1_555 1_555
bH6 W bC17 141(2) 2_657 1_555 1_555
bH6 W bC5 147(2) 2_657 1_555 1_555
bH6 W cC12p 113.0(13) 2_657 1_555 1_555
bH6 W bH3 52(2) 2_657 1_555 2_657
bH6 W bC15 86.7(9) 2_657 1_555 1_555
bH6 W cC3p 67.7(18) 2_657 1_555 1_555
bH6 W cC7p 40(3) 2_657 1_555 1_555
bH6 W bC6 39(2) 2_657 1_555 1_555
bH6 W bC10 33(2) 2_657 1_555 1_555
bH6 W cC22p 67.0(13) 2_657 1_555 1_555
bH6 W cC15p 112.3(18) 2_657 1_555 1_555
bH6 W bC3 93.3(9) 2_657 1_555 1_555
bH6 W bC22 141(2) 2_657 1_555 1_555
bH6 W cC10p 140(3) 2_657 1_555 1_555
bH6 W bC7 147(2) 2_657 1_555 1_555
bH6 W cC6p 113.0(13) 2_657 1_555 1_555
bH6 W W2p 47.9(18) 2_657 1_555 1_555
bH6 W W1 58.8(10) 2_657 1_555 1_555
bH6 W W3 65.4(12) 2_657 1_555 1_555
bH6 W W1p 132(2) 2_657 1_555 1_555
bH6 W W3p 90.3(14) 2_657 1_555 1_555
bH6 W W2 159(4) 2_657 1_555 1_555
bH6 W Wp 0.0 2_657 1_555 1_555
K9 W bH6 74(3) 1_556 1_555 2_657
K9 W bC14 94.9(17) 1_556 1_555 1_555
K9 W cC11p 126.5(8) 1_556 1_555 1_555
K9 W cC5p 107.5(7) 1_556 1_555 1_555
K9 W bC20 93.0(17) 1_556 1_555 1_555
K9 W cC17p 73.0(7) 1_556 1_555 1_555
K9 W bC12 91.9(14) 1_556 1_555 1_555
K9 W bC11 87.0(17) 1_556 1_555 1_555
K9 W cC20p 53.5(8) 1_556 1_555 1_555
K9 W cC14p 72.5(7) 1_556 1_555 1_555
K9 W bC17 88.1(14) 1_556 1_555 1_555
K9 W bC5 85.1(17) 1_556 1_555 1_555
K9 W cC12p 107.0(7) 1_556 1_555 1_555
K9 W bH3 56(2) 1_556 1_555 2_657
K9 W bC15 93.0(17) 1_556 1_555 1_555
K9 W cC3p 126.5(8) 1_556 1_555 1_555
K9 W cC7p 107.5(7) 1_556 1_555 1_555
K9 W bC6 91.9(14) 1_556 1_555 1_555
K9 W bC10 94.9(17) 1_556 1_555 1_555
K9 W cC22p 73.0(7) 1_556 1_555 1_555
K9 W cC15p 53.5(8) 1_556 1_555 1_555
K9 W bC3 87.0(17) 1_556 1_555 1_555
K9 W bC22 88.1(14) 1_556 1_555 1_555
K9 W cC10p 72.5(7) 1_556 1_555 1_555
K9 W bC7 85.1(17) 1_556 1_555 1_555
K9 W cC6p 107.0(7) 1_556 1_555 1_555
K9 W W2p 90.3(6) 1_556 1_555 1_555
K9 W W1 94.5(18) 1_556 1_555 1_555
K9 W W3 89.3(16) 1_556 1_555 1_555
K9 W W1p 58.9(7) 1_556 1_555 1_555
K9 W W3p 120.8(7) 1_556 1_555 1_555
K9 W W2 86.1(15) 1_556 1_555 1_555
K9 W Wp 0.0 1_556 1_555 1_555
cC22p W1 W2p 102(10) 1_555 1_555 1_555
bC10 W1 cC22p 111(4) 1_555 1_555 1_555
bC10 W1 W2p 34(7) 1_555 1_555 1_555
bC15 W1 bC10 141.942(4) 1_555 1_555 1_555
bC15 W1 cC22p 50(3) 1_555 1_555 1_555
bC15 W1 W2p 152(9) 1_555 1_555 1_555
cC7p W1 bC15 144(2) 1_555 1_555 1_555
cC7p W1 bC10 23(3) 1_555 1_555 1_555
cC7p W1 cC22p 132(2) 1_555 1_555 1_555
cC7p W1 W2p 49(10) 1_555 1_555 1_555
Wp W1 cC7p 100(3) 1_555 1_555 1_555
Wp W1 bC15 109.03(7) 1_555 1_555 1_555
Wp W1 bC10 109.03(7) 1_555 1_555 1_555
Wp W1 cC22p 115(4) 1_555 1_555 1_555
Wp W1 W2p 84.5(10) 1_555 1_555 1_555
W W1 Wp 0.00(7) 1_555 1_555 1_555
W W1 cC7p 100(3) 1_555 1_555 1_555
W W1 bC15 109.0291(5) 1_555 1_555 1_555
W W1 bC10 109.029(4) 1_555 1_555 1_555
W W1 cC22p 115(4) 1_555 1_555 1_555
W W1 W2p 84.5(10) 1_555 1_555 1_555
cC15p W1 W 59.0(16) 1_555 1_555 1_555
cC15p W1 Wp 59.0(16) 1_555 1_555 1_555
cC15p W1 cC7p 155.7(14) 1_555 1_555 1_555
cC15p W1 bC15 60.5(14) 1_555 1_555 1_555
cC15p W1 bC10 145.9(11) 1_555 1_555 1_555
cC15p W1 cC22p 59(2) 1_555 1_555 1_555
cC15p W1 W2p 112(9) 1_555 1_555 1_555
W1p W1 cC15p 26.3(5) 1_555 1_555 1_555
W1p W1 W 33.0(12) 1_555 1_555 1_555
W1p W1 Wp 33.0(12) 1_555 1_555 1_555
W1p W1 cC7p 132.8(15) 1_555 1_555 1_555
W1p W1 bC15 80.2(11) 1_555 1_555 1_555
W1p W1 bC10 135.8(10) 1_555 1_555 1_555
W1p W1 cC22p 84(3) 1_555 1_555 1_555
W1p W1 W2p 103(5) 1_555 1_555 1_555
W2 W1 W1p 16.0(9) 1_555 1_555 1_555
W2 W1 cC15p 37.4(15) 1_555 1_555 1_555
W2 W1 W 30.000(4) 1_555 1_555 1_555
W2 W1 Wp 30.00(7) 1_555 1_555 1_555
W2 W1 cC7p 128(3) 1_555 1_555 1_555
W2 W1 bC15 79.029(4) 1_555 1_555 1_555
W2 W1 bC10 139.0291(4) 1_555 1_555 1_555
W2 W1 cC22p 96(4) 1_555 1_555 1_555
W2 W1 W2p 112(2) 1_555 1_555 1_555
W3 W1 W2 60.000(6) 1_555 1_555 1_555
W3 W1 W1p 60.5(11) 1_555 1_555 1_555
W3 W1 cC15p 84.4(16) 1_555 1_555 1_555
W3 W1 W 30.000(3) 1_555 1_555 1_555
W3 W1 Wp 30.00(7) 1_555 1_555 1_555
W3 W1 cC7p 72(3) 1_555 1_555 1_555
W3 W1 bC15 139.029(2) 1_555 1_555 1_555
W3 W1 bC10 79.029(6) 1_555 1_555 1_555
W3 W1 cC22p 129(3) 1_555 1_555 1_555
W3 W1 W2p 58(3) 1_555 1_555 1_555
bC6 W1 W3 25.2557(6) 1_555 1_555 1_555
bC6 W1 W2 85.256(5) 1_555 1_555 1_555
bC6 W1 W1p 84.7(11) 1_555 1_555 1_555
bC6 W1 cC15p 106.3(15) 1_555 1_555 1_555
bC6 W1 W 55.256(2) 1_555 1_555 1_555
bC6 W1 Wp 55.26(7) 1_555 1_555 1_555
bC6 W1 cC7p 50(2) 1_555 1_555 1_555
bC6 W1 bC15 164.2848(15) 1_555 1_555 1_555
bC6 W1 bC10 53.773(6) 1_555 1_555 1_555
bC6 W1 cC22p 132(3) 1_555 1_555 1_555
bC6 W1 W2p 37(6) 1_555 1_555 1_555
bC22 W1 bC6 110.511(7) 1_555 1_555 1_555
bC22 W1 W3 85.256(7) 1_555 1_555 1_555
bC22 W1 W2 25.2557(11) 1_555 1_555 1_555
bC22 W1 W1p 30.2(9) 1_555 1_555 1_555
bC22 W1 cC15p 29.9(12) 1_555 1_555 1_555
bC22 W1 W 55.256(5) 1_555 1_555 1_555
bC22 W1 Wp 55.26(7) 1_555 1_555 1_555
bC22 W1 cC7p 149(3) 1_555 1_555 1_555
bC22 W1 bC15 53.773(5) 1_555 1_555 1_555
bC22 W1 bC10 164.2848(7) 1_555 1_555 1_555
bC22 W1 cC22p 79(4) 1_555 1_555 1_555
bC22 W1 W2p 134(5) 1_555 1_555 1_555
W3p W1 bC22 77.3(11) 1_555 1_555 1_555
W3p W1 bC6 37.7(9) 1_555 1_555 1_555
W3p W1 W3 19.6(7) 1_555 1_555 1_555
W3p W1 W2 53.5(11) 1_555 1_555 1_555
W3p W1 W1p 60.15(7) 1_555 1_555 1_555
W3p W1 cC15p 86.4(5) 1_555 1_555 1_555
W3p W1 W 27.5(12) 1_555 1_555 1_555
W3p W1 Wp 27.5(12) 1_555 1_555 1_555
W3p W1 cC7p 74.4(17) 1_555 1_555 1_555
W3p W1 bC15 128.1(10) 1_555 1_555 1_555
W3p W1 bC10 87.8(10) 1_555 1_555 1_555
W3p W1 cC22p 141(2) 1_555 1_555 1_555
W3p W1 W2p 74(5) 1_555 1_555 1_555
cC3p W1 W3p 24.4(4) 1_555 1_555 1_555
cC3p W1 bC22 99.8(14) 1_555 1_555 1_555
cC3p W1 bC6 28.6(10) 1_555 1_555 1_555
cC3p W1 W3 31.0(14) 1_555 1_555 1_555
cC3p W1 W2 77.3(15) 1_555 1_555 1_555
cC3p W1 W1p 84.4(4) 1_555 1_555 1_555
cC3p W1 cC15p 110.60(13) 1_555 1_555 1_555
cC3p W1 W 51.6(15) 1_555 1_555 1_555
cC3p W1 Wp 51.6(15) 1_555 1_555 1_555
cC3p W1 cC7p 50.4(13) 1_555 1_555 1_555
cC3p W1 bC15 143.7(11) 1_555 1_555 1_555
cC3p W1 bC10 66.4(14) 1_555 1_555 1_555
cC3p W1 cC22p 159(2) 1_555 1_555 1_555
cC3p W1 W2p 63(8) 1_555 1_555 1_555
cC17p W1 cC3p 161.6(17) 1_555 1_555 1_555
cC17p W1 W3p 166.7(17) 1_555 1_555 1_555
cC17p W1 bC22 98(3) 1_555 1_555 1_555
cC17p W1 bC6 138(2) 1_555 1_555 1_555
cC17p W1 W3 149(2) 1_555 1_555 1_555
cC17p W1 W2 120(3) 1_555 1_555 1_555
cC17p W1 W1p 110(2) 1_555 1_555 1_555
cC17p W1 cC15p 83.9(16) 1_555 1_555 1_555
cC17p W1 W 141(3) 1_555 1_555 1_555
cC17p W1 Wp 141(3) 1_555 1_555 1_555
cC17p W1 cC7p 112.2(7) 1_555 1_555 1_555
cC17p W1 bC15 53(2) 1_555 1_555 1_555
cC17p W1 bC10 95(3) 1_555 1_555 1_555
cC17p W1 cC22p 26.3(5) 1_555 1_555 1_555
cC17p W1 W2p 101(6) 1_555 1_555 1_555
bC14 W1 cC17p 72(3) 1_555 1_555 1_555
bC14 W1 cC3p 90.1(15) 1_555 1_555 1_555
bC14 W1 W3p 113.3(11) 1_555 1_555 1_555
bC14 W1 bC22 168.86275(16) 1_555 1_555 1_555
bC14 W1 bC6 80.626(6) 1_555 1_555 1_555
bC14 W1 W3 105.882(7) 1_555 1_555 1_555
bC14 W1 W2 165.8816(9) 1_555 1_555 1_555
bC14 W1 W1p 158.3(8) 1_555 1_555 1_555
bC14 W1 cC15p 148.8(13) 1_555 1_555 1_555
bC14 W1 W 135.882(4) 1_555 1_555 1_555
bC14 W1 Wp 135.88(7) 1_555 1_555 1_555
bC14 W1 cC7p 40(3) 1_555 1_555 1_555
bC14 W1 bC15 115.089(5) 1_555 1_555 1_555
bC14 W1 bC10 26.8525(6) 1_555 1_555 1_555
bC14 W1 cC22p 94(4) 1_555 1_555 1_555
bC14 W1 W2p 56(3) 1_555 1_555 1_555
bC20 W1 bC14 88.237(7) 1_555 1_555 1_555
bC20 W1 cC17p 35.5(19) 1_555 1_555 1_555
bC20 W1 cC3p 152.9(11) 1_555 1_555 1_555
bC20 W1 W3p 151.5(8) 1_555 1_555 1_555
bC20 W1 bC22 80.626(7) 1_555 1_555 1_555
bC20 W1 bC6 168.8628(6) 1_555 1_555 1_555
bC20 W1 W3 165.88155(6) 1_555 1_555 1_555
bC20 W1 W2 105.882(6) 1_555 1_555 1_555
bC20 W1 W1p 106.0(11) 1_555 1_555 1_555
bC20 W1 cC15p 83.3(15) 1_555 1_555 1_555
bC20 W1 W 135.882(3) 1_555 1_555 1_555
bC20 W1 Wp 135.88(7) 1_555 1_555 1_555
bC20 W1 cC7p 120(3) 1_555 1_555 1_555
bC20 W1 bC15 26.852(2) 1_555 1_555 1_555
bC20 W1 bC10 115.089(6) 1_555 1_555 1_555
bC20 W1 cC22p 48(3) 1_555 1_555 1_555
bC20 W1 W2p 134(5) 1_555 1_555 1_555
cC5p W1 bC20 95(3) 1_555 1_555 1_555
cC5p W1 bC14 18(3) 1_555 1_555 1_555
cC5p W1 cC17p 87.1(4) 1_555 1_555 1_555
cC5p W1 cC3p 76.6(14) 1_555 1_555 1_555
cC5p W1 W3p 100.9(18) 1_555 1_555 1_555
cC5p W1 bC22 162.3(18) 1_555 1_555 1_555
cC5p W1 bC6 75(3) 1_555 1_555 1_555
cC5p W1 W3 99(3) 1_555 1_555 1_555
cC5p W1 W2 153(3) 1_555 1_555 1_555
cC5p W1 W1p 159.3(17) 1_555 1_555 1_555
cC5p W1 cC15p 167.0(14) 1_555 1_555 1_555
cC5p W1 W 127(3) 1_555 1_555 1_555
cC5p W1 Wp 127(3) 1_555 1_555 1_555
cC5p W1 cC7p 26.8(2) 1_555 1_555 1_555
cC5p W1 bC15 120(3) 1_555 1_555 1_555
cC5p W1 bC10 26(2) 1_555 1_555 1_555
cC5p W1 cC22p 110.7(13) 1_555 1_555 1_555
cC5p W1 W2p 61(8) 1_555 1_555 1_555
cC10p W1 cC5p 148.9(16) 1_555 1_555 1_555
cC10p W1 bC20 115.3(13) 1_555 1_555 1_555
cC10p W1 bC14 155.0(11) 1_555 1_555 1_555
cC10p W1 cC17p 122.0(19) 1_555 1_555 1_555
cC10p W1 cC3p 72.83(16) 1_555 1_555 1_555
cC10p W1 W3p 48.5(2) 1_555 1_555 1_555
cC10p W1 bC22 35.7(12) 1_555 1_555 1_555
cC10p W1 bC6 75.7(13) 1_555 1_555 1_555
cC10p W1 W3 50.8(13) 1_555 1_555 1_555
cC10p W1 W2 12.4(9) 1_555 1_555 1_555
cC10p W1 W1p 11.9(2) 1_555 1_555 1_555
cC10p W1 cC15p 38.1(2) 1_555 1_555 1_555
cC10p W1 W 21.7(14) 1_555 1_555 1_555
cC10p W1 Wp 21.7(14) 1_555 1_555 1_555
cC10p W1 cC7p 122.1(14) 1_555 1_555 1_555
cC10p W1 bC15 88.7(13) 1_555 1_555 1_555
cC10p W1 bC10 128.9(12) 1_555 1_555 1_555
cC10p W1 cC22p 96(2) 1_555 1_555 1_555
cC10p W1 W2p 100(3) 1_555 1_555 1_555
bC7 W1 cC10p 8.3(12) 1_555 1_555 1_555
bC7 W1 cC5p 143(3) 1_555 1_555 1_555
bC7 W1 bC20 118.106(5) 1_555 1_555 1_555
bC7 W1 bC14 153.657(2) 1_555 1_555 1_555
bC7 W1 cC17p 129(3) 1_555 1_555 1_555
bC7 W1 cC3p 66.6(15) 1_555 1_555 1_555
bC7 W1 W3p 42.4(11) 1_555 1_555 1_555
bC7 W1 bC22 37.480(2) 1_555 1_555 1_555
bC7 W1 bC6 73.031(4) 1_555 1_555 1_555
bC7 W1 W3 47.776(5) 1_555 1_555 1_555
bC7 W1 W2 12.2244(13) 1_555 1_555 1_555
bC7 W1 W1p 19.5(11) 1_555 1_555 1_555
bC7 W1 cC15p 45.3(16) 1_555 1_555 1_555
bC7 W1 W 17.776(2) 1_555 1_555 1_555
bC7 W1 Wp 17.78(7) 1_555 1_555 1_555
bC7 W1 cC7p 117(3) 1_555 1_555 1_555
bC7 W1 bC15 91.254(3) 1_555 1_555 1_555
bC7 W1 bC10 126.8047(17) 1_555 1_555 1_555
bC7 W1 cC22p 104(4) 1_555 1_555 1_555
bC7 W1 W2p 100.7(13) 1_555 1_555 1_555
bC3 W1 bC7 35.551(4) 1_555 1_555 1_555
bC3 W1 cC10p 38.8(13) 1_555 1_555 1_555
bC3 W1 cC5p 110(3) 1_555 1_555 1_555
bC3 W1 bC20 153.6571(7) 1_555 1_555 1_555
bC3 W1 bC14 118.106(6) 1_555 1_555 1_555
bC3 W1 cC17p 149(3) 1_555 1_555 1_555
bC3 W1 cC3p 38.2(15) 1_555 1_555 1_555
bC3 W1 W3p 18.1(10) 1_555 1_555 1_555
bC3 W1 bC22 73.031(6) 1_555 1_555 1_555
bC3 W1 bC6 37.48013(19) 1_555 1_555 1_555
bC3 W1 W3 12.2244(7) 1_555 1_555 1_555
bC3 W1 W2 47.776(5) 1_555 1_555 1_555
bC3 W1 W1p 49.0(11) 1_555 1_555 1_555
bC3 W1 cC15p 73.9(16) 1_555 1_555 1_555
bC3 W1 W 17.7756(18) 1_555 1_555 1_555
bC3 W1 Wp 17.78(7) 1_555 1_555 1_555
bC3 W1 cC7p 84(3) 1_555 1_555 1_555
bC3 W1 bC15 126.8047(14) 1_555 1_555 1_555
bC3 W1 bC10 91.254(6) 1_555 1_555 1_555
bC3 W1 cC22p 124(3) 1_555 1_555 1_555
bC3 W1 W2p 68(2) 1_555 1_555 1_555
cC6p W1 bC3 15.1(8) 1_555 1_555 1_555
cC6p W1 bC7 29.5(14) 1_555 1_555 1_555
cC6p W1 cC10p 35.68(4) 1_555 1_555 1_555
cC6p W1 cC5p 113.8(16) 1_555 1_555 1_555
cC6p W1 bC20 143.1(10) 1_555 1_555 1_555
cC6p W1 bC14 125.7(13) 1_555 1_555 1_555
cC6p W1 cC17p 156.7(18) 1_555 1_555 1_555
cC6p W1 cC3p 37.23(17) 1_555 1_555 1_555
cC6p W1 W3p 12.9(2) 1_555 1_555 1_555
cC6p W1 bC22 65.0(13) 1_555 1_555 1_555
cC6p W1 bC6 47.4(11) 1_555 1_555 1_555
cC6p W1 W3 24.2(9) 1_555 1_555 1_555
cC6p W1 W2 40.8(13) 1_555 1_555 1_555
cC6p W1 W1p 47.4(2) 1_555 1_555 1_555
cC6p W1 cC15p 73.7(3) 1_555 1_555 1_555
cC6p W1 W 15.4(13) 1_555 1_555 1_555
cC6p W1 Wp 15.4(13) 1_555 1_555 1_555
cC6p W1 cC7p 87.3(15) 1_555 1_555 1_555
cC6p W1 bC15 117.4(12) 1_555 1_555 1_555
cC6p W1 bC10 99.6(12) 1_555 1_555 1_555
cC6p W1 cC22p 130(2) 1_555 1_555 1_555
cC6p W1 W2p 82(3) 1_555 1_555 1_555
bH6 W1 cC6p 98.9(14) 2_657 1_555 1_555
bH6 W1 bC3 86.1(10) 2_657 1_555 1_555
bH6 W1 bC7 118.4(17) 2_657 1_555 1_555
bH6 W1 cC10p 117(3) 2_657 1_555 1_555
bH6 W1 cC5p 48(4) 2_657 1_555 1_555
bH6 W1 bC20 117.8(11) 2_657 1_555 1_555
bH6 W1 bC14 39(3) 2_657 1_555 1_555
bH6 W1 cC17p 87(2) 2_657 1_555 1_555
bH6 W1 cC3p 75.4(16) 2_657 1_555 1_555
bH6 W1 W3p 90.2(12) 2_657 1_555 1_555
bH6 W1 bC22 149(3) 2_657 1_555 1_555
bH6 W1 bC6 52.4(14) 2_657 1_555 1_555
bH6 W1 W3 74.9(10) 2_657 1_555 1_555
bH6 W1 W2 129(2) 2_657 1_555 1_555
bH6 W1 W1p 119(3) 2_657 1_555 1_555
bH6 W1 cC15p 122(4) 2_657 1_555 1_555
bH6 W1 W 102.4(12) 2_657 1_555 1_555
bH6 W1 Wp 102.4(12) 2_657 1_555 1_555
bH6 W1 cC7p 45(3) 2_657 1_555 1_555
bH6 W1 bC15 141(2) 2_657 1_555 1_555
bH6 W1 bC10 24(4) 2_657 1_555 1_555
bH6 W1 cC22p 95(3) 2_657 1_555 1_555
bH6 W1 W2p 18(2) 2_657 1_555 1_555
cC13p W1 bH6 71(3) 1_555 1_555 2_657
cC13p W1 cC6p 169.8(14) 1_555 1_555 1_555
cC13p W1 bC3 156.2(19) 1_555 1_555 1_555
cC13p W1 bC7 158(3) 1_555 1_555 1_555
cC13p W1 cC10p 150.4(17) 1_555 1_555 1_555
cC13p W1 cC5p 58.5(2) 1_555 1_555 1_555
cC13p W1 bC20 47(2) 1_555 1_555 1_555
cC13p W1 bC14 45(3) 1_555 1_555 1_555
cC13p W1 cC17p 28.76(13) 1_555 1_555 1_555
cC13p W1 cC3p 134.8(16) 1_555 1_555 1_555
cC13p W1 W3p 158.2(19) 1_555 1_555 1_555
cC13p W1 bC22 124(3) 1_555 1_555 1_555
cC13p W1 bC6 122(3) 1_555 1_555 1_555
cC13p W1 W3 146(2) 1_555 1_555 1_555
cC13p W1 W2 148(3) 1_555 1_555 1_555
cC13p W1 W1p 139(2) 1_555 1_555 1_555
cC13p W1 cC15p 112.6(15) 1_555 1_555 1_555
cC13p W1 W 165(2) 1_555 1_555 1_555
cC13p W1 Wp 165(2) 1_555 1_555 1_555
cC13p W1 cC7p 84.4(5) 1_555 1_555 1_555
cC13p W1 bC15 73(3) 1_555 1_555 1_555
cC13p W1 bC10 71(3) 1_555 1_555 1_555
cC13p W1 cC22p 54.2(8) 1_555 1_555 1_555
cC13p W1 W2p 88(2) 1_555 1_555 1_555
bC18 W1 cC13p 20(3) 1_555 1_555 1_555
bC18 W1 bH6 64.1(16) 1_555 1_555 2_657
bC18 W1 cC6p 153.0(14) 1_555 1_555 1_555
bC18 W1 bC3 147.246(4) 1_555 1_555 1_555
bC18 W1 bC7 177.2030(3) 1_555 1_555 1_555
bC18 W1 cC10p 170.5(13) 1_555 1_555 1_555
bC18 W1 cC5p 39(3) 1_555 1_555 1_555
bC18 W1 bC20 59.097(4) 1_555 1_555 1_555
bC18 W1 bC14 29.140(3) 1_555 1_555 1_555
bC18 W1 cC17p 49(3) 1_555 1_555 1_555
bC18 W1 cC3p 115.8(15) 1_555 1_555 1_555
bC18 W1 W3p 140.1(11) 1_555 1_555 1_555
bC18 W1 bC22 139.723(3) 1_555 1_555 1_555
bC18 W1 bC6 109.766(4) 1_555 1_555 1_555
bC18 W1 W3 135.021(4) 1_555 1_555 1_555
bC18 W1 W2 164.9786(16) 1_555 1_555 1_555
bC18 W1 W1p 158.7(11) 1_555 1_555 1_555
bC18 W1 cC15p 132.7(16) 1_555 1_555 1_555
bC18 W1 W 165.0214(19) 1_555 1_555 1_555
bC18 W1 Wp 165.02(7) 1_555 1_555 1_555
bC18 W1 cC7p 66(3) 1_555 1_555 1_555
bC18 W1 bC15 85.949(2) 1_555 1_555 1_555
bC18 W1 bC10 55.992(2) 1_555 1_555 1_555
bC18 W1 cC22p 74(4) 1_555 1_555 1_555
bC18 W1 W2p 81.8(11) 1_555 1_555 1_555
bC23 W1 bC18 29.957(3) 1_555 1_555 1_555
bC23 W1 cC13p 21.7(19) 1_555 1_555 1_555
bC23 W1 bH6 91.3(10) 1_555 1_555 2_657
bC23 W1 cC6p 166.2(8) 1_555 1_555 1_555
bC23 W1 bC3 177.2030(2) 1_555 1_555 1_555
bC23 W1 bC7 147.246(4) 1_555 1_555 1_555
bC23 W1 cC10p 143.9(13) 1_555 1_555 1_555
bC23 W1 cC5p 67(3) 1_555 1_555 1_555
bC23 W1 bC20 29.1399(9) 1_555 1_555 1_555
bC23 W1 bC14 59.097(6) 1_555 1_555 1_555
bC23 W1 cC17p 32(3) 1_555 1_555 1_555
bC23 W1 cC3p 139.9(15) 1_555 1_555 1_555
bC23 W1 W3p 161.2(10) 1_555 1_555 1_555
bC23 W1 bC22 109.766(6) 1_555 1_555 1_555
bC23 W1 bC6 139.7229(4) 1_555 1_555 1_555
bC23 W1 W3 164.9786(9) 1_555 1_555 1_555
bC23 W1 W2 135.021(5) 1_555 1_555 1_555
bC23 W1 W1p 133.6(11) 1_555 1_555 1_555
bC23 W1 cC15p 108.5(16) 1_555 1_555 1_555
bC23 W1 W 165.0214(16) 1_555 1_555 1_555
bC23 W1 Wp 165.02(7) 1_555 1_555 1_555
bC23 W1 cC7p 94(3) 1_555 1_555 1_555
bC23 W1 bC15 55.9923(12) 1_555 1_555 1_555
bC23 W1 bC10 85.949(5) 1_555 1_555 1_555
bC23 W1 cC22p 57(3) 1_555 1_555 1_555
bC23 W1 W2p 109.0(18) 1_555 1_555 1_555
bH3 W1 bC23 141(3) 2_657 1_555 1_555
bH3 W1 bC18 117(2) 2_657 1_555 1_555
bH3 W1 cC13p 119(3) 2_657 1_555 1_555
bH3 W1 bH6 53.1(14) 2_657 1_555 2_657
bH3 W1 cC6p 53(3) 2_657 1_555 1_555
bH3 W1 bC3 37(3) 2_657 1_555 1_555
bH3 W1 bC7 65(2) 2_657 1_555 1_555
bH3 W1 cC10p 64(3) 2_657 1_555 1_555
bH3 W1 cC5p 94(3) 2_657 1_555 1_555
bH3 W1 bC20 152(3) 2_657 1_555 1_555
bH3 W1 bC14 91.5(17) 2_657 1_555 1_555
bH3 W1 cC17p 119(3) 2_657 1_555 1_555
bH3 W1 cC3p 55(2) 2_657 1_555 1_555
bH3 W1 W3p 50(3) 2_657 1_555 1_555
bH3 W1 bC22 98.4(16) 2_657 1_555 1_555
bH3 W1 bC6 29(3) 2_657 1_555 1_555
bH3 W1 W3 31(3) 2_657 1_555 1_555
bH3 W1 W2 76.1(19) 2_657 1_555 1_555
bH3 W1 W1p 68(2) 2_657 1_555 1_555
bH3 W1 cC15p 83(2) 2_657 1_555 1_555
bH3 W1 W 51(2) 2_657 1_555 1_555
bH3 W1 Wp 51(2) 2_657 1_555 1_555
bH3 W1 cC7p 74(3) 2_657 1_555 1_555
bH3 W1 bC15 142(2) 2_657 1_555 1_555
bH3 W1 bC10 67.8(16) 2_657 1_555 1_555
bH3 W1 cC22p 105(3) 2_657 1_555 1_555
bH3 W1 W2p 36(2) 2_657 1_555 1_555
cC9p W1 bH3 109(4) 1_555 1_555 2_657
cC9p W1 bC23 41(3) 1_555 1_555 1_555
cC9p W1 bC18 11(3) 1_555 1_555 1_555
cC9p W1 cC13p 29.68(9) 1_555 1_555 1_555
cC9p W1 bH6 56(3) 1_555 1_555 2_657
cC9p W1 cC6p 142.5(17) 1_555 1_555 1_555
cC9p W1 bC3 137(3) 1_555 1_555 1_555
cC9p W1 bC7 172(3) 1_555 1_555 1_555
cC9p W1 cC10p 172.6(10) 1_555 1_555 1_555
cC9p W1 cC5p 28.83(10) 1_555 1_555 1_555
cC9p W1 bC20 70(3) 1_555 1_555 1_555
cC9p W1 bC14 19(3) 1_555 1_555 1_555
cC9p W1 cC17p 58.4(2) 1_555 1_555 1_555
cC9p W1 cC3p 105.4(15) 1_555 1_555 1_555
cC9p W1 W3p 129.6(19) 1_555 1_555 1_555
cC9p W1 bC22 150(3) 1_555 1_555 1_555
cC9p W1 bC6 99(3) 1_555 1_555 1_555
cC9p W1 W3 124(3) 1_555 1_555 1_555
cC9p W1 W2 174.8(19) 1_555 1_555 1_555
cC9p W1 W1p 166.1(17) 1_555 1_555 1_555
cC9p W1 cC15p 141.9(15) 1_555 1_555 1_555
cC9p W1 W 154(3) 1_555 1_555 1_555
cC9p W1 Wp 154(3) 1_555 1_555 1_555
cC9p W1 cC7p 55.2(3) 1_555 1_555 1_555
cC9p W1 bC15 96(3) 1_555 1_555 1_555
cC9p W1 bC10 46(3) 1_555 1_555 1_555
cC9p W1 cC22p 83.1(10) 1_555 1_555 1_555
cC9p W1 W2p 73(3) 1_555 1_555 1_555
cC20p W1 cC9p 126.0(10) 1_555 1_555 1_555
cC20p W1 bH3 94(2) 1_555 1_555 2_657
cC20p W1 bC23 92(2) 1_555 1_555 1_555
cC20p W1 bC18 116(2) 1_555 1_555 1_555
cC20p W1 cC13p 96.4(10) 1_555 1_555 1_555
cC20p W1 bH6 122(3) 1_555 1_555 2_657
cC20p W1 cC6p 90.3(8) 1_555 1_555 1_555
cC20p W1 bC3 90(2) 1_555 1_555 1_555
cC20p W1 bC7 62(2) 1_555 1_555 1_555
cC20p W1 cC10p 54.6(7) 1_555 1_555 1_555
cC20p W1 cC5p 154.1(9) 1_555 1_555 1_555
cC20p W1 bC20 68(2) 1_555 1_555 1_555
cC20p W1 bC14 136.6(19) 1_555 1_555 1_555
cC20p W1 cC17p 67.6(11) 1_555 1_555 1_555
cC20p W1 cC3p 127.2(6) 1_555 1_555 1_555
cC20p W1 W3p 103.0(10) 1_555 1_555 1_555
cC20p W1 bC22 37.9(17) 1_555 1_555 1_555
cC20p W1 bC6 120.5(19) 1_555 1_555 1_555
cC20p W1 W3 100(2) 1_555 1_555 1_555
cC20p W1 W2 52(2) 1_555 1_555 1_555
cC20p W1 W1p 42.9(10) 1_555 1_555 1_555
cC20p W1 cC15p 16.6(5) 1_555 1_555 1_555
cC20p W1 W 76(2) 1_555 1_555 1_555
cC20p W1 Wp 76(2) 1_555 1_555 1_555
cC20p W1 cC7p 166.0(19) 1_555 1_555 1_555
cC20p W1 bC15 48.3(17) 1_555 1_555 1_555
cC20p W1 bC10 145.7(13) 1_555 1_555 1_555
cC20p W1 cC22p 43.4(19) 1_555 1_555 1_555
cC20p W1 W2p 117(11) 1_555 1_555 1_555
bC12 W1 cC20p 131.5(17) 1_555 1_555 1_555
bC12 W1 cC9p 84(3) 1_555 1_555 1_555
bC12 W1 bH3 37(2) 1_555 1_555 2_657
bC12 W1 bC23 124.2889(12) 1_555 1_555 1_555
bC12 W1 bC18 94.332(2) 1_555 1_555 1_555
bC12 W1 cC13p 108(3) 1_555 1_555 1_555
bC12 W1 bH6 40(2) 1_555 1_555 2_657
bC12 W1 cC6p 62.3(11) 1_555 1_555 1_555
bC12 W1 bC3 52.9141(14) 1_555 1_555 1_555
bC12 W1 bC7 88.465(3) 1_555 1_555 1_555
bC12 W1 cC10p 91.0(13) 1_555 1_555 1_555
bC12 W1 cC5p 60(3) 1_555 1_555 1_555
bC12 W1 bC20 153.429(2) 1_555 1_555 1_555
bC12 W1 bC14 65.192(5) 1_555 1_555 1_555
bC12 W1 cC17p 127(2) 1_555 1_555 1_555
bC12 W1 cC3p 36.1(11) 1_555 1_555 1_555
bC12 W1 W3p 51.6(10) 1_555 1_555 1_555
bC12 W1 bC22 125.945(5) 1_555 1_555 1_555
bC12 W1 bC6 15.4340(15) 1_555 1_555 1_555
bC12 W1 W3 40.690(2) 1_555 1_555 1_555
bC12 W1 W2 100.690(4) 1_555 1_555 1_555
bC12 W1 W1p 99.5(11) 1_555 1_555 1_555
bC12 W1 cC15p 119.2(14) 1_555 1_555 1_555
bC12 W1 W 70.6897(5) 1_555 1_555 1_555
bC12 W1 Wp 70.69(7) 1_555 1_555 1_555
bC12 W1 cC7p 37(2) 1_555 1_555 1_555
bC12 W1 bC15 179.71876(3) 1_555 1_555 1_555
bC12 W1 bC10 38.339(4) 1_555 1_555 1_555
bC12 W1 cC22p 130(3) 1_555 1_555 1_555
bC12 W1 W2p 28(9) 1_555 1_555 1_555
bC17 W1 bC12 141.379(4) 1_555 1_555 1_555
bC17 W1 cC20p 34.3(13) 1_555 1_555 1_555
bC17 W1 cC9p 135(3) 1_555 1_555 1_555
bC17 W1 bH3 111.9(16) 1_555 1_555 2_657
bC17 W1 bC23 94.332(6) 1_555 1_555 1_555
bC17 W1 bC18 124.289(2) 1_555 1_555 1_555
bC17 W1 cC13p 110(3) 1_555 1_555 1_555
bC17 W1 bH6 156(4) 1_555 1_555 2_657
bC17 W1 cC6p 80.1(12) 1_555 1_555 1_555
bC17 W1 bC3 88.465(6) 1_555 1_555 1_555
bC17 W1 bC7 52.9141(17) 1_555 1_555 1_555
bC17 W1 cC10p 50.8(12) 1_555 1_555 1_555
bC17 W1 cC5p 154(2) 1_555 1_555 1_555
bC17 W1 bC20 65.192(6) 1_555 1_555 1_555
bC17 W1 bC14 153.4288(5) 1_555 1_555 1_555
bC17 W1 cC17p 85(3) 1_555 1_555 1_555
bC17 W1 cC3p 113.4(14) 1_555 1_555 1_555
bC17 W1 W3p 92.0(10) 1_555 1_555 1_555
bC17 W1 bC22 15.4340(7) 1_555 1_555 1_555
bC17 W1 bC6 125.945(6) 1_555 1_555 1_555
bC17 W1 W3 100.690(6) 1_555 1_555 1_555
bC17 W1 W2 40.6897(4) 1_555 1_555 1_555
bC17 W1 W1p 43.9(10) 1_555 1_555 1_555
bC17 W1 cC15p 34.0(11) 1_555 1_555 1_555
bC17 W1 W 70.690(4) 1_555 1_555 1_555
bC17 W1 Wp 70.69(7) 1_555 1_555 1_555
bC17 W1 cC7p 157(3) 1_555 1_555 1_555
bC17 W1 bC15 38.339(4) 1_555 1_555 1_555
bC17 W1 bC10 179.71876(2) 1_555 1_555 1_555
bC17 W1 cC22p 69(4) 1_555 1_555 1_555
bC17 W1 W2p 145(7) 1_555 1_555 1_555
cC11p W1 bC17 124.5(17) 1_555 1_555 1_555
cC11p W1 bC12 33.2(12) 1_555 1_555 1_555
cC11p W1 cC20p 141.51(13) 1_555 1_555 1_555
cC11p W1 cC9p 91.5(11) 1_555 1_555 1_555
cC11p W1 bH3 62(2) 1_555 1_555 2_657
cC11p W1 bC23 126(2) 1_555 1_555 1_555
cC11p W1 bC18 102(2) 1_555 1_555 1_555
cC11p W1 cC13p 121.1(11) 1_555 1_555 1_555
cC11p W1 bH6 69(2) 1_555 1_555 2_657
cC11p W1 cC6p 51.4(6) 1_555 1_555 1_555
cC11p W1 bC3 52(2) 1_555 1_555 1_555
cC11p W1 bC7 81(2) 1_555 1_555 1_555
cC11p W1 cC10p 87.0(6) 1_555 1_555 1_555
cC11p W1 cC5p 62.7(10) 1_555 1_555 1_555
cC11p W1 bC20 144.2(17) 1_555 1_555 1_555
cC11p W1 bC14 77.1(19) 1_555 1_555 1_555
cC11p W1 cC17p 149.3(13) 1_555 1_555 1_555
cC11p W1 cC3p 14.3(5) 1_555 1_555 1_555
cC11p W1 W3p 38.6(9) 1_555 1_555 1_555
cC11p W1 bC22 112.2(18) 1_555 1_555 1_555
cC11p W1 bC6 32.5(14) 1_555 1_555 1_555
cC11p W1 W3 43.5(19) 1_555 1_555 1_555
cC11p W1 W2 91(2) 1_555 1_555 1_555
cC11p W1 W1p 98.7(9) 1_555 1_555 1_555
cC11p W1 cC15p 124.9(4) 1_555 1_555 1_555
cC11p W1 W 66(2) 1_555 1_555 1_555
cC11p W1 Wp 66(2) 1_555 1_555 1_555
cC11p W1 cC7p 37.0(10) 1_555 1_555 1_555
cC11p W1 bC15 146.7(12) 1_555 1_555 1_555
cC11p W1 bC10 55.3(17) 1_555 1_555 1_555
cC11p W1 cC22p 163(2) 1_555 1_555 1_555
cC11p W1 W2p 61(10) 1_555 1_555 1_555
cC21p W1 cC11p 168.3(8) 1_555 1_555 1_555
cC21p W1 bC17 67(2) 1_555 1_555 1_555
cC21p W1 bC12 138.2(17) 1_555 1_555 1_555
cC21p W1 cC20p 48.0(6) 1_555 1_555 1_555
cC21p W1 cC9p 78.1(4) 1_555 1_555 1_555
cC21p W1 bH3 116(2) 1_555 1_555 2_657
cC21p W1 bC23 47(3) 1_555 1_555 1_555
cC21p W1 bC18 68(3) 1_555 1_555 1_555
cC21p W1 cC13p 48.4(4) 1_555 1_555 1_555
cC21p W1 bH6 101(2) 1_555 1_555 2_657
cC21p W1 cC6p 138.1(14) 1_555 1_555 1_555
cC21p W1 bC3 134(3) 1_555 1_555 1_555
cC21p W1 bC7 110(3) 1_555 1_555 1_555
cC21p W1 cC10p 102.6(13) 1_555 1_555 1_555
cC21p W1 cC5p 106.8(3) 1_555 1_555 1_555
cC21p W1 bC20 36.1(19) 1_555 1_555 1_555
cC21p W1 bC14 92(3) 1_555 1_555 1_555
cC21p W1 cC17p 19.7(5) 1_555 1_555 1_555
cC21p W1 cC3p 170.9(11) 1_555 1_555 1_555
cC21p W1 W3p 150.3(15) 1_555 1_555 1_555
cC21p W1 bC22 79(3) 1_555 1_555 1_555
cC21p W1 bC6 143.4(16) 1_555 1_555 1_555
cC21p W1 W3 140(2) 1_555 1_555 1_555
cC21p W1 W2 100(3) 1_555 1_555 1_555
cC21p W1 W1p 90.7(16) 1_555 1_555 1_555
cC21p W1 cC15p 64.5(11) 1_555 1_555 1_555
cC21p W1 W 123(3) 1_555 1_555 1_555
cC21p W1 Wp 123(3) 1_555 1_555 1_555
cC21p W1 cC7p 131.6(8) 1_555 1_555 1_555
cC21p W1 bC15 41.9(17) 1_555 1_555 1_555
cC21p W1 bC10 113(2) 1_555 1_555 1_555
cC21p W1 cC22p 11.8(11) 1_555 1_555 1_555
cC21p W1 W2p 111(9) 1_555 1_555 1_555
bC19 W1 cC21p 106(2) 1_555 1_555 1_555
bC19 W1 cC11p 61.9(18) 1_555 1_555 1_555
bC19 W1 bC17 171.9115(5) 1_555 1_555 1_555
bC19 W1 bC12 46.709(5) 1_555 1_555 1_555
bC19 W1 cC20p 144.5(15) 1_555 1_555 1_555
bC19 W1 cC9p 37(3) 1_555 1_555 1_555
bC19 W1 bH3 75.1(16) 1_555 1_555 2_657
bC19 W1 bC23 77.580(6) 1_555 1_555 1_555
bC19 W1 bC18 47.623(3) 1_555 1_555 1_555
bC19 W1 cC13p 63(3) 1_555 1_555 1_555
bC19 W1 bH6 27(4) 1_555 1_555 2_657
bC19 W1 cC6p 107.8(12) 1_555 1_555 1_555
bC19 W1 bC3 99.623(6) 1_555 1_555 1_555
bC19 W1 bC7 135.174(2) 1_555 1_555 1_555
bC19 W1 cC10p 137.1(12) 1_555 1_555 1_555
bC19 W1 cC5p 20.7(17) 1_555 1_555 1_555
bC19 W1 bC20 106.720(7) 1_555 1_555 1_555
bC19 W1 bC14 18.48273(9) 1_555 1_555 1_555
bC19 W1 cC17p 88(3) 1_555 1_555 1_555
bC19 W1 cC3p 73.7(14) 1_555 1_555 1_555
bC19 W1 W3p 95.7(11) 1_555 1_555 1_555
bC19 W1 bC22 172.6545(2) 1_555 1_555 1_555
bC19 W1 bC6 62.143(6) 1_555 1_555 1_555
bC19 W1 W3 87.399(7) 1_555 1_555 1_555
bC19 W1 W2 147.3988(9) 1_555 1_555 1_555
bC19 W1 W1p 143.4(9) 1_555 1_555 1_555
bC19 W1 cC15p 148.9(11) 1_555 1_555 1_555
bC19 W1 W 117.399(4) 1_555 1_555 1_555
bC19 W1 Wp 117.40(7) 1_555 1_555 1_555
bC19 W1 cC7p 27(3) 1_555 1_555 1_555
bC19 W1 bC15 133.572(5) 1_555 1_555 1_555
bC19 W1 bC10 8.3697(5) 1_555 1_555 1_555
bC19 W1 cC22p 106(4) 1_555 1_555 1_555
bC19 W1 W2p 41(6) 1_555 1_555 1_555
bC35 W1 bC19 125.202(6) 1_555 1_555 1_555
bC35 W1 cC21p 38.5(16) 1_555 1_555 1_555
bC35 W1 cC11p 148.0(12) 1_555 1_555 1_555
bC35 W1 bC17 46.709(5) 1_555 1_555 1_555
bC35 W1 bC12 171.9115(9) 1_555 1_555 1_555
bC35 W1 cC20p 54.1(18) 1_555 1_555 1_555
bC35 W1 cC9p 88(3) 1_555 1_555 1_555
bC35 W1 bH3 147(3) 1_555 1_555 2_657
bC35 W1 bC23 47.6226(4) 1_555 1_555 1_555
bC35 W1 bC18 77.580(3) 1_555 1_555 1_555
bC35 W1 cC13p 65(3) 1_555 1_555 1_555
bC35 W1 bH6 133.8(17) 1_555 1_555 2_657
bC35 W1 cC6p 125.5(11) 1_555 1_555 1_555
bC35 W1 bC3 135.1744(6) 1_555 1_555 1_555
bC35 W1 bC7 99.623(4) 1_555 1_555 1_555
bC35 W1 cC10p 97.0(13) 1_555 1_555 1_555
bC35 W1 cC5p 112(3) 1_555 1_555 1_555
bC35 W1 bC20 18.4827(12) 1_555 1_555 1_555
bC35 W1 bC14 106.720(6) 1_555 1_555 1_555
bC35 W1 cC17p 47(2) 1_555 1_555 1_555
bC35 W1 cC3p 148.5(10) 1_555 1_555 1_555
bC35 W1 W3p 135.8(9) 1_555 1_555 1_555
bC35 W1 bC22 62.143(6) 1_555 1_555 1_555
bC35 W1 bC6 172.6545(6) 1_555 1_555 1_555
bC35 W1 W3 147.3988(12) 1_555 1_555 1_555
bC35 W1 W2 87.399(5) 1_555 1_555 1_555
bC35 W1 W1p 88.2(11) 1_555 1_555 1_555
bC35 W1 cC15p 67.5(15) 1_555 1_555 1_555
bC35 W1 W 117.3988(13) 1_555 1_555 1_555
bC35 W1 Wp 117.40(7) 1_555 1_555 1_555
bC35 W1 cC7p 137(2) 1_555 1_555 1_555
bC35 W1 bC15 8.3697(9) 1_555 1_555 1_555
bC35 W1 bC10 133.572(5) 1_555 1_555 1_555
bC35 W1 cC22p 48(3) 1_555 1_555 1_555
bC35 W1 W2p 148(8) 1_555 1_555 1_555
cC10p W2 W1p 75(3) 1_555 1_555 1_555
bC22 W2 cC10p 131(4) 1_555 1_555 1_555
bC22 W2 W1p 90(4) 1_555 1_555 1_555
bC7 W2 bC22 141.9418(11) 1_555 1_555 1_555
bC7 W2 cC10p 26(4) 1_555 1_555 1_555
bC7 W2 W1p 99(4) 1_555 1_555 1_555
W W2 bC7 109.029(6) 1_555 1_555 1_555
W W2 bC22 109.029(7) 1_555 1_555 1_555
W W2 cC10p 112(3) 1_555 1_555 1_555
W W2 W1p 76.2(8) 1_555 1_555 1_555
Wp W2 W 0.00(10) 1_555 1_555 1_555
Wp W2 bC7 109.03(10) 1_555 1_555 1_555
Wp W2 bC22 109.03(10) 1_555 1_555 1_555
Wp W2 cC10p 112(3) 1_555 1_555 1_555
Wp W2 W1p 76.2(8) 1_555 1_555 1_555
cC15p W2 Wp 87.0(18) 1_555 1_555 1_555
cC15p W2 W 87.0(18) 1_555 1_555 1_555
cC15p W2 bC7 129(3) 1_555 1_555 1_555
cC15p W2 bC22 53.7(18) 1_555 1_555 1_555
cC15p W2 cC10p 103(2) 1_555 1_555 1_555
cC15p W2 W1p 36(3) 1_555 1_555 1_555
cC6p W2 cC15p 140.4(13) 1_555 1_555 1_555
cC6p W2 Wp 64.4(15) 1_555 1_555 1_555
cC6p W2 W 64.4(15) 1_555 1_555 1_555
cC6p W2 bC7 49.3(18) 1_555 1_555 1_555
cC6p W2 bC22 159.1(16) 1_555 1_555 1_555
cC6p W2 cC10p 67(3) 1_555 1_555 1_555
cC6p W2 W1p 107(4) 1_555 1_555 1_555
W3p W2 cC6p 28.1(5) 1_555 1_555 1_555
W3p W2 cC15p 123.2(8) 1_555 1_555 1_555
W3p W2 Wp 37.9(10) 1_555 1_555 1_555
W3p W2 W 37.9(10) 1_555 1_555 1_555
W3p W2 bC7 77.0(13) 1_555 1_555 1_555
W3p W2 bC22 137.7(13) 1_555 1_555 1_555
W3p W2 cC10p 91(3) 1_555 1_555 1_555
W3p W2 W1p 101(2) 1_555 1_555 1_555
W1 W2 W3p 64.6(12) 1_555 1_555 1_555
W1 W2 cC6p 92.6(16) 1_555 1_555 1_555
W1 W2 cC15p 68(2) 1_555 1_555 1_555
W1 W2 Wp 30.00(10) 1_555 1_555 1_555
W1 W2 W 30.0000(10) 1_555 1_555 1_555
W1 W2 bC7 139.029(5) 1_555 1_555 1_555
W1 W2 bC22 79.029(6) 1_555 1_555 1_555
W1 W2 cC10p 137(2) 1_555 1_555 1_555
W1 W2 W1p 76(3) 1_555 1_555 1_555
W3 W2 W1 60.0000(16) 1_555 1_555 1_555
W3 W2 W3p 20.2(8) 1_555 1_555 1_555
W3 W2 cC6p 37.5(13) 1_555 1_555 1_555
W3 W2 cC15p 106.1(14) 1_555 1_555 1_555
W3 W2 Wp 30.00(10) 1_555 1_555 1_555
W3 W2 W 30.000(3) 1_555 1_555 1_555
W3 W2 bC7 79.029(3) 1_555 1_555 1_555
W3 W2 bC22 139.029(4) 1_555 1_555 1_555
W3 W2 cC10p 85(3) 1_555 1_555 1_555
W3 W2 W1p 81(2) 1_555 1_555 1_555
bC15 W2 W3 85.2557(14) 1_555 1_555 1_555
bC15 W2 W1 25.256(3) 1_555 1_555 1_555
bC15 W2 W3p 88.2(12) 1_555 1_555 1_555
bC15 W2 cC6p 116.3(17) 1_555 1_555 1_555
bC15 W2 cC15p 56(3) 1_555 1_555 1_555
bC15 W2 Wp 55.26(10) 1_555 1_555 1_555
bC15 W2 W 55.256(4) 1_555 1_555 1_555
bC15 W2 bC7 164.2848(18) 1_555 1_555 1_555
bC15 W2 bC22 53.773(3) 1_555 1_555 1_555
bC15 W2 cC10p 152(3) 1_555 1_555 1_555
bC15 W2 W1p 78(4) 1_555 1_555 1_555
bC3 W2 bC15 110.5114(17) 1_555 1_555 1_555
bC3 W2 W3 25.256(3) 1_555 1_555 1_555
bC3 W2 W1 85.256(5) 1_555 1_555 1_555
bC3 W2 W3p 29.7(12) 1_555 1_555 1_555
bC3 W2 cC6p 20.7(12) 1_555 1_555 1_555
bC3 W2 cC15p 120.0(15) 1_555 1_555 1_555
bC3 W2 Wp 55.26(10) 1_555 1_555 1_555
bC3 W2 W 55.256(6) 1_555 1_555 1_555
bC3 W2 bC7 53.7734(2) 1_555 1_555 1_555
bC3 W2 bC22 164.2848(12) 1_555 1_555 1_555
bC3 W2 cC10p 62(4) 1_555 1_555 1_555
bC3 W2 W1p 86(4) 1_555 1_555 1_555
W2p W2 bC3 80.3(10) 1_555 1_555 1_555
W2p W2 bC15 30.4(10) 1_555 1_555 1_555
W2p W2 W3 55.0(10) 1_555 1_555 1_555
W2p W2 W1 5.6(8) 1_555 1_555 1_555
W2p W2 W3p 61.00(12) 1_555 1_555 1_555
W2p W2 cC6p 88.7(5) 1_555 1_555 1_555
W2p W2 cC15p 69.4(11) 1_555 1_555 1_555
W2p W2 Wp 25.1(10) 1_555 1_555 1_555
W2p W2 W 25.1(10) 1_555 1_555 1_555
W2p W2 bC7 134.0(10) 1_555 1_555 1_555
W2p W2 bC22 84.0(10) 1_555 1_555 1_555
W2p W2 cC10p 131.5(15) 1_555 1_555 1_555
W2p W2 W1p 72.9(17) 1_555 1_555 1_555
cC22p W2 W2p 23.2(3) 1_555 1_555 1_555
cC22p W2 bC3 99.4(12) 1_555 1_555 1_555
cC22p W2 bC15 18.7(10) 1_555 1_555 1_555
cC22p W2 W3 75.1(13) 1_555 1_555 1_555
cC22p W2 W1 21.1(15) 1_555 1_555 1_555
cC22p W2 W3p 83.9(3) 1_555 1_555 1_555
cC22p W2 cC6p 111.01(19) 1_555 1_555 1_555
cC22p W2 cC15p 47.6(9) 1_555 1_555 1_555
cC22p W2 Wp 46.6(14) 1_555 1_555 1_555
cC22p W2 W 46.6(14) 1_555 1_555 1_555
cC22p W2 bC7 149.7(10) 1_555 1_555 1_555
cC22p W2 bC22 65.5(11) 1_555 1_555 1_555
cC22p W2 cC10p 134(2) 1_555 1_555 1_555
cC22p W2 W1p 61(3) 1_555 1_555 1_555
cC14p W2 cC22p 145.9(15) 1_555 1_555 1_555
cC14p W2 W2p 155.6(12) 1_555 1_555 1_555
cC14p W2 bC3 87(3) 1_555 1_555 1_555
cC14p W2 bC15 155(3) 1_555 1_555 1_555
cC14p W2 W3 111(3) 1_555 1_555 1_555
cC14p W2 W1 160.2(18) 1_555 1_555 1_555
cC14p W2 W3p 113.3(19) 1_555 1_555 1_555
cC14p W2 cC6p 86.1(15) 1_555 1_555 1_555
cC14p W2 cC15p 100.4(11) 1_555 1_555 1_555
cC14p W2 Wp 138(2) 1_555 1_555 1_555
cC14p W2 W 138(2) 1_555 1_555 1_555
cC14p W2 bC7 37(3) 1_555 1_555 1_555
cC14p W2 bC22 108(3) 1_555 1_555 1_555
cC14p W2 cC10p 26.7(3) 1_555 1_555 1_555
cC14p W2 W1p 86(2) 1_555 1_555 1_555
bC17 W2 cC14p 83(3) 1_555 1_555 1_555
bC17 W2 cC22p 91.3(12) 1_555 1_555 1_555
bC17 W2 W2p 110.9(10) 1_555 1_555 1_555
bC17 W2 bC3 168.8628(13) 1_555 1_555 1_555
bC17 W2 bC15 80.6259(5) 1_555 1_555 1_555
bC17 W2 W3 165.8816(18) 1_555 1_555 1_555
bC17 W2 W1 105.882(3) 1_555 1_555 1_555
bC17 W2 W3p 157.2(11) 1_555 1_555 1_555
bC17 W2 cC6p 153.4(12) 1_555 1_555 1_555
bC17 W2 cC15p 65.7(14) 1_555 1_555 1_555
bC17 W2 Wp 135.88(10) 1_555 1_555 1_555
bC17 W2 W 135.882(4) 1_555 1_555 1_555
bC17 W2 bC7 115.0893(14) 1_555 1_555 1_555
bC17 W2 bC22 26.852(3) 1_555 1_555 1_555
bC17 W2 cC10p 108(3) 1_555 1_555 1_555
bC17 W2 W1p 96(3) 1_555 1_555 1_555
bC5 W2 bC17 88.2369(18) 1_555 1_555 1_555
bC5 W2 cC14p 19(3) 1_555 1_555 1_555
bC5 W2 cC22p 164.5(14) 1_555 1_555 1_555
bC5 W2 W2p 160.7(9) 1_555 1_555 1_555
bC5 W2 bC3 80.626(3) 1_555 1_555 1_555
bC5 W2 bC15 168.8628(14) 1_555 1_555 1_555
bC5 W2 W3 105.8816(2) 1_555 1_555 1_555
bC5 W2 W1 165.8816(15) 1_555 1_555 1_555
bC5 W2 W3p 102.2(12) 1_555 1_555 1_555
bC5 W2 cC6p 74.1(17) 1_555 1_555 1_555
bC5 W2 cC15p 119(3) 1_555 1_555 1_555
bC5 W2 Wp 135.88(10) 1_555 1_555 1_555
bC5 W2 W 135.882(2) 1_555 1_555 1_555
bC5 W2 bC7 26.852(3) 1_555 1_555 1_555
bC5 W2 bC22 115.089(4) 1_555 1_555 1_555
bC5 W2 cC10p 33(2) 1_555 1_555 1_555
bC5 W2 W1p 103(4) 1_555 1_555 1_555
cC3p W2 bC5 114.0(14) 1_555 1_555 1_555
cC3p W2 bC17 147.8(12) 1_555 1_555 1_555
cC3p W2 cC14p 125.6(17) 1_555 1_555 1_555
cC3p W2 cC22p 73.38(18) 1_555 1_555 1_555
cC3p W2 W2p 50.2(2) 1_555 1_555 1_555
cC3p W2 bC3 40.8(13) 1_555 1_555 1_555
cC3p W2 bC15 76.3(15) 1_555 1_555 1_555
cC3p W2 W3 24.1(10) 1_555 1_555 1_555
cC3p W2 W1 53.3(14) 1_555 1_555 1_555
cC3p W2 W3p 12.2(2) 1_555 1_555 1_555
cC3p W2 cC6p 40.1(3) 1_555 1_555 1_555
cC3p W2 cC15p 116.3(7) 1_555 1_555 1_555
cC3p W2 Wp 29.3(12) 1_555 1_555 1_555
cC3p W2 W 29.3(12) 1_555 1_555 1_555
cC3p W2 bC7 89.2(15) 1_555 1_555 1_555
cC3p W2 bC22 125.7(14) 1_555 1_555 1_555
cC3p W2 cC10p 103(2) 1_555 1_555 1_555
cC3p W2 W1p 100.4(13) 1_555 1_555 1_555
cC20p W2 cC3p 141.2(11) 1_555 1_555 1_555
cC20p W2 bC5 99(3) 1_555 1_555 1_555
cC20p W2 bC17 46.8(15) 1_555 1_555 1_555
cC20p W2 cC14p 81.6(6) 1_555 1_555 1_555
cC20p W2 cC22p 70.3(11) 1_555 1_555 1_555
cC20p W2 W2p 93.1(14) 1_555 1_555 1_555
cC20p W2 bC3 134.8(17) 1_555 1_555 1_555
cC20p W2 bC15 74(3) 1_555 1_555 1_555
cC20p W2 W3 128.5(17) 1_555 1_555 1_555
cC20p W2 W1 91(3) 1_555 1_555 1_555
cC20p W2 W3p 147.3(12) 1_555 1_555 1_555
cC20p W2 cC6p 153.9(14) 1_555 1_555 1_555
cC20p W2 cC15p 24.9(4) 1_555 1_555 1_555
cC20p W2 Wp 112(2) 1_555 1_555 1_555
cC20p W2 W 112(2) 1_555 1_555 1_555
cC20p W2 bC7 116(3) 1_555 1_555 1_555
cC20p W2 bC22 47(2) 1_555 1_555 1_555
cC20p W2 cC10p 93(2) 1_555 1_555 1_555
cC20p W2 W1p 50(3) 1_555 1_555 1_555
bC10 W2 cC20p 100(3) 1_555 1_555 1_555
bC10 W2 cC3p 42.8(14) 1_555 1_555 1_555
bC10 W2 bC5 153.657(2) 1_555 1_555 1_555
bC10 W2 bC17 118.106(4) 1_555 1_555 1_555
bC10 W2 cC14p 153.0(19) 1_555 1_555 1_555
bC10 W2 cC22p 30.6(15) 1_555 1_555 1_555
bC10 W2 W2p 7.6(11) 1_555 1_555 1_555
bC10 W2 bC3 73.031(5) 1_555 1_555 1_555
bC10 W2 bC15 37.480(4) 1_555 1_555 1_555
bC10 W2 W3 47.776(2) 1_555 1_555 1_555
bC10 W2 W1 12.2244(8) 1_555 1_555 1_555
bC10 W2 W3p 53.4(11) 1_555 1_555 1_555
bC10 W2 cC6p 81.1(16) 1_555 1_555 1_555
bC10 W2 cC15p 76(2) 1_555 1_555 1_555
bC10 W2 Wp 17.78(10) 1_555 1_555 1_555
bC10 W2 W 17.77556(15) 1_555 1_555 1_555
bC10 W2 bC7 126.805(6) 1_555 1_555 1_555
bC10 W2 bC22 91.254(7) 1_555 1_555 1_555
bC10 W2 cC10p 127(2) 1_555 1_555 1_555
bC10 W2 W1p 75.4(19) 1_555 1_555 1_555
bC6 W2 bC10 35.5511(11) 1_555 1_555 1_555
bC6 W2 cC20p 122.5(19) 1_555 1_555 1_555
bC6 W2 cC3p 22.1(8) 1_555 1_555 1_555
bC6 W2 bC5 118.1060(13) 1_555 1_555 1_555
bC6 W2 bC17 153.657(3) 1_555 1_555 1_555
bC6 W2 cC14p 122(3) 1_555 1_555 1_555
bC6 W2 cC22p 63.4(13) 1_555 1_555 1_555
bC6 W2 W2p 42.8(10) 1_555 1_555 1_555
bC6 W2 bC3 37.480(4) 1_555 1_555 1_555
bC6 W2 bC15 73.031(3) 1_555 1_555 1_555
bC6 W2 W3 12.2244(14) 1_555 1_555 1_555
bC6 W2 W1 47.7756(3) 1_555 1_555 1_555
bC6 W2 W3p 24.9(8) 1_555 1_555 1_555
bC6 W2 cC6p 48.1(14) 1_555 1_555 1_555
bC6 W2 cC15p 98.5(16) 1_555 1_555 1_555
bC6 W2 Wp 17.78(10) 1_555 1_555 1_555
bC6 W2 W 17.7756(12) 1_555 1_555 1_555
bC6 W2 bC7 91.254(5) 1_555 1_555 1_555
bC6 W2 bC22 126.805(6) 1_555 1_555 1_555
bC6 W2 cC10p 96(3) 1_555 1_555 1_555
bC6 W2 W1p 78.4(13) 1_555 1_555 1_555
cC7p W2 bC6 33.4(12) 1_555 1_555 1_555
cC7p W2 bC10 8.2(12) 1_555 1_555 1_555
cC7p W2 cC20p 107.4(12) 1_555 1_555 1_555
cC7p W2 cC3p 36.38(9) 1_555 1_555 1_555
cC7p W2 bC5 149.8(14) 1_555 1_555 1_555
cC7p W2 bC17 120.7(12) 1_555 1_555 1_555
cC7p W2 cC14p 155.0(13) 1_555 1_555 1_555
cC7p W2 cC22p 37.43(17) 1_555 1_555 1_555
cC7p W2 W2p 14.36(19) 1_555 1_555 1_555
cC7p W2 bC3 70.3(13) 1_555 1_555 1_555
cC7p W2 bC15 41.0(13) 1_555 1_555 1_555
cC7p W2 W3 45.4(12) 1_555 1_555 1_555
cC7p W2 W1 16.9(14) 1_555 1_555 1_555
cC7p W2 W3p 47.7(2) 1_555 1_555 1_555
cC7p W2 cC6p 75.8(3) 1_555 1_555 1_555
cC7p W2 cC15p 83.6(9) 1_555 1_555 1_555
cC7p W2 Wp 16.7(10) 1_555 1_555 1_555
cC7p W2 W 16.7(10) 1_555 1_555 1_555
cC7p W2 bC7 123.5(13) 1_555 1_555 1_555
cC7p W2 bC22 94.1(13) 1_555 1_555 1_555
cC7p W2 cC10p 128.4(16) 1_555 1_555 1_555
cC7p W2 W1p 83.1(11) 1_555 1_555 1_555
bC13 W2 cC7p 149.3(12) 1_555 1_555 1_555
bC13 W2 bC6 177.2030(3) 1_555 1_555 1_555
bC13 W2 bC10 147.2459(8) 1_555 1_555 1_555
bC13 W2 cC20p 59(2) 1_555 1_555 1_555
bC13 W2 cC3p 157.5(9) 1_555 1_555 1_555
bC13 W2 bC5 59.0970(16) 1_555 1_555 1_555
bC13 W2 bC17 29.140(3) 1_555 1_555 1_555
bC13 W2 cC14p 55(3) 1_555 1_555 1_555
bC13 W2 cC22p 119.3(13) 1_555 1_555 1_555
bC13 W2 W2p 140.0(10) 1_555 1_555 1_555
bC13 W2 bC3 139.723(5) 1_555 1_555 1_555
bC13 W2 bC15 109.766(3) 1_555 1_555 1_555
bC13 W2 W3 164.9786(16) 1_555 1_555 1_555
bC13 W2 W1 135.02142(19) 1_555 1_555 1_555
bC13 W2 W3p 153.4(9) 1_555 1_555 1_555
bC13 W2 cC6p 129.4(14) 1_555 1_555 1_555
bC13 W2 cC15p 83.3(16) 1_555 1_555 1_555
bC13 W2 Wp 165.02(10) 1_555 1_555 1_555
bC13 W2 W 165.0214(9) 1_555 1_555 1_555
bC13 W2 bC7 85.949(5) 1_555 1_555 1_555
bC13 W2 bC22 55.992(6) 1_555 1_555 1_555
bC13 W2 cC10p 82(3) 1_555 1_555 1_555
bC13 W2 W1p 102.0(11) 1_555 1_555 1_555
bC9 W2 bC13 29.9572(9) 1_555 1_555 1_555
bC9 W2 cC7p 172.3(10) 1_555 1_555 1_555
bC9 W2 bC6 147.2459(12) 1_555 1_555 1_555
bC9 W2 bC10 177.20302(11) 1_555 1_555 1_555
bC9 W2 cC20p 78(2) 1_555 1_555 1_555
bC9 W2 cC3p 139.5(13) 1_555 1_555 1_555
bC9 W2 bC5 29.140(2) 1_555 1_555 1_555
bC9 W2 bC17 59.097(4) 1_555 1_555 1_555
bC9 W2 cC14p 29(2) 1_555 1_555 1_555
bC9 W2 cC22p 147.0(14) 1_555 1_555 1_555
bC9 W2 W2p 169.7(11) 1_555 1_555 1_555
bC9 W2 bC3 109.766(6) 1_555 1_555 1_555
bC9 W2 bC15 139.723(4) 1_555 1_555 1_555
bC9 W2 W3 135.021(3) 1_555 1_555 1_555
bC9 W2 W1 164.9786(10) 1_555 1_555 1_555
bC9 W2 W3p 129.1(11) 1_555 1_555 1_555
bC9 W2 cC6p 101.6(16) 1_555 1_555 1_555
bC9 W2 cC15p 103(2) 1_555 1_555 1_555
bC9 W2 Wp 165.02(10) 1_555 1_555 1_555
bC9 W2 W 165.02142(7) 1_555 1_555 1_555
bC9 W2 bC7 55.992(6) 1_555 1_555 1_555
bC9 W2 bC22 85.949(7) 1_555 1_555 1_555
bC9 W2 cC10p 55(2) 1_555 1_555 1_555
bC9 W2 W1p 104.6(17) 1_555 1_555 1_555
cC12p W2 bC9 83(2) 1_555 1_555 1_555
cC12p W2 bC13 111.1(19) 1_555 1_555 1_555
cC12p W2 cC7p 93.8(8) 1_555 1_555 1_555
cC12p W2 bC6 66.3(19) 1_555 1_555 1_555
cC12p W2 bC10 99(2) 1_555 1_555 1_555
cC12p W2 cC20p 149.0(10) 1_555 1_555 1_555
cC12p W2 cC3p 57.5(8) 1_555 1_555 1_555
cC12p W2 bC5 56(2) 1_555 1_555 1_555
cC12p W2 bC17 137.1(17) 1_555 1_555 1_555
cC12p W2 cC14p 70.4(10) 1_555 1_555 1_555
cC12p W2 cC22p 129.4(7) 1_555 1_555 1_555
cC12p W2 W2p 107.0(10) 1_555 1_555 1_555
cC12p W2 bC3 33.9(15) 1_555 1_555 1_555
cC12p W2 bC15 133(2) 1_555 1_555 1_555
cC12p W2 W3 55.2(18) 1_555 1_555 1_555
cC12p W2 W1 111(2) 1_555 1_555 1_555
cC12p W2 W3p 46.1(10) 1_555 1_555 1_555
cC12p W2 cC6p 18.4(5) 1_555 1_555 1_555
cC12p W2 cC15p 150.0(17) 1_555 1_555 1_555
cC12p W2 Wp 83(2) 1_555 1_555 1_555
cC12p W2 W 83(2) 1_555 1_555 1_555
cC12p W2 bC7 34(2) 1_555 1_555 1_555
cC12p W2 bC22 156.0(13) 1_555 1_555 1_555
cC12p W2 cC10p 56(2) 1_555 1_555 1_555
cC12p W2 W1p 114(4) 1_555 1_555 1_555
cC18p W2 cC12p 97.3(9) 1_555 1_555 1_555
cC18p W2 bC9 30(2) 1_555 1_555 1_555
cC18p W2 bC13 39.4(19) 1_555 1_555 1_555
cC18p W2 cC7p 157.4(11) 1_555 1_555 1_555
cC18p W2 bC6 139(2) 1_555 1_555 1_555
cC18p W2 bC10 149(2) 1_555 1_555 1_555
cC18p W2 cC20p 55.5(4) 1_555 1_555 1_555
cC18p W2 cC3p 150.6(15) 1_555 1_555 1_555
cC18p W2 bC5 43(3) 1_555 1_555 1_555
cC18p W2 bC17 61(3) 1_555 1_555 1_555
cC18p W2 cC14p 27.0(3) 1_555 1_555 1_555
cC18p W2 cC22p 124.5(14) 1_555 1_555 1_555
cC18p W2 W2p 145.0(15) 1_555 1_555 1_555
cC18p W2 bC3 110(3) 1_555 1_555 1_555
cC18p W2 bC15 129(3) 1_555 1_555 1_555
cC18p W2 W3 130(2) 1_555 1_555 1_555
cC18p W2 W1 145(3) 1_555 1_555 1_555
cC18p W2 W3p 138.7(17) 1_555 1_555 1_555
cC18p W2 cC6p 112.7(13) 1_555 1_555 1_555
cC18p W2 cC15p 76.9(7) 1_555 1_555 1_555
cC18p W2 Wp 147.9(17) 1_555 1_555 1_555
cC18p W2 W 147.9(17) 1_555 1_555 1_555
cC18p W2 bC7 64(3) 1_555 1_555 1_555
cC18p W2 bC22 84(3) 1_555 1_555 1_555
cC18p W2 cC10p 47.6(11) 1_555 1_555 1_555
cC18p W2 W1p 74.4(12) 1_555 1_555 1_555
bH3 W2 cC18p 107(3) 2_657 1_555 1_555
bH3 W2 cC12p 65(3) 2_657 1_555 1_555
bH3 W2 bC9 124(2) 2_657 1_555 1_555
bH3 W2 bC13 147(2) 2_657 1_555 1_555
bH3 W2 cC7p 60(3) 2_657 1_555 1_555
bH3 W2 bC6 32(2) 2_657 1_555 1_555
bH3 W2 bC10 58(2) 2_657 1_555 1_555
bH3 W2 cC20p 106(2) 2_657 1_555 1_555
bH3 W2 cC3p 51(2) 2_657 1_555 1_555
bH3 W2 bC5 99(2) 2_657 1_555 1_555
bH3 W2 bC17 153(3) 2_657 1_555 1_555
bH3 W2 cC14p 95(4) 2_657 1_555 1_555
bH3 W2 cC22p 75(3) 2_657 1_555 1_555
bH3 W2 W2p 63(3) 2_657 1_555 1_555
bH3 W2 bC3 32(3) 2_657 1_555 1_555
bH3 W2 bC15 91(3) 2_657 1_555 1_555
bH3 W2 W3 27(3) 2_657 1_555 1_555
bH3 W2 W1 69(2) 2_657 1_555 1_555
bH3 W2 W3p 46(2) 2_657 1_555 1_555
bH3 W2 cC6p 52(3) 2_657 1_555 1_555
bH3 W2 cC15p 88(2) 2_657 1_555 1_555
bH3 W2 Wp 44(2) 2_657 1_555 1_555
bH3 W2 W 44(2) 2_657 1_555 1_555
bH3 W2 bC7 75(3) 2_657 1_555 1_555
bH3 W2 bC22 137(3) 2_657 1_555 1_555
bH3 W2 cC10p 69(4) 2_657 1_555 1_555
bH3 W2 W1p 56(3) 2_657 1_555 1_555
cC23p W2 bH3 111.2(17) 1_555 1_555 2_657
cC23p W2 cC18p 28.35(17) 1_555 1_555 1_555
cC23p W2 cC12p 125.1(8) 1_555 1_555 1_555
cC23p W2 bC9 52(3) 1_555 1_555 1_555
cC23p W2 bC13 41.3(17) 1_555 1_555 1_555
cC23p W2 cC7p 134.1(13) 1_555 1_555 1_555
cC23p W2 bC6 138.9(16) 1_555 1_555 1_555
cC23p W2 bC10 126(3) 1_555 1_555 1_555
cC23p W2 cC20p 27.32(18) 1_555 1_555 1_555
cC23p W2 cC3p 161.0(9) 1_555 1_555 1_555
cC23p W2 bC5 71(3) 1_555 1_555 1_555
cC23p W2 bC17 46(2) 1_555 1_555 1_555
cC23p W2 cC14p 55.0(4) 1_555 1_555 1_555
cC23p W2 cC22p 97.4(13) 1_555 1_555 1_555
cC23p W2 W2p 119.8(15) 1_555 1_555 1_555
cC23p W2 bC3 129(2) 1_555 1_555 1_555
cC23p W2 bC15 100(3) 1_555 1_555 1_555
cC23p W2 W3 138.2(16) 1_555 1_555 1_555
cC23p W2 W1 118(3) 1_555 1_555 1_555
cC23p W2 W3p 156.7(13) 1_555 1_555 1_555
cC23p W2 cC6p 138.3(13) 1_555 1_555 1_555
cC23p W2 cC15p 50.5(5) 1_555 1_555 1_555
cC23p W2 Wp 135(2) 1_555 1_555 1_555
cC23p W2 W 135(2) 1_555 1_555 1_555
cC23p W2 bC7 91(3) 1_555 1_555 1_555
cC23p W2 bC22 61(3) 1_555 1_555 1_555
cC23p W2 cC10p 71.1(17) 1_555 1_555 1_555
cC23p W2 W1p 60.7(17) 1_555 1_555 1_555
bC20 W2 cC23p 89(3) 1_555 1_555 1_555
bC20 W2 bH3 105(3) 1_555 1_555 2_657
bC20 W2 cC18p 116(3) 1_555 1_555 1_555
bC20 W2 cC12p 146(2) 1_555 1_555 1_555
bC20 W2 bC9 124.289(6) 1_555 1_555 1_555
bC20 W2 bC13 94.332(5) 1_555 1_555 1_555
bC20 W2 cC7p 56.2(13) 1_555 1_555 1_555
bC20 W2 bC6 88.465(5) 1_555 1_555 1_555
bC20 W2 bC10 52.914(6) 1_555 1_555 1_555
bC20 W2 cC20p 64(3) 1_555 1_555 1_555
bC20 W2 cC3p 90.6(15) 1_555 1_555 1_555
bC20 W2 bC5 153.429(3) 1_555 1_555 1_555
bC20 W2 bC17 65.1919(14) 1_555 1_555 1_555
bC20 W2 cC14p 143(3) 1_555 1_555 1_555
bC20 W2 cC22p 30.1(10) 1_555 1_555 1_555
bC20 W2 W2p 45.8(10) 1_555 1_555 1_555
bC20 W2 bC3 125.9454(2) 1_555 1_555 1_555
bC20 W2 bC15 15.4340(18) 1_555 1_555 1_555
bC20 W2 W3 100.690(3) 1_555 1_555 1_555
bC20 W2 W1 40.690(5) 1_555 1_555 1_555
bC20 W2 W3p 102.7(13) 1_555 1_555 1_555
bC20 W2 cC6p 130.5(18) 1_555 1_555 1_555
bC20 W2 cC15p 51(3) 1_555 1_555 1_555
bC20 W2 Wp 70.69(10) 1_555 1_555 1_555
bC20 W2 W 70.690(6) 1_555 1_555 1_555
bC20 W2 bC7 179.71876(3) 1_555 1_555 1_555
bC20 W2 bC22 38.3394(11) 1_555 1_555 1_555
bC20 W2 cC10p 154(4) 1_555 1_555 1_555
bC20 W2 W1p 81(4) 1_555 1_555 1_555
bC11 W2 bC20 141.3793(11) 1_555 1_555 1_555
bC11 W2 cC23p 119(3) 1_555 1_555 1_555
bC11 W2 bH3 42(3) 1_555 1_555 2_657
bC11 W2 cC18p 97(3) 1_555 1_555 1_555
bC11 W2 cC12p 24.1(13) 1_555 1_555 1_555
bC11 W2 bC9 94.332(7) 1_555 1_555 1_555
bC11 W2 bC13 124.289(6) 1_555 1_555 1_555
bC11 W2 cC7p 85.6(13) 1_555 1_555 1_555
bC11 W2 bC6 52.914(6) 1_555 1_555 1_555
bC11 W2 bC10 88.465(7) 1_555 1_555 1_555
bC11 W2 cC20p 133(2) 1_555 1_555 1_555
bC11 W2 cC3p 54.1(14) 1_555 1_555 1_555
bC11 W2 bC5 65.192(4) 1_555 1_555 1_555
bC11 W2 bC17 153.429(3) 1_555 1_555 1_555
bC11 W2 cC14p 72(3) 1_555 1_555 1_555
bC11 W2 cC22p 114.3(11) 1_555 1_555 1_555
bC11 W2 W2p 95.7(10) 1_555 1_555 1_555
bC11 W2 bC3 15.4340(12) 1_555 1_555 1_555
bC11 W2 bC15 125.945(3) 1_555 1_555 1_555
bC11 W2 W3 40.690(4) 1_555 1_555 1_555
bC11 W2 W1 100.690(6) 1_555 1_555 1_555
bC11 W2 W3p 42.1(13) 1_555 1_555 1_555
bC11 W2 cC6p 20.8(16) 1_555 1_555 1_555
bC11 W2 cC15p 126.2(18) 1_555 1_555 1_555
bC11 W2 Wp 70.69(10) 1_555 1_555 1_555
bC11 W2 W 70.690(7) 1_555 1_555 1_555
bC11 W2 bC7 38.3394(11) 1_555 1_555 1_555
bC11 W2 bC22 179.718759(14) 1_555 1_555 1_555
bC11 W2 cC10p 49(4) 1_555 1_555 1_555
bC11 W2 W1p 90(4) 1_555 1_555 1_555
cC19p W2 bC11 56(2) 1_555 1_555 1_555
cC19p W2 bC20 163(3) 1_555 1_555 1_555
cC19p W2 cC23p 76.6(3) 1_555 1_555 1_555
cC19p W2 bH3 89(4) 1_555 1_555 2_657
cC19p W2 cC18p 48.3(3) 1_555 1_555 1_555
cC19p W2 cC12p 49.4(6) 1_555 1_555 1_555
cC19p W2 bC9 38(2) 1_555 1_555 1_555
cC19p W2 bC13 68(2) 1_555 1_555 1_555
cC19p W2 cC7p 141.3(13) 1_555 1_555 1_555
cC19p W2 bC6 109(2) 1_555 1_555 1_555
cC19p W2 bC10 144(2) 1_555 1_555 1_555
cC19p W2 cC20p 103.3(5) 1_555 1_555 1_555
cC19p W2 cC3p 106.3(13) 1_555 1_555 1_555
cC19p W2 bC5 10(2) 1_555 1_555 1_555
cC19p W2 bC17 98(2) 1_555 1_555 1_555
cC19p W2 cC14p 21.7(5) 1_555 1_555 1_555
cC19p W2 cC22p 160.2(10) 1_555 1_555 1_555
cC19p W2 W2p 151.2(14) 1_555 1_555 1_555
cC19p W2 bC3 71(2) 1_555 1_555 1_555
cC19p W2 bC15 177(3) 1_555 1_555 1_555
cC19p W2 W3 97(2) 1_555 1_555 1_555
cC19p W2 W1 156(2) 1_555 1_555 1_555
cC19p W2 W3p 94.3(15) 1_555 1_555 1_555
cC19p W2 cC6p 66.3(10) 1_555 1_555 1_555
cC19p W2 cC15p 121.1(11) 1_555 1_555 1_555
cC19p W2 Wp 127(2) 1_555 1_555 1_555
cC19p W2 W 127(2) 1_555 1_555 1_555
cC19p W2 bC7 18(3) 1_555 1_555 1_555
cC19p W2 bC22 124(2) 1_555 1_555 1_555
cC19p W2 cC10p 26.3(14) 1_555 1_555 1_555
cC19p W2 W1p 100(3) 1_555 1_555 1_555
K9 W2 cC19p 93.9(9) 1_556 1_555 1_555
K9 W2 bC11 82.5(16) 1_556 1_555 1_555
K9 W2 bC20 88.0(17) 1_556 1_555 1_555
K9 W2 cC23p 63.6(8) 1_556 1_555 1_555
K9 W2 bH3 50(2) 1_556 1_555 2_657
K9 W2 cC18p 73.6(8) 1_556 1_555 1_555
K9 W2 cC12p 105.9(10) 1_556 1_555 1_555
K9 W2 bC9 103.2(14) 1_556 1_555 1_555
K9 W2 bC13 104.7(13) 1_556 1_555 1_555
K9 W2 cC7p 84.5(7) 1_556 1_555 1_555
K9 W2 bC6 75.3(13) 1_556 1_555 1_555
K9 W2 bC10 77.1(15) 1_556 1_555 1_555
K9 W2 cC20p 55.8(9) 1_556 1_555 1_555
K9 W2 cC3p 97.3(8) 1_556 1_555 1_555
K9 W2 bC5 98.3(16) 1_556 1_555 1_555
K9 W2 bC17 102.4(14) 1_556 1_555 1_555
K9 W2 cC14p 81.8(9) 1_556 1_555 1_555
K9 W2 cC22p 66.7(9) 1_556 1_555 1_555
K9 W2 W2p 75.7(9) 1_556 1_555 1_555
K9 W2 bC3 79.4(15) 1_556 1_555 1_555
K9 W2 bC15 84.2(17) 1_556 1_555 1_555
K9 W2 W3 76.0(13) 1_556 1_555 1_555
K9 W2 W1 79.0(16) 1_556 1_555 1_555
K9 W2 W3p 96.2(9) 1_556 1_555 1_555
K9 W2 cC6p 99.8(11) 1_556 1_555 1_555
K9 W2 cC15p 44.1(12) 1_556 1_555 1_555
K9 W2 Wp 75.5(13) 1_556 1_555 1_555
K9 W2 W 75.5(13) 1_556 1_555 1_555
K9 W2 bC7 91.9(17) 1_556 1_555 1_555
K9 W2 bC22 97.4(16) 1_556 1_555 1_555
K9 W2 cC10p 68.3(19) 1_556 1_555 1_555
K9 W2 W1p 8(4) 1_556 1_555 1_555
bC21 W2 K9 99.2(15) 1_555 1_555 1_556
bC21 W2 cC19p 116(2) 1_555 1_555 1_555
bC21 W2 bC11 171.9115(5) 1_555 1_555 1_555
bC21 W2 bC20 46.7092(6) 1_555 1_555 1_555
bC21 W2 cC23p 56(2) 1_555 1_555 1_555
bC21 W2 bH3 143(3) 1_555 1_555 2_657
bC21 W2 cC18p 76(3) 1_555 1_555 1_555
bC21 W2 cC12p 151.3(14) 1_555 1_555 1_555
bC21 W2 bC9 77.580(6) 1_555 1_555 1_555
bC21 W2 bC13 47.623(5) 1_555 1_555 1_555
bC21 W2 cC7p 102.4(13) 1_555 1_555 1_555
bC21 W2 bC6 135.174(5) 1_555 1_555 1_555
bC21 W2 bC10 99.623(6) 1_555 1_555 1_555
bC21 W2 cC20p 45.3(18) 1_555 1_555 1_555
bC21 W2 cC3p 133.0(14) 1_555 1_555 1_555
bC21 W2 bC5 106.720(4) 1_555 1_555 1_555
bC21 W2 bC17 18.483(2) 1_555 1_555 1_555
bC21 W2 cC14p 100(3) 1_555 1_555 1_555
bC21 W2 cC22p 73.5(12) 1_555 1_555 1_555
bC21 W2 W2p 92.4(10) 1_555 1_555 1_555
bC21 W2 bC3 172.6545(7) 1_555 1_555 1_555
bC21 W2 bC15 62.143(2) 1_555 1_555 1_555
bC21 W2 W3 147.399(4) 1_555 1_555 1_555
bC21 W2 W1 87.399(5) 1_555 1_555 1_555
bC21 W2 W3p 144.7(13) 1_555 1_555 1_555
bC21 W2 cC6p 160.7(14) 1_555 1_555 1_555
bC21 W2 cC15p 56.8(16) 1_555 1_555 1_555
bC21 W2 Wp 117.40(10) 1_555 1_555 1_555
bC21 W2 W 117.399(6) 1_555 1_555 1_555
bC21 W2 bC7 133.5721(6) 1_555 1_555 1_555
bC21 W2 bC22 8.3697(6) 1_555 1_555 1_555
bC21 W2 cC10p 124(4) 1_555 1_555 1_555
bC21 W2 W1p 92(4) 1_555 1_555 1_555
bC2 W2 bC21 125.2023(15) 1_555 1_555 1_555
bC2 W2 K9 94.0(17) 1_555 1_555 1_556
bC2 W2 cC19p 9(3) 1_555 1_555 1_555
bC2 W2 bC11 46.709(2) 1_555 1_555 1_555
bC2 W2 bC20 171.9115(9) 1_555 1_555 1_555
bC2 W2 cC23p 85(3) 1_555 1_555 1_555
bC2 W2 bH3 82(3) 1_555 1_555 2_657
bC2 W2 cC18p 57(3) 1_555 1_555 1_555
bC2 W2 cC12p 40(2) 1_555 1_555 1_555
bC2 W2 bC9 47.623(5) 1_555 1_555 1_555
bC2 W2 bC13 77.580(4) 1_555 1_555 1_555
bC2 W2 cC7p 131.8(13) 1_555 1_555 1_555
bC2 W2 bC6 99.623(4) 1_555 1_555 1_555
bC2 W2 bC10 135.174(5) 1_555 1_555 1_555
bC2 W2 cC20p 111(3) 1_555 1_555 1_555
bC2 W2 cC3p 96.9(15) 1_555 1_555 1_555
bC2 W2 bC5 18.483(2) 1_555 1_555 1_555
bC2 W2 bC17 106.7196(5) 1_555 1_555 1_555
bC2 W2 cC14p 30(3) 1_555 1_555 1_555
bC2 W2 cC22p 156.4(9) 1_555 1_555 1_555
bC2 W2 W2p 142.3(10) 1_555 1_555 1_555
bC2 W2 bC3 62.1431(8) 1_555 1_555 1_555
bC2 W2 bC15 172.6545(9) 1_555 1_555 1_555
bC2 W2 W3 87.399(2) 1_555 1_555 1_555
bC2 W2 W1 147.399(4) 1_555 1_555 1_555
bC2 W2 W3p 84.9(12) 1_555 1_555 1_555
bC2 W2 cC6p 56.9(17) 1_555 1_555 1_555
bC2 W2 cC15p 127(3) 1_555 1_555 1_555
bC2 W2 Wp 117.40(10) 1_555 1_555 1_555
bC2 W2 W 117.399(5) 1_555 1_555 1_555
bC2 W2 bC7 8.3697(9) 1_555 1_555 1_555
bC2 W2 bC22 133.572(2) 1_555 1_555 1_555
bC2 W2 cC10p 26(3) 1_555 1_555 1_555
bC2 W2 W1p 101(4) 1_555 1_555 1_555
bC3 W3 W3p 78(4) 1_555 1_555 1_555
bC6 W3 bC3 141.942(3) 1_555 1_555 1_555
bC6 W3 W3p 113(4) 1_555 1_555 1_555
cC3p W3 bC6 61(3) 1_555 1_555 1_555
cC3p W3 bC3 116(3) 1_555 1_555 1_555
cC3p W3 W3p 53(2) 1_555 1_555 1_555
Wp W3 cC3p 95(2) 1_555 1_555 1_555
Wp W3 bC6 109.03(11) 1_555 1_555 1_555
Wp W3 bC3 109.03(11) 1_555 1_555 1_555
Wp W3 W3p 72.6(7) 1_555 1_555 1_555
W W3 Wp 0.00(15) 1_555 1_555 1_555
W W3 cC3p 95(2) 1_555 1_555 1_555
W W3 bC6 109.029(6) 1_555 1_555 1_555
W W3 bC3 109.029(3) 1_555 1_555 1_555
W W3 W3p 72.6(7) 1_555 1_555 1_555
cC6p W3 W 88.3(17) 1_555 1_555 1_555
cC6p W3 Wp 88.3(17) 1_555 1_555 1_555
cC6p W3 cC3p 90.5(18) 1_555 1_555 1_555
cC6p W3 bC6 147(3) 1_555 1_555 1_555
cC6p W3 bC3 35.1(19) 1_555 1_555 1_555
cC6p W3 W3p 44(2) 1_555 1_555 1_555
bH3 W3 cC6p 121(4) 2_657 1_555 1_555
bH3 W3 W 124(5) 2_657 1_555 1_555
bH3 W3 Wp 124(5) 2_657 1_555 1_555
bH3 W3 cC3p 127(2) 2_657 1_555 1_555
bH3 W3 bC6 73(3) 2_657 1_555 1_555
bH3 W3 bC3 86(4) 2_657 1_555 1_555
bH3 W3 W3p 161(4) 2_657 1_555 1_555
W2p W3 bH3 111(5) 1_555 1_555 2_657
W2p W3 cC6p 119.9(8) 1_555 1_555 1_555
W2p W3 W 35.0(10) 1_555 1_555 1_555
W2p W3 Wp 35.0(10) 1_555 1_555 1_555
W2p W3 cC3p 80.4(18) 1_555 1_555 1_555
W2p W3 bC6 74.1(10) 1_555 1_555 1_555
W2p W3 bC3 143.8(11) 1_555 1_555 1_555
W2p W3 W3p 88.7(18) 1_555 1_555 1_555
cC7p W3 W2p 26.4(4) 1_555 1_555 1_555
cC7p W3 bH3 111(5) 1_555 1_555 2_657
cC7p W3 cC6p 128.3(15) 1_555 1_555 1_555
cC7p W3 W 58.3(15) 1_555 1_555 1_555
cC7p W3 Wp 58.3(15) 1_555 1_555 1_555
cC7p W3 cC3p 58.5(16) 1_555 1_555 1_555
cC7p W3 bC6 52.2(13) 1_555 1_555 1_555
cC7p W3 bC3 162.9(10) 1_555 1_555 1_555
cC7p W3 W3p 86(3) 1_555 1_555 1_555
W1p W3 cC7p 87.7(4) 1_555 1_555 1_555
W1p W3 W2p 62.05(17) 1_555 1_555 1_555
W1p W3 bH3 109(4) 1_555 1_555 2_657
W1p W3 cC6p 73.9(13) 1_555 1_555 1_555
W1p W3 W 30.7(10) 1_555 1_555 1_555
W1p W3 Wp 30.7(10) 1_555 1_555 1_555
W1p W3 cC3p 121.1(10) 1_555 1_555 1_555
W1p W3 bC6 133.7(12) 1_555 1_555 1_555
W1p W3 bC3 82.5(12) 1_555 1_555 1_555
W1p W3 W3p 81.2(17) 1_555 1_555 1_555
W1 W3 W1p 58.2(12) 1_555 1_555 1_555
W1 W3 cC7p 29.6(16) 1_555 1_555 1_555
W1 W3 W2p 5.6(8) 1_555 1_555 1_555
W1 W3 bH3 115(5) 1_555 1_555 2_657
W1 W3 cC6p 114.3(14) 1_555 1_555 1_555
W1 W3 W 30.0000(10) 1_555 1_555 1_555
W1 W3 Wp 30.00(11) 1_555 1_555 1_555
W1 W3 cC3p 80(3) 1_555 1_555 1_555
W1 W3 bC6 79.029(7) 1_555 1_555 1_555
W1 W3 bC3 139.029(4) 1_555 1_555 1_555
W1 W3 W3p 84.1(19) 1_555 1_555 1_555
W2 W3 W1 60.000(4) 1_555 1_555 1_555
W2 W3 W1p 15.9(8) 1_555 1_555 1_555
W2 W3 cC7p 87.7(14) 1_555 1_555 1_555
W2 W3 W2p 64.9(10) 1_555 1_555 1_555
W2 W3 bH3 123(4) 1_555 1_555 2_657
W2 W3 cC6p 62(2) 1_555 1_555 1_555
W2 W3 W 30.000(4) 1_555 1_555 1_555
W2 W3 Wp 30.00(11) 1_555 1_555 1_555
W2 W3 cC3p 108.4(15) 1_555 1_555 1_555
W2 W3 bC6 139.029(3) 1_555 1_555 1_555
W2 W3 bC3 79.0291(6) 1_555 1_555 1_555
W2 W3 W3p 65(2) 1_555 1_555 1_555
bC10 W3 W2 85.256(3) 1_555 1_555 1_555
bC10 W3 W1 25.256(2) 1_555 1_555 1_555
bC10 W3 W1p 82.4(12) 1_555 1_555 1_555
bC10 W3 cC7p 11.1(16) 1_555 1_555 1_555
bC10 W3 W2p 20.5(11) 1_555 1_555 1_555
bC10 W3 bH3 103(5) 1_555 1_555 2_657
bC10 W3 cC6p 134.6(15) 1_555 1_555 1_555
bC10 W3 W 55.2557(10) 1_555 1_555 1_555
bC10 W3 Wp 55.26(11) 1_555 1_555 1_555
bC10 W3 cC3p 69(3) 1_555 1_555 1_555
bC10 W3 bC6 53.773(5) 1_555 1_555 1_555
bC10 W3 bC3 164.2848(19) 1_555 1_555 1_555
bC10 W3 W3p 95(3) 1_555 1_555 1_555
bC7 W3 bC10 110.511(5) 1_555 1_555 1_555
bC7 W3 W2 25.256(2) 1_555 1_555 1_555
bC7 W3 W1 85.256(7) 1_555 1_555 1_555
bC7 W3 W1p 32.1(12) 1_555 1_555 1_555
bC7 W3 cC7p 112.5(13) 1_555 1_555 1_555
bC7 W3 W2p 90.2(10) 1_555 1_555 1_555
bC7 W3 bH3 115(3) 1_555 1_555 2_657
bC7 W3 cC6p 43(3) 1_555 1_555 1_555
bC7 W3 W 55.256(6) 1_555 1_555 1_555
bC7 W3 Wp 55.26(11) 1_555 1_555 1_555
bC7 W3 cC3p 117(2) 1_555 1_555 1_555
bC7 W3 bC6 164.2848(3) 1_555 1_555 1_555
bC7 W3 bC3 53.773(3) 1_555 1_555 1_555
bC7 W3 W3p 65(3) 1_555 1_555 1_555
cC10p W3 bC7 10.7(14) 1_555 1_555 1_555
cC10p W3 bC10 106.5(15) 1_555 1_555 1_555
cC10p W3 W2 23.7(12) 1_555 1_555 1_555
cC10p W3 W1 81.7(15) 1_555 1_555 1_555
cC10p W3 W1p 24.7(4) 1_555 1_555 1_555
cC10p W3 cC7p 110.57(12) 1_555 1_555 1_555
cC10p W3 W2p 86.0(4) 1_555 1_555 1_555
cC10p W3 bH3 107(3) 1_555 1_555 2_657
cC10p W3 cC6p 52.4(12) 1_555 1_555 1_555
cC10p W3 W 52.2(14) 1_555 1_555 1_555
cC10p W3 Wp 52.2(14) 1_555 1_555 1_555
cC10p W3 cC3p 125.3(15) 1_555 1_555 1_555
cC10p W3 bC6 158.2(16) 1_555 1_555 1_555
cC10p W3 bC3 58.1(15) 1_555 1_555 1_555
cC10p W3 W3p 74(3) 1_555 1_555 1_555
bC12 W3 cC10p 167.5(10) 1_555 1_555 1_555
bC12 W3 bC7 168.8628(8) 1_555 1_555 1_555
bC12 W3 bC10 80.626(4) 1_555 1_555 1_555
bC12 W3 W2 165.8816(15) 1_555 1_555 1_555
bC12 W3 W1 105.882(6) 1_555 1_555 1_555
bC12 W3 W1p 156.9(11) 1_555 1_555 1_555
bC12 W3 cC7p 78.4(13) 1_555 1_555 1_555
bC12 W3 W2p 101.0(10) 1_555 1_555 1_555
bC12 W3 bH3 61(3) 1_555 1_555 2_657
bC12 W3 cC6p 129(2) 1_555 1_555 1_555
bC12 W3 W 135.882(5) 1_555 1_555 1_555
bC12 W3 Wp 135.88(11) 1_555 1_555 1_555
bC12 W3 cC3p 66.5(17) 1_555 1_555 1_555
bC12 W3 bC6 26.8525(11) 1_555 1_555 1_555
bC12 W3 bC3 115.089(2) 1_555 1_555 1_555
bC12 W3 W3p 116(3) 1_555 1_555 1_555
bC11 W3 bC12 88.237(5) 1_555 1_555 1_555
bC11 W3 cC10p 84.4(15) 1_555 1_555 1_555
bC11 W3 bC7 80.626(6) 1_555 1_555 1_555
bC11 W3 bC10 168.8628(11) 1_555 1_555 1_555
bC11 W3 W2 105.882(4) 1_555 1_555 1_555
bC11 W3 W1 165.8816(8) 1_555 1_555 1_555
bC11 W3 W1p 108.3(12) 1_555 1_555 1_555
bC11 W3 cC7p 162.7(17) 1_555 1_555 1_555
bC11 W3 W2p 170.4(12) 1_555 1_555 1_555
bC11 W3 bH3 71(5) 1_555 1_555 2_657
bC11 W3 cC6p 54.0(14) 1_555 1_555 1_555
bC11 W3 W 135.8816(2) 1_555 1_555 1_555
bC11 W3 Wp 135.88(11) 1_555 1_555 1_555
bC11 W3 cC3p 106(3) 1_555 1_555 1_555
bC11 W3 bC6 115.089(6) 1_555 1_555 1_555
bC11 W3 bC3 26.852(3) 1_555 1_555 1_555
bC11 W3 W3p 90(3) 1_555 1_555 1_555
cC11p W3 bC11 85(3) 1_555 1_555 1_555
cC11p W3 bC12 48.6(18) 1_555 1_555 1_555
cC11p W3 cC10p 140.2(13) 1_555 1_555 1_555
cC11p W3 bC7 130(2) 1_555 1_555 1_555
cC11p W3 bC10 87(3) 1_555 1_555 1_555
cC11p W3 W2 131.0(16) 1_555 1_555 1_555
cC11p W3 W1 104(3) 1_555 1_555 1_555
cC11p W3 W1p 145.7(12) 1_555 1_555 1_555
cC11p W3 cC7p 77.5(13) 1_555 1_555 1_555
cC11p W3 W2p 102.8(17) 1_555 1_555 1_555
cC11p W3 bH3 106(3) 1_555 1_555 2_657
cC11p W3 cC6p 91.2(13) 1_555 1_555 1_555
cC11p W3 W 121(2) 1_555 1_555 1_555
cC11p W3 Wp 121(2) 1_555 1_555 1_555
cC11p W3 cC3p 26.3(3) 1_555 1_555 1_555
cC11p W3 bC6 56(2) 1_555 1_555 1_555
cC11p W3 bC3 103(3) 1_555 1_555 1_555
cC11p W3 W3p 67(2) 1_555 1_555 1_555
cC22p W3 cC11p 116.8(15) 1_555 1_555 1_555
cC22p W3 bC11 157.2(15) 1_555 1_555 1_555
cC22p W3 bC12 109.8(13) 1_555 1_555 1_555
cC22p W3 cC10p 75.2(3) 1_555 1_555 1_555
cC22p W3 bC7 81.0(13) 1_555 1_555 1_555
cC22p W3 bC10 32.4(14) 1_555 1_555 1_555
cC22p W3 W2 56.5(12) 1_555 1_555 1_555
cC22p W3 W1 14.0(12) 1_555 1_555 1_555
cC22p W3 W1p 50.6(3) 1_555 1_555 1_555
cC22p W3 cC7p 40.1(3) 1_555 1_555 1_555
cC22p W3 W2p 14.1(2) 1_555 1_555 1_555
cC22p W3 bH3 105(5) 1_555 1_555 2_657
cC22p W3 cC6p 116.8(6) 1_555 1_555 1_555
cC22p W3 W 28.5(10) 1_555 1_555 1_555
cC22p W3 Wp 28.5(10) 1_555 1_555 1_555
cC22p W3 cC3p 94.1(16) 1_555 1_555 1_555
cC22p W3 bC6 83.7(13) 1_555 1_555 1_555
cC22p W3 bC3 133.0(14) 1_555 1_555 1_555
cC22p W3 W3p 94.3(12) 1_555 1_555 1_555
cC15p W3 cC22p 37.11(13) 1_555 1_555 1_555
cC15p W3 cC11p 145.7(11) 1_555 1_555 1_555
cC15p W3 bC11 120.7(14) 1_555 1_555 1_555
cC15p W3 bC12 142.6(12) 1_555 1_555 1_555
cC15p W3 cC10p 39.0(3) 1_555 1_555 1_555
cC15p W3 bC7 46.8(13) 1_555 1_555 1_555
cC15p W3 bC10 69.4(14) 1_555 1_555 1_555
cC15p W3 W2 27.3(10) 1_555 1_555 1_555
cC15p W3 W1 46.7(14) 1_555 1_555 1_555
cC15p W3 W1p 14.68(19) 1_555 1_555 1_555
cC15p W3 cC7p 76.1(3) 1_555 1_555 1_555
cC15p W3 W2p 49.8(3) 1_555 1_555 1_555
cC15p W3 bH3 104(4) 1_555 1_555 2_657
cC15p W3 cC6p 88.3(12) 1_555 1_555 1_555
cC15p W3 W 24.6(11) 1_555 1_555 1_555
cC15p W3 Wp 24.6(11) 1_555 1_555 1_555
cC15p W3 cC3p 119.5(9) 1_555 1_555 1_555
cC15p W3 bC6 119.2(14) 1_555 1_555 1_555
cC15p W3 bC3 96.0(14) 1_555 1_555 1_555
cC15p W3 W3p 89.5(11) 1_555 1_555 1_555
cC12p W3 cC15p 111.0(13) 1_555 1_555 1_555
cC12p W3 cC22p 141.9(10) 1_555 1_555 1_555
cC12p W3 cC11p 78.5(6) 1_555 1_555 1_555
cC12p W3 bC11 32.3(16) 1_555 1_555 1_555
cC12p W3 bC12 106(2) 1_555 1_555 1_555
cC12p W3 cC10p 72.6(11) 1_555 1_555 1_555
cC12p W3 bC7 64(3) 1_555 1_555 1_555
cC12p W3 bC10 152.5(19) 1_555 1_555 1_555
cC12p W3 W2 87(2) 1_555 1_555 1_555
cC12p W3 W1 138.2(16) 1_555 1_555 1_555
cC12p W3 W1p 96.3(14) 1_555 1_555 1_555
cC12p W3 cC7p 142.4(13) 1_555 1_555 1_555
cC12p W3 W2p 143.7(10) 1_555 1_555 1_555
cC12p W3 bH3 104(5) 1_555 1_555 2_657
cC12p W3 cC6p 25.1(4) 1_555 1_555 1_555
cC12p W3 W 113(2) 1_555 1_555 1_555
cC12p W3 Wp 113(2) 1_555 1_555 1_555
cC12p W3 cC3p 88.4(15) 1_555 1_555 1_555
cC12p W3 bC6 129(3) 1_555 1_555 1_555
cC12p W3 bC3 27(3) 1_555 1_555 1_555
cC12p W3 W3p 58(2) 1_555 1_555 1_555
bC8 W3 cC12p 95(3) 2_657 1_555 1_555
bC8 W3 cC15p 125(3) 2_657 1_555 1_555
bC8 W3 cC22p 120(3) 2_657 1_555 1_555
bC8 W3 cC11p 85.2(19) 2_657 1_555 1_555
bC8 W3 bC11 64(2) 2_657 1_555 1_555
bC8 W3 bC12 44(2) 2_657 1_555 1_555
bC8 W3 cC10p 123(2) 2_657 1_555 1_555
bC8 W3 bC7 128.4(17) 2_657 1_555 1_555
bC8 W3 bC10 107.4(18) 2_657 1_555 1_555
bC8 W3 W2 143(3) 2_657 1_555 1_555
bC8 W3 W1 127(3) 2_657 1_555 1_555
bC8 W3 W1p 129(3) 2_657 1_555 1_555
bC8 W3 cC7p 111.5(18) 2_657 1_555 1_555
bC8 W3 W2p 122(3) 2_657 1_555 1_555
bC8 W3 bH3 21.1(13) 2_657 1_555 2_657
bC8 W3 cC6p 117.6(19) 2_657 1_555 1_555
bC8 W3 W 144(4) 2_657 1_555 1_555
bC8 W3 Wp 144(4) 2_657 1_555 1_555
bC8 W3 cC3p 108.6(17) 2_657 1_555 1_555
bC8 W3 bC6 63.3(13) 2_657 1_555 1_555
bC8 W3 bC3 85.5(14) 2_657 1_555 1_555
bC8 W3 W3p 144(3) 2_657 1_555 1_555
bC15 W3 bC8 135(3) 1_555 1_555 2_657
bC15 W3 cC12p 128.6(18) 1_555 1_555 1_555
bC15 W3 cC15p 36.5(13) 1_555 1_555 1_555
bC15 W3 cC22p 15.3(8) 1_555 1_555 1_555
bC15 W3 cC11p 111(3) 1_555 1_555 1_555
bC15 W3 bC11 153.6571(9) 1_555 1_555 1_555
bC15 W3 bC12 118.106(6) 1_555 1_555 1_555
bC15 W3 cC10p 69.6(14) 1_555 1_555 1_555
bC15 W3 bC7 73.031(7) 1_555 1_555 1_555
bC15 W3 bC10 37.480(2) 1_555 1_555 1_555
bC15 W3 W2 47.776(5) 1_555 1_555 1_555
bC15 W3 W1 12.22444(8) 1_555 1_555 1_555
bC15 W3 W1p 46.7(11) 1_555 1_555 1_555
bC15 W3 cC7p 41.1(15) 1_555 1_555 1_555
bC15 W3 W2p 17.3(10) 1_555 1_555 1_555
bC15 W3 bH3 120(5) 1_555 1_555 2_657
bC15 W3 cC6p 103.8(15) 1_555 1_555 1_555
bC15 W3 W 17.7756(10) 1_555 1_555 1_555
bC15 W3 Wp 17.78(11) 1_555 1_555 1_555
bC15 W3 cC3p 86(2) 1_555 1_555 1_555
bC15 W3 bC6 91.254(7) 1_555 1_555 1_555
bC15 W3 bC3 126.805(4) 1_555 1_555 1_555
bC15 W3 W3p 79.1(13) 1_555 1_555 1_555
bC22 W3 bC15 35.551(3) 1_555 1_555 1_555
bC22 W3 bC8 146(4) 1_555 1_555 2_657
bC22 W3 cC12p 98(2) 1_555 1_555 1_555
bC22 W3 cC15p 21.9(8) 1_555 1_555 1_555
bC22 W3 cC22p 44.8(12) 1_555 1_555 1_555
bC22 W3 cC11p 128.3(18) 1_555 1_555 1_555
bC22 W3 bC11 118.106(2) 1_555 1_555 1_555
bC22 W3 bC12 153.657(3) 1_555 1_555 1_555
bC22 W3 cC10p 35.1(13) 1_555 1_555 1_555
bC22 W3 bC7 37.480(4) 1_555 1_555 1_555
bC22 W3 bC10 73.0313(10) 1_555 1_555 1_555
bC22 W3 W2 12.2244(15) 1_555 1_555 1_555
bC22 W3 W1 47.776(3) 1_555 1_555 1_555
bC22 W3 W1p 17.9(8) 1_555 1_555 1_555
bC22 W3 cC7p 75.7(14) 1_555 1_555 1_555
bC22 W3 W2p 52.7(10) 1_555 1_555 1_555
bC22 W3 bH3 125(4) 1_555 1_555 2_657
bC22 W3 cC6p 72.8(19) 1_555 1_555 1_555
bC22 W3 W 17.776(2) 1_555 1_555 1_555
bC22 W3 Wp 17.78(11) 1_555 1_555 1_555
bC22 W3 cC3p 103.2(16) 1_555 1_555 1_555
bC22 W3 bC6 126.805(4) 1_555 1_555 1_555
bC22 W3 bC3 91.2535(10) 1_555 1_555 1_555
bC22 W3 W3p 67.6(14) 1_555 1_555 1_555
bH6 W3 bC22 112(2) 2_657 1_555 1_555
bH6 W3 bC15 79.1(16) 2_657 1_555 1_555
bH6 W3 bC8 62(2) 2_657 1_555 2_657
bH6 W3 cC12p 150.5(13) 2_657 1_555 1_555
bH6 W3 cC15p 98(2) 2_657 1_555 1_555
bH6 W3 cC22p 67.1(12) 2_657 1_555 1_555
bH6 W3 cC11p 82(2) 2_657 1_555 1_555
bH6 W3 bC11 124.8(15) 2_657 1_555 1_555
bH6 W3 bC12 45(3) 2_657 1_555 1_555
bH6 W3 cC10p 134(2) 2_657 1_555 1_555
bH6 W3 bC7 144(3) 2_657 1_555 1_555
bH6 W3 bC10 45.6(16) 2_657 1_555 1_555
bH6 W3 W2 123(2) 2_657 1_555 1_555
bH6 W3 W1 67.9(15) 2_657 1_555 1_555
bH6 W3 W1p 112(2) 2_657 1_555 1_555
bH6 W3 cC7p 50.3(16) 2_657 1_555 1_555
bH6 W3 W2p 62.3(11) 2_657 1_555 1_555
bH6 W3 bH3 61(4) 2_657 1_555 2_657
bH6 W3 cC6p 173(3) 2_657 1_555 1_555
bH6 W3 W 95.5(19) 2_657 1_555 1_555
bH6 W3 Wp 95.5(19) 2_657 1_555 1_555
bH6 W3 cC3p 83(2) 2_657 1_555 1_555
bH6 W3 bC6 26(4) 2_657 1_555 1_555
bH6 W3 bC3 147(2) 2_657 1_555 1_555
bH6 W3 W3p 132(3) 2_657 1_555 1_555
bC8 W3 bH6 71(2) 1_555 1_555 2_657
bC8 W3 bC22 177.2030(3) 1_555 1_555 1_555
bC8 W3 bC15 147.246(3) 1_555 1_555 1_555
bC8 W3 bC8 34(4) 1_555 1_555 2_657
bC8 W3 cC12p 80(2) 1_555 1_555 1_555
bC8 W3 cC15p 158.5(8) 1_555 1_555 1_555
bC8 W3 cC22p 137.8(12) 1_555 1_555 1_555
bC8 W3 cC11p 52.6(18) 1_555 1_555 1_555
bC8 W3 bC11 59.0970(18) 1_555 1_555 1_555
bC8 W3 bC12 29.140(3) 1_555 1_555 1_555
bC8 W3 cC10p 142.3(13) 1_555 1_555 1_555
bC8 W3 bC7 139.723(4) 1_555 1_555 1_555
bC8 W3 bC10 109.7657(7) 1_555 1_555 1_555
bC8 W3 W2 164.9786(19) 1_555 1_555 1_555
bC8 W3 W1 135.021(3) 1_555 1_555 1_555
bC8 W3 W1p 160.5(8) 1_555 1_555 1_555
bC8 W3 cC7p 107.0(14) 1_555 1_555 1_555
bC8 W3 W2p 130.1(10) 1_555 1_555 1_555
bC8 W3 bH3 55(5) 1_555 1_555 2_657
bC8 W3 cC6p 104.8(18) 1_555 1_555 1_555
bC8 W3 W 165.0214(16) 1_555 1_555 1_555
bC8 W3 Wp 165.02(11) 1_555 1_555 1_555
bC8 W3 cC3p 78.0(16) 1_555 1_555 1_555
bC8 W3 bC6 55.992(4) 1_555 1_555 1_555
bC8 W3 bC3 85.9495(13) 1_555 1_555 1_555
bC8 W3 W3p 111.8(12) 1_555 1_555 1_555
bC4 W3 bC8 29.957(3) 1_555 1_555 1_555
bC4 W3 bH6 98.3(17) 1_555 1_555 2_657
bC4 W3 bC22 147.246(3) 1_555 1_555 1_555
bC4 W3 bC15 177.20302(8) 1_555 1_555 1_555
bC4 W3 bC8 43(3) 1_555 1_555 2_657
bC4 W3 cC12p 53.8(18) 1_555 1_555 1_555
bC4 W3 cC15p 145.7(13) 1_555 1_555 1_555
bC4 W3 cC22p 163.1(8) 1_555 1_555 1_555
bC4 W3 cC11p 67(3) 1_555 1_555 1_555
bC4 W3 bC11 29.1399(8) 1_555 1_555 1_555
bC4 W3 bC12 59.097(6) 1_555 1_555 1_555
bC4 W3 cC10p 113.1(14) 1_555 1_555 1_555
bC4 W3 bC7 109.766(7) 1_555 1_555 1_555
bC4 W3 bC10 139.723(2) 1_555 1_555 1_555
bC4 W3 W2 135.021(4) 1_555 1_555 1_555
bC4 W3 W1 164.97858(7) 1_555 1_555 1_555
bC4 W3 W1p 135.9(11) 1_555 1_555 1_555
bC4 W3 cC7p 136.2(15) 1_555 1_555 1_555
bC4 W3 W2p 159.9(10) 1_555 1_555 1_555
bC4 W3 bH3 59(5) 1_555 1_555 2_657
bC4 W3 cC6p 78.6(15) 1_555 1_555 1_555
bC4 W3 W 165.0214(10) 1_555 1_555 1_555
bC4 W3 Wp 165.02(11) 1_555 1_555 1_555
bC4 W3 cC3p 93(2) 1_555 1_555 1_555
bC4 W3 bC6 85.949(7) 1_555 1_555 1_555
bC4 W3 bC3 55.992(4) 1_555 1_555 1_555
bC4 W3 W3p 102.0(12) 1_555 1_555 1_555
cC5p W3 bC4 120(2) 1_555 1_555 1_555
cC5p W3 bC8 90.6(19) 1_555 1_555 1_555
cC5p W3 bH6 41(2) 1_555 1_555 2_657
cC5p W3 bC22 92.1(19) 1_555 1_555 1_555
cC5p W3 bC15 57(2) 1_555 1_555 1_555
cC5p W3 bC8 98.4(19) 1_555 1_555 2_657
cC5p W3 cC12p 140.1(11) 1_555 1_555 1_555
cC5p W3 cC15p 91.7(7) 1_555 1_555 1_555
cC5p W3 cC22p 54.9(7) 1_555 1_555 1_555
cC5p W3 cC11p 65.4(9) 1_555 1_555 1_555
cC5p W3 bC11 148(2) 1_555 1_555 1_555
cC5p W3 bC12 62.2(18) 1_555 1_555 1_555
cC5p W3 cC10p 127.0(5) 1_555 1_555 1_555
cC5p W3 bC7 128.6(17) 1_555 1_555 1_555
cC5p W3 bC10 23(2) 1_555 1_555 1_555
cC5p W3 W2 104.0(18) 1_555 1_555 1_555
cC5p W3 W1 46(2) 1_555 1_555 1_555
cC5p W3 W1p 103.9(9) 1_555 1_555 1_555
cC5p W3 cC7p 16.4(5) 1_555 1_555 1_555
cC5p W3 W2p 42.0(9) 1_555 1_555 1_555
cC5p W3 bH3 102(4) 1_555 1_555 2_657
cC5p W3 cC6p 135.5(18) 1_555 1_555 1_555
cC5p W3 W 74.8(19) 1_555 1_555 1_555
cC5p W3 Wp 74.8(19) 1_555 1_555 1_555
cC5p W3 cC3p 51.7(16) 1_555 1_555 1_555
cC5p W3 bC6 36.5(16) 1_555 1_555 1_555
cC5p W3 bC3 167.2(19) 1_555 1_555 1_555
cC5p W3 W3p 91(3) 1_555 1_555 1_555
cC4p W3 cC5p 91.6(9) 1_555 1_555 1_555
cC4p W3 bC4 48(2) 1_555 1_555 1_555
cC4p W3 bC8 47.7(16) 1_555 1_555 1_555
cC4p W3 bH6 102.1(19) 1_555 1_555 2_657
cC4p W3 bC22 131.5(16) 1_555 1_555 1_555
cC4p W3 bC15 131(2) 1_555 1_555 1_555
cC4p W3 bC8 81(3) 1_555 1_555 2_657
cC4p W3 cC12p 53.6(3) 1_555 1_555 1_555
cC4p W3 cC15p 153.4(9) 1_555 1_555 1_555
cC4p W3 cC22p 140.9(14) 1_555 1_555 1_555
cC4p W3 cC11p 26.25(19) 1_555 1_555 1_555
cC4p W3 bC11 60(3) 1_555 1_555 1_555
cC4p W3 bC12 60(2) 1_555 1_555 1_555
cC4p W3 cC10p 123.5(12) 1_555 1_555 1_555
cC4p W3 bC7 113(2) 1_555 1_555 1_555
cC4p W3 bC10 113(3) 1_555 1_555 1_555
cC4p W3 W2 127.1(19) 1_555 1_555 1_555
cC4p W3 W1 127(3) 1_555 1_555 1_555
cC4p W3 W1p 142.3(12) 1_555 1_555 1_555
cC4p W3 cC7p 103.3(13) 1_555 1_555 1_555
cC4p W3 W2p 127.2(16) 1_555 1_555 1_555
cC4p W3 bH3 101(4) 1_555 1_555 2_657
cC4p W3 cC6p 71.1(9) 1_555 1_555 1_555
cC4p W3 W 134.1(17) 1_555 1_555 1_555
cC4p W3 Wp 134.1(17) 1_555 1_555 1_555
cC4p W3 cC3p 46.8(6) 1_555 1_555 1_555
cC4p W3 bC6 77(3) 1_555 1_555 1_555
cC4p W3 bC3 77(3) 1_555 1_555 1_555
cC4p W3 W3p 64.0(13) 1_555 1_555 1_555
bC14 W3 cC4p 103(3) 1_555 1_555 1_555
bC14 W3 cC5p 12.9(19) 1_555 1_555 1_555
bC14 W3 bC4 124.289(4) 1_555 1_555 1_555
bC14 W3 bC8 94.3318(13) 1_555 1_555 1_555
bC14 W3 bH6 33(2) 1_555 1_555 2_657
bC14 W3 bC22 88.4652(10) 1_555 1_555 1_555
bC14 W3 bC15 52.914(4) 1_555 1_555 1_555
bC14 W3 bC8 94.7(14) 1_555 1_555 2_657
bC14 W3 cC12p 153(3) 1_555 1_555 1_555
bC14 W3 cC15p 83.7(14) 1_555 1_555 1_555
bC14 W3 cC22p 46.7(14) 1_555 1_555 1_555
bC14 W3 cC11p 77(3) 1_555 1_555 1_555
bC14 W3 bC11 153.429(3) 1_555 1_555 1_555
bC14 W3 bC12 65.192(2) 1_555 1_555 1_555
bC14 W3 cC10p 121.7(15) 1_555 1_555 1_555
bC14 W3 bC7 125.945(3) 1_555 1_555 1_555
bC14 W3 bC10 15.4340(19) 1_555 1_555 1_555
bC14 W3 W2 100.6897(7) 1_555 1_555 1_555
bC14 W3 W1 40.690(4) 1_555 1_555 1_555
bC14 W3 W1p 97.2(12) 1_555 1_555 1_555
bC14 W3 cC7p 16.9(10) 1_555 1_555 1_555
bC14 W3 W2p 35.9(11) 1_555 1_555 1_555
bC14 W3 bH3 94(4) 1_555 1_555 2_657
bC14 W3 cC6p 144.7(19) 1_555 1_555 1_555
bC14 W3 W 70.690(3) 1_555 1_555 1_555
bC14 W3 Wp 70.69(11) 1_555 1_555 1_555
bC14 W3 cC3p 65(3) 1_555 1_555 1_555
bC14 W3 bC6 38.339(3) 1_555 1_555 1_555
bC14 W3 bC3 179.71876(4) 1_555 1_555 1_555
bC14 W3 W3p 101(4) 1_555 1_555 1_555
bC5 W3 bC14 141.379(3) 1_555 1_555 1_555
bC5 W3 cC4p 103(3) 1_555 1_555 1_555
bC5 W3 cC5p 143.2(16) 1_555 1_555 1_555
bC5 W3 bC4 94.332(7) 1_555 1_555 1_555
bC5 W3 bC8 124.289(4) 1_555 1_555 1_555
bC5 W3 bH6 154(4) 1_555 1_555 2_657
bC5 W3 bC22 52.914(4) 1_555 1_555 1_555
bC5 W3 bC15 88.465(7) 1_555 1_555 1_555
bC5 W3 bC8 116.9(13) 1_555 1_555 2_657
bC5 W3 cC12p 51(3) 1_555 1_555 1_555
bC5 W3 cC15p 60.5(14) 1_555 1_555 1_555
bC5 W3 cC22p 96.0(13) 1_555 1_555 1_555
bC5 W3 cC11p 124(2) 1_555 1_555 1_555
bC5 W3 bC11 65.192(6) 1_555 1_555 1_555
bC5 W3 bC12 153.4288(11) 1_555 1_555 1_555
bC5 W3 cC10p 21.6(16) 1_555 1_555 1_555
bC5 W3 bC7 15.4340(3) 1_555 1_555 1_555
bC5 W3 bC10 125.945(5) 1_555 1_555 1_555
bC5 W3 W2 40.690(3) 1_555 1_555 1_555
bC5 W3 W1 100.690(7) 1_555 1_555 1_555
bC5 W3 W1p 46.0(12) 1_555 1_555 1_555
bC5 W3 cC7p 127.6(13) 1_555 1_555 1_555
bC5 W3 W2p 105.6(10) 1_555 1_555 1_555
bC5 W3 bH3 107(3) 1_555 1_555 2_657
bC5 W3 cC6p 33(3) 1_555 1_555 1_555
bC5 W3 W 70.690(6) 1_555 1_555 1_555
bC5 W3 Wp 70.69(11) 1_555 1_555 1_555
bC5 W3 cC3p 119(3) 1_555 1_555 1_555
bC5 W3 bC6 179.718759(5) 1_555 1_555 1_555
bC5 W3 bC3 38.339(3) 1_555 1_555 1_555
bC5 W3 W3p 67(4) 1_555 1_555 1_555
cC8p W3 bC5 77(3) 1_555 1_555 1_555
cC8p W3 bC14 131(3) 1_555 1_555 1_555
cC8p W3 cC4p 27.63(15) 1_555 1_555 1_555
cC8p W3 cC5p 118.4(10) 1_555 1_555 1_555
cC8p W3 bC4 41.7(16) 1_555 1_555 1_555
cC8p W3 bC8 59(2) 1_555 1_555 1_555
cC8p W3 bH6 126.4(16) 1_555 1_555 2_657
cC8p W3 bC22 119(2) 1_555 1_555 1_555
cC8p W3 bC15 139.4(16) 1_555 1_555 1_555
cC8p W3 bC8 84(3) 1_555 1_555 2_657
cC8p W3 cC12p 26.39(18) 1_555 1_555 1_555
cC8p W3 cC15p 135.8(12) 1_555 1_555 1_555
cC8p W3 cC22p 154.5(9) 1_555 1_555 1_555
cC8p W3 cC11p 53.4(4) 1_555 1_555 1_555
cC8p W3 bC11 38(2) 1_555 1_555 1_555
cC8p W3 bC12 82(2) 1_555 1_555 1_555
cC8p W3 cC10p 98.5(12) 1_555 1_555 1_555
cC8p W3 bC7 90(3) 1_555 1_555 1_555
cC8p W3 bC10 138(3) 1_555 1_555 1_555
cC8p W3 W2 109(2) 1_555 1_555 1_555
cC8p W3 W1 142.5(19) 1_555 1_555 1_555
cC8p W3 W1p 121.4(14) 1_555 1_555 1_555
cC8p W3 cC7p 127.6(13) 1_555 1_555 1_555
cC8p W3 W2p 145.6(13) 1_555 1_555 1_555
cC8p W3 bH3 101(5) 1_555 1_555 2_657
cC8p W3 cC6p 47.6(5) 1_555 1_555 1_555
cC8p W3 W 130.5(17) 1_555 1_555 1_555
cC8p W3 Wp 130.5(17) 1_555 1_555 1_555
cC8p W3 cC3p 69.1(11) 1_555 1_555 1_555
cC8p W3 bC6 103(3) 1_555 1_555 1_555
cC8p W3 bC3 50(3) 1_555 1_555 1_555
cC8p W3 W3p 60.4(13) 1_555 1_555 1_555
cC14p W3 cC8p 88.1(8) 1_555 1_555 1_555
cC14p W3 bC5 12.6(17) 1_555 1_555 1_555
cC14p W3 bC14 136(2) 1_555 1_555 1_555
cC14p W3 cC4p 115.0(9) 1_555 1_555 1_555
cC14p W3 cC5p 141.47(11) 1_555 1_555 1_555
cC14p W3 bC4 98.7(19) 1_555 1_555 1_555
cC14p W3 bC8 127.8(18) 1_555 1_555 1_555
cC14p W3 bH6 141(3) 1_555 1_555 2_657
cC14p W3 bC22 49.5(18) 1_555 1_555 1_555
cC14p W3 bC15 84.1(19) 1_555 1_555 1_555
cC14p W3 bC8 112.5(18) 1_555 1_555 2_657
cC14p W3 cC12p 61.7(8) 1_555 1_555 1_555
cC14p W3 cC15p 52.0(6) 1_555 1_555 1_555
cC14p W3 cC22p 88.9(6) 1_555 1_555 1_555
cC14p W3 cC11p 136.9(11) 1_555 1_555 1_555
cC14p W3 bC11 70.1(19) 1_555 1_555 1_555
cC14p W3 bC12 155.1(15) 1_555 1_555 1_555
cC14p W3 cC10p 14.5(4) 1_555 1_555 1_555
cC14p W3 bC7 16.0(12) 1_555 1_555 1_555
cC14p W3 bC10 121(2) 1_555 1_555 1_555
cC14p W3 W2 37.8(17) 1_555 1_555 1_555
cC14p W3 W1 96.1(19) 1_555 1_555 1_555
cC14p W3 W1p 38.4(8) 1_555 1_555 1_555
cC14p W3 cC7p 125.0(4) 1_555 1_555 1_555
cC14p W3 W2p 100.3(8) 1_555 1_555 1_555
cC14p W3 bH3 99(3) 1_555 1_555 2_657
cC14p W3 cC6p 45.7(13) 1_555 1_555 1_555
cC14p W3 W 66.7(18) 1_555 1_555 1_555
cC14p W3 Wp 66.7(18) 1_555 1_555 1_555
cC14p W3 cC3p 130.2(18) 1_555 1_555 1_555
cC14p W3 bC6 167.3(18) 1_555 1_555 1_555
cC14p W3 bC3 44(2) 1_555 1_555 1_555
cC14p W3 W3p 77(3) 1_555 1_555 1_555
bC12 W3 cC14p 136.5(16) 2_657 1_555 1_555
bC12 W3 cC8p 91.6(15) 2_657 1_555 1_555
bC12 W3 bC5 141.6(13) 2_657 1_555 1_555
bC12 W3 bC14 72.1(7) 2_657 1_555 1_555
bC12 W3 cC4p 76.8(15) 2_657 1_555 1_555
bC12 W3 cC5p 74.2(11) 2_657 1_555 1_555
bC12 W3 bC4 56.8(11) 2_657 1_555 1_555
bC12 W3 bC8 32(2) 2_657 1_555 1_555
bC12 W3 bH6 41.7(11) 2_657 1_555 2_657
bC12 W3 bC22 150(2) 2_657 1_555 1_555
bC12 W3 bC15 120.7(11) 2_657 1_555 1_555
bC12 W3 bC8 24.7(9) 2_657 1_555 2_657
bC12 W3 cC12p 110.3(15) 2_657 1_555 1_555
bC12 W3 cC15p 129.4(18) 2_657 1_555 1_555
bC12 W3 cC22p 107.7(11) 2_657 1_555 1_555
bC12 W3 cC11p 70.8(13) 2_657 1_555 1_555
bC12 W3 bC11 83.4(8) 2_657 1_555 1_555
bC12 W3 bC12 23(3) 2_657 1_555 1_555
bC12 W3 cC10p 145(2) 2_657 1_555 1_555
bC12 W3 bC7 152(2) 2_657 1_555 1_555
bC12 W3 bC10 86.4(7) 2_657 1_555 1_555
bC12 W3 W2 156(3) 2_657 1_555 1_555
bC12 W3 W1 109.6(9) 2_657 1_555 1_555
bC12 W3 W1p 140(2) 2_657 1_555 1_555
bC12 W3 cC7p 88.3(7) 2_657 1_555 1_555
bC12 W3 W2p 104.0(8) 2_657 1_555 1_555
bC12 W3 bH3 38.0(16) 2_657 1_555 2_657
bC12 W3 cC6p 135.4(12) 2_657 1_555 1_555
bC12 W3 W 136.2(15) 2_657 1_555 1_555
bC12 W3 Wp 136.2(15) 2_657 1_555 1_555
bC12 W3 cC3p 89.5(12) 2_657 1_555 1_555
bC12 W3 bC6 38.6(13) 2_657 1_555 1_555
bC12 W3 bC3 108.1(7) 2_657 1_555 1_555
bC12 W3 W3p 138(3) 2_657 1_555 1_555
bC24 W3 bC12 100.4(7) 1_555 1_555 2_657
bC24 W3 cC14p 52(2) 1_555 1_555 1_555
bC24 W3 cC8p 45(3) 1_555 1_555 1_555
bC24 W3 bC5 46.709(4) 1_555 1_555 1_555
bC24 W3 bC14 171.9115(10) 1_555 1_555 1_555
bC24 W3 cC4p 71(3) 1_555 1_555 1_555
bC24 W3 cC5p 163(2) 1_555 1_555 1_555
bC24 W3 bC4 47.623(3) 1_555 1_555 1_555
bC24 W3 bC8 77.5798(4) 1_555 1_555 1_555
bC24 W3 bH6 140.5(18) 1_555 1_555 2_657
bC24 W3 bC22 99.6233(3) 1_555 1_555 1_555
bC24 W3 bC15 135.174(3) 1_555 1_555 1_555
bC24 W3 bC8 78.6(16) 1_555 1_555 2_657
bC24 W3 cC12p 26(2) 1_555 1_555 1_555
bC24 W3 cC15p 103.8(14) 1_555 1_555 1_555
bC24 W3 cC22p 140.9(14) 1_555 1_555 1_555
bC24 W3 cC11p 98(3) 1_555 1_555 1_555
bC24 W3 bC11 18.483(2) 1_555 1_555 1_555
bC24 W3 bC12 106.720(3) 1_555 1_555 1_555
bC24 W3 cC10p 66.3(15) 1_555 1_555 1_555
bC24 W3 bC7 62.143(4) 1_555 1_555 1_555
bC24 W3 bC10 172.6545(9) 1_555 1_555 1_555
bC24 W3 W2 87.3988(16) 1_555 1_555 1_555
bC24 W3 W1 147.399(3) 1_555 1_555 1_555
bC24 W3 W1p 90.6(12) 1_555 1_555 1_555
bC24 W3 cC7p 168.1(12) 1_555 1_555 1_555
bC24 W3 W2p 152.2(11) 1_555 1_555 1_555
bC24 W3 bH3 81(5) 1_555 1_555 2_657
bC24 W3 cC6p 40.2(16) 1_555 1_555 1_555
bC24 W3 W 117.3988(19) 1_555 1_555 1_555
bC24 W3 Wp 117.40(11) 1_555 1_555 1_555
bC24 W3 cC3p 113(3) 1_555 1_555 1_555
bC24 W3 bC6 133.572(4) 1_555 1_555 1_555
bC24 W3 bC3 8.3697(11) 1_555 1_555 1_555
bC24 W3 W3p 82(3) 1_555 1_555 1_555
bC16 W3 bC24 125.202(4) 1_555 1_555 1_555
bC16 W3 bC12 32.3(16) 1_555 1_555 2_657
bC16 W3 cC14p 167.7(12) 1_555 1_555 1_555
bC16 W3 cC8p 96(3) 1_555 1_555 1_555
bC16 W3 bC5 171.91152(4) 1_555 1_555 1_555
bC16 W3 bC14 46.709(3) 1_555 1_555 1_555
bC16 W3 cC4p 71(3) 1_555 1_555 1_555
bC16 W3 cC5p 44.4(17) 1_555 1_555 1_555
bC16 W3 bC4 77.580(7) 1_555 1_555 1_555
bC16 W3 bC8 47.623(4) 1_555 1_555 1_555
bC16 W3 bH6 31(4) 1_555 1_555 2_657
bC16 W3 bC22 135.174(4) 1_555 1_555 1_555
bC16 W3 bC15 99.623(7) 1_555 1_555 1_555
bC16 W3 bC8 56.9(15) 1_555 1_555 2_657
bC16 W3 cC12p 122(3) 1_555 1_555 1_555
bC16 W3 cC15p 126.8(14) 1_555 1_555 1_555
bC16 W3 cC22p 91.9(13) 1_555 1_555 1_555
bC16 W3 cC11p 53(2) 1_555 1_555 1_555
bC16 W3 bC11 106.720(6) 1_555 1_555 1_555
bC16 W3 bC12 18.4827(11) 1_555 1_555 1_555
bC16 W3 cC10p 165.1(16) 1_555 1_555 1_555
bC16 W3 bC7 172.6545(3) 1_555 1_555 1_555
bC16 W3 bC10 62.143(5) 1_555 1_555 1_555
bC16 W3 W2 147.399(3) 1_555 1_555 1_555
bC16 W3 W1 87.399(7) 1_555 1_555 1_555
bC16 W3 W1p 141.4(12) 1_555 1_555 1_555
bC16 W3 cC7p 60.3(13) 1_555 1_555 1_555
bC16 W3 W2p 82.5(10) 1_555 1_555 1_555
bC16 W3 bH3 69(3) 1_555 1_555 2_657
bC16 W3 cC6p 142(3) 1_555 1_555 1_555
bC16 W3 W 117.399(6) 1_555 1_555 1_555
bC16 W3 Wp 117.40(11) 1_555 1_555 1_555
bC16 W3 cC3p 62(2) 1_555 1_555 1_555
bC16 W3 bC6 8.36972(4) 1_555 1_555 1_555
bC16 W3 bC3 133.572(3) 1_555 1_555 1_555
bC16 W3 W3p 115(4) 1_555 1_555 1_555
cC16p bC2 cC19p 145(13) 1_555 1_555 1_555
bH1 bC2 cC16p 110.0(19) 1_555 1_555 1_555
bH1 bC2 cC19p 75.6(17) 1_555 1_555 1_555
cH8p bC2 bH1 31(7) 1_555 1_555 1_555
cH8p bC2 cC16p 138(6) 1_555 1_555 1_555
cH8p bC2 cC19p 47(6) 1_555 1_555 1_555
bC5 bC2 cH8p 93(6) 1_555 1_555 1_555
bC5 bC2 bH1 120.000(6) 1_555 1_555 1_555
bC5 bC2 cC16p 110(3) 1_555 1_555 1_555
bC5 bC2 cC19p 46(2) 1_555 1_555 1_555
bC24 bC2 bC5 120.000(4) 1_555 1_555 1_555
bC24 bC2 cH8p 144(5) 1_555 1_555 1_555
bC24 bC2 bH1 120.0000(16) 1_555 1_555 1_555
bC24 bC2 cC16p 47(5) 1_555 1_555 1_555
bC24 bC2 cC19p 160(8) 1_555 1_555 1_555
cH6p bC2 bC24 57(4) 1_555 1_555 1_555
cH6p bC2 bC5 139(4) 1_555 1_555 1_555
cH6p bC2 cH8p 109(2) 1_555 1_555 1_555
cH6p bC2 bH1 78(5) 1_555 1_555 1_555
cH6p bC2 cC16p 33(3) 1_555 1_555 1_555
cH6p bC2 cC19p 143(8) 1_555 1_555 1_555
cC14p bC2 cH6p 159(5) 1_555 1_555 1_555
cC14p bC2 bC24 119.2(14) 1_555 1_555 1_555
cC14p bC2 bC5 21.0(19) 1_555 1_555 1_555
cC14p bC2 cH8p 86(8) 1_555 1_555 1_555
cC14p bC2 bH1 116.5(11) 1_555 1_555 1_555
cC14p bC2 cC16p 127(3) 1_555 1_555 1_555
cC14p bC2 cC19p 42(4) 1_555 1_555 1_555
cC12p bC2 cC14p 94.7(7) 1_555 1_555 1_555
cC12p bC2 cH6p 67(5) 1_555 1_555 1_555
cC12p bC2 bC24 46.4(16) 1_555 1_555 1_555
cC12p bC2 bC5 83.1(9) 1_555 1_555 1_555
cC12p bC2 cH8p 166(6) 1_555 1_555 1_555
cC12p bC2 bH1 144.2(8) 1_555 1_555 1_555
cC12p bC2 cC16p 34.4(19) 1_555 1_555 1_555
cC12p bC2 cC19p 129(4) 1_555 1_555 1_555
bH7 bC2 cC12p 66.4(13) 1_555 1_555 1_555
bH7 bC2 cC14p 141.0(17) 1_555 1_555 1_555
bH7 bC2 cH6p 43(4) 1_555 1_555 1_555
bH7 bC2 bC24 24.811(3) 1_555 1_555 1_555
bH7 bC2 bC5 144.8114(15) 1_555 1_555 1_555
bH7 bC2 cH8p 121(6) 1_555 1_555 1_555
bH7 bC2 bH1 95.189(5) 1_555 1_555 1_555
bH7 bC2 cC16p 51(5) 1_555 1_555 1_555
bH7 bC2 cC19p 163(8) 1_555 1_555 1_555
bC7 bC2 bH7 114.8114(11) 1_555 1_555 1_555
bC7 bC2 cC12p 57.5(5) 1_555 1_555 1_555
bC7 bC2 cC14p 37.2(11) 1_555 1_555 1_555
bC7 bC2 cH6p 123(4) 1_555 1_555 1_555
bC7 bC2 bC24 90.000(2) 1_555 1_555 1_555
bC7 bC2 bC5 30.000(3) 1_555 1_555 1_555
bC7 bC2 cH8p 122(6) 1_555 1_555 1_555
bC7 bC2 bH1 150.000(4) 1_555 1_555 1_555
bC7 bC2 cC16p 90.1(12) 1_555 1_555 1_555
bC7 bC2 cC19p 75.2(11) 1_555 1_555 1_555
bC9 bC2 bC7 60.0000(16) 1_555 1_555 1_555
bC9 bC2 bH7 174.8114(5) 1_555 1_555 1_555
bC9 bC2 cC12p 109.2(12) 1_555 1_555 1_555
bC9 bC2 cC14p 34.8(18) 1_555 1_555 1_555
bC9 bC2 cH6p 138(4) 1_555 1_555 1_555
bC9 bC2 bC24 150.000(4) 1_555 1_555 1_555
bC9 bC2 bC5 30.0000(10) 1_555 1_555 1_555
bC9 bC2 cH8p 64(6) 1_555 1_555 1_555
bC9 bC2 bH1 90.000(5) 1_555 1_555 1_555
bC9 bC2 cC16p 127(5) 1_555 1_555 1_555
bC9 bC2 cC19p 20(7) 1_555 1_555 1_555
bC11 bC2 bC9 120.344(6) 1_555 1_555 1_555
bC11 bC2 bC7 60.344(4) 1_555 1_555 1_555
bC11 bC2 bH7 54.467(6) 1_555 1_555 1_555
bC11 bC2 cC12p 30.0(18) 1_555 1_555 1_555
bC11 bC2 cC14p 91.7(12) 1_555 1_555 1_555
bC11 bC2 cH6p 78(5) 1_555 1_555 1_555
bC11 bC2 bC24 29.656(3) 1_555 1_555 1_555
bC11 bC2 bC5 90.344(7) 1_555 1_555 1_555
bC11 bC2 cH8p 164(5) 1_555 1_555 1_555
bC11 bC2 bH1 149.6557(10) 1_555 1_555 1_555
bC11 bC2 cC16p 53(4) 1_555 1_555 1_555
bC11 bC2 cC19p 134(3) 1_555 1_555 1_555
cC10p bC2 bC11 62.3(9) 1_555 1_555 1_555
cC10p bC2 bC9 58.5(9) 1_555 1_555 1_555
cC10p bC2 bC7 7.4(9) 1_555 1_555 1_555
cC10p bC2 bH7 116.4(9) 1_555 1_555 1_555
cC10p bC2 cC12p 63.1(5) 1_555 1_555 1_555
cC10p bC2 cC14p 31.89(8) 1_555 1_555 1_555
cC10p bC2 cH6p 130(5) 1_555 1_555 1_555
cC10p bC2 bC24 91.8(9) 1_555 1_555 1_555
cC10p bC2 bC5 29.1(9) 1_555 1_555 1_555
cC10p bC2 cH8p 118(7) 1_555 1_555 1_555
cC10p bC2 bH1 147.5(9) 1_555 1_555 1_555
cC10p bC2 cC16p 97(2) 1_555 1_555 1_555
cC10p bC2 cC19p 72(2) 1_555 1_555 1_555
bH9 bC2 cC10p 81.5(9) 1_555 1_555 1_555
bH9 bC2 bC11 143.576(3) 1_555 1_555 1_555
bH9 bC2 bC9 23.232(3) 1_555 1_555 1_555
bH9 bC2 bC7 83.2320(11) 1_555 1_555 1_555
bH9 bC2 bH7 161.957(2) 1_555 1_555 1_555
bH9 bC2 cC12p 128.5(15) 1_555 1_555 1_555
bH9 bC2 cC14p 54.6(15) 1_555 1_555 1_555
bH9 bC2 cH6p 127(4) 1_555 1_555 1_555
bH9 bC2 bC24 173.2320(8) 1_555 1_555 1_555
bH9 bC2 bC5 53.232(4) 1_555 1_555 1_555
bH9 bC2 cH8p 42(5) 1_555 1_555 1_555
bH9 bC2 bH1 66.768(2) 1_555 1_555 1_555
bH9 bC2 cC16p 133(5) 1_555 1_555 1_555
bH9 bC2 cC19p 16(9) 1_555 1_555 1_555
cC6p bC2 bH9 107.3(8) 1_555 1_555 1_555
cC6p bC2 cC10p 31.80(18) 1_555 1_555 1_555
cC6p bC2 bC11 37.4(7) 1_555 1_555 1_555
cC6p bC2 bC9 84.5(8) 1_555 1_555 1_555
cC6p bC2 bC7 26.7(8) 1_555 1_555 1_555
cC6p bC2 bH7 90.4(8) 1_555 1_555 1_555
cC6p bC2 cC12p 31.4(3) 1_555 1_555 1_555
cC6p bC2 cC14p 63.6(3) 1_555 1_555 1_555
cC6p bC2 cH6p 99(5) 1_555 1_555 1_555
cC6p bC2 bC24 66.0(8) 1_555 1_555 1_555
cC6p bC2 bC5 55.2(8) 1_555 1_555 1_555
cC6p bC2 cH8p 148(7) 1_555 1_555 1_555
cC6p bC2 bH1 167.6(7) 1_555 1_555 1_555
cC6p bC2 cC16p 65(2) 1_555 1_555 1_555
cC6p bC2 cC19p 101.4(18) 1_555 1_555 1_555
K8 bC2 cC6p 126(5) 1_555 1_555 1_555
K8 bC2 bH9 86(5) 1_555 1_555 1_555
K8 bC2 cC10p 144(4) 1_555 1_555 1_555
K8 bC2 bC11 120(5) 1_555 1_555 1_555
K8 bC2 bC9 104(4) 1_555 1_555 1_555
K8 bC2 bC7 137(3) 1_555 1_555 1_555
K8 bC2 bH7 80(4) 1_555 1_555 1_555
K8 bC2 cC12p 100(5) 1_555 1_555 1_555
K8 bC2 cC14p 138(5) 1_555 1_555 1_555
K8 bC2 cH6p 42(2) 1_555 1_555 1_555
K8 bC2 bC24 99(5) 1_555 1_555 1_555
K8 bC2 bC5 124(4) 1_555 1_555 1_555
K8 bC2 cH8p 70(3) 1_555 1_555 1_555
K8 bC2 bH1 44(4) 1_555 1_555 1_555
K8 bC2 cC16p 68(4) 1_555 1_555 1_555
K8 bC2 cC19p 101(6) 1_555 1_555 1_555
bH4 bC2 K8 47(3) 4_657 1_555 1_555
bH4 bC2 cC6p 166(2) 4_657 1_555 1_555
bH4 bC2 bH9 62.1(19) 4_657 1_555 1_555
bH4 bC2 cC10p 143(3) 4_657 1_555 1_555
bH4 bC2 bC11 154.3(18) 4_657 1_555 1_555
bH4 bC2 bC9 85.3(19) 4_657 1_555 1_555
bH4 bC2 bC7 145.3(19) 4_657 1_555 1_555
bH4 bC2 bH7 99.9(19) 4_657 1_555 1_555
bH4 bC2 cC12p 148(2) 4_657 1_555 1_555
bH4 bC2 cC14p 112(3) 4_657 1_555 1_555
bH4 bC2 cH6p 83(3) 4_657 1_555 1_555
bH4 bC2 bC24 124.7(19) 4_657 1_555 1_555
bH4 bC2 bC5 115.3(19) 4_657 1_555 1_555
bH4 bC2 cH8p 26(5) 4_657 1_555 1_555
bH4 bC2 bH1 4.9(18) 4_657 1_555 1_555
bH4 bC2 cC16p 113.9(17) 4_657 1_555 1_555
bH4 bC2 cC19p 70.7(14) 4_657 1_555 1_555
bC3 bC2 bH4 175.6(18) 1_555 1_555 4_657
bC3 bC2 K8 135(4) 1_555 1_555 1_555
bC3 bC2 cC6p 12.6(7) 1_555 1_555 1_555
bC3 bC2 bH9 113.751(2) 1_555 1_555 1_555
bC3 bC2 cC10p 33.0(9) 1_555 1_555 1_555
bC3 bC2 bC11 29.8252(9) 1_555 1_555 1_555
bC3 bC2 bC9 90.519(5) 1_555 1_555 1_555
bC3 bC2 bC7 30.519(4) 1_555 1_555 1_555
bC3 bC2 bH7 84.292(5) 1_555 1_555 1_555
bC3 bC2 cC12p 35.6(8) 1_555 1_555 1_555
bC3 bC2 cC14p 64.0(11) 1_555 1_555 1_555
bC3 bC2 cH6p 101(5) 1_555 1_555 1_555
bC3 bC2 bC24 59.4809(16) 1_555 1_555 1_555
bC3 bC2 bC5 60.519(6) 1_555 1_555 1_555
bC3 bC2 cH8p 150(7) 1_555 1_555 1_555
bC3 bC2 bH1 179.48093(5) 1_555 1_555 1_555
bC3 bC2 cC16p 70(2) 1_555 1_555 1_555
bC3 bC2 cC19p 104.9(17) 1_555 1_555 1_555
cC18p bC2 bC3 83.9(12) 1_555 1_555 1_555
cC18p bC2 bH4 91.8(10) 1_555 1_555 4_657
cC18p bC2 K8 128(4) 1_555 1_555 1_555
cC18p bC2 cC6p 84(2) 1_555 1_555 1_555
cC18p bC2 bH9 41.7(15) 1_555 1_555 1_555
cC18p bC2 cC10p 53(2) 1_555 1_555 1_555
cC18p bC2 bC11 109.7(12) 1_555 1_555 1_555
cC18p bC2 bC9 30.6(17) 1_555 1_555 1_555
cC18p bC2 bC7 58.1(12) 1_555 1_555 1_555
cC18p bC2 bH7 147.9(16) 1_555 1_555 1_555
cC18p bC2 cC12p 115.6(17) 1_555 1_555 1_555
cC18p bC2 cC14p 21(2) 1_555 1_555 1_555
cC18p bC2 cH6p 169(5) 1_555 1_555 1_555
cC18p bC2 bC24 133.5(14) 1_555 1_555 1_555
cC18p bC2 bC5 36.7(14) 1_555 1_555 1_555
cC18p bC2 cH8p 66(5) 1_555 1_555 1_555
cC18p bC2 bH1 96.5(12) 1_555 1_555 1_555
cC18p bC2 cC16p 147(3) 1_555 1_555 1_555
cC18p bC2 cC19p 26(5) 1_555 1_555 1_555
cH5p bC2 cC18p 129(4) 4_657 1_555 1_555
cH5p bC2 bC3 147(5) 4_657 1_555 1_555
cH5p bC2 bH4 37(4) 4_657 1_555 4_657
cH5p bC2 K8 22(2) 4_657 1_555 1_555
cH5p bC2 cC6p 143(6) 4_657 1_555 1_555
cH5p bC2 bH9 93(5) 4_657 1_555 1_555
cH5p bC2 cC10p 166(4) 4_657 1_555 1_555
cH5p bC2 bC11 121(5) 4_657 1_555 1_555
cH5p bC2 bC9 115(4) 4_657 1_555 1_555
cH5p bC2 bC7 160(3) 4_657 1_555 1_555
cH5p bC2 bH7 70(4) 4_657 1_555 1_555
cH5p bC2 cC12p 112(5) 4_657 1_555 1_555
cH5p bC2 cC14p 147(6) 4_657 1_555 1_555
cH5p bC2 cH6p 45.6(10) 4_657 1_555 1_555
cH5p bC2 bC24 93(5) 4_657 1_555 1_555
cH5p bC2 bC5 141(4) 4_657 1_555 1_555
cH5p bC2 cH8p 63(2) 4_657 1_555 1_555
cH5p bC2 bH1 33(5) 4_657 1_555 1_555
cH5p bC2 cC16p 78(4) 4_657 1_555 1_555
cH5p bC2 cC19p 105(4) 4_657 1_555 1_555
bH21 bC2 cH5p 29(2) 4_657 1_555 4_657
bH21 bC2 cC18p 132.8(14) 4_657 1_555 1_555
bH21 bC2 bC3 134(2) 4_657 1_555 1_555
bH21 bC2 bH4 50.4(6) 4_657 1_555 4_657
bH21 bC2 K8 50(3) 4_657 1_555 1_555
bH21 bC2 cC6p 139(3) 4_657 1_555 1_555
bH21 bC2 bH9 112(2) 4_657 1_555 1_555
bH21 bC2 cC10p 163(2) 4_657 1_555 1_555
bH21 bC2 bC11 104(2) 4_657 1_555 1_555
bH21 bC2 bC9 136(2) 4_657 1_555 1_555
bH21 bC2 bC7 164(2) 4_657 1_555 1_555
bH21 bC2 bH7 49(2) 4_657 1_555 1_555
bH21 bC2 cC12p 110(3) 4_657 1_555 1_555
bH21 bC2 cC14p 153(3) 4_657 1_555 1_555
bH21 bC2 cH6p 49(3) 4_657 1_555 1_555
bH21 bC2 bC24 74(2) 4_657 1_555 1_555
bH21 bC2 bC5 166(2) 4_657 1_555 1_555
bH21 bC2 cH8p 73(4) 4_657 1_555 1_555
bH21 bC2 bH1 46(2) 4_657 1_555 1_555
bH21 bC2 cC16p 80(3) 4_657 1_555 1_555
bH21 bC2 cC19p 119(3) 4_657 1_555 1_555
cH4p bC2 bH21 114.7(11) 1_555 1_555 4_657
cH4p bC2 cH5p 110(3) 1_555 1_555 4_657
cH4p bC2 cC18p 19.4(10) 1_555 1_555 1_555
cH4p bC2 bC3 103(2) 1_555 1_555 1_555
cH4p bC2 bH4 72.7(11) 1_555 1_555 4_657
cH4p bC2 K8 113(4) 1_555 1_555 1_555
cH4p bC2 cC6p 104(3) 1_555 1_555 1_555
cH4p bC2 bH9 33.0(19) 1_555 1_555 1_555
cH4p bC2 cC10p 72(3) 1_555 1_555 1_555
cH4p bC2 bC11 127(2) 1_555 1_555 1_555
cH4p bC2 bC9 35(2) 1_555 1_555 1_555
cH4p bC2 bC7 77(2) 1_555 1_555 1_555
cH4p bC2 bH7 147(2) 1_555 1_555 1_555
cH4p bC2 cC12p 135(3) 1_555 1_555 1_555
cH4p bC2 cC14p 40(3) 1_555 1_555 1_555
cH4p bC2 cH6p 155(3) 1_555 1_555 1_555
cH4p bC2 bC24 144.9(19) 1_555 1_555 1_555
cH4p bC2 bC5 53(2) 1_555 1_555 1_555
cH4p bC2 cH8p 47(4) 1_555 1_555 1_555
cH4p bC2 bH1 77(2) 1_555 1_555 1_555
cH4p bC2 cC16p 162(6) 1_555 1_555 1_555
cH4p bC2 cC19p 18(9) 1_555 1_555 1_555
cH9p bC2 cH4p 62(2) 4_657 1_555 1_555
cH9p bC2 bH21 59(2) 4_657 1_555 4_657
cH9p bC2 cH5p 47.9(7) 4_657 1_555 4_657
cH9p bC2 cC18p 81(3) 4_657 1_555 1_555
cH9p bC2 bC3 165(5) 4_657 1_555 1_555
cH9p bC2 bH4 11(3) 4_657 1_555 4_657
cH9p bC2 K8 56.9(17) 4_657 1_555 1_555
cH9p bC2 cC6p 161(4) 4_657 1_555 1_555
cH9p bC2 bH9 54(4) 4_657 1_555 1_555
cH9p bC2 cC10p 133(5) 4_657 1_555 1_555
cH9p bC2 bC11 161(3) 4_657 1_555 1_555
cH9p bC2 bC9 77(4) 4_657 1_555 1_555
cH9p bC2 bC7 136(4) 4_657 1_555 1_555
cH9p bC2 bH7 108(4) 4_657 1_555 1_555
cH9p bC2 cC12p 157(5) 4_657 1_555 1_555
cH9p bC2 cC14p 101(5) 4_657 1_555 1_555
cH9p bC2 cH6p 93.4(11) 4_657 1_555 1_555
cH9p bC2 bC24 133(4) 4_657 1_555 1_555
cH9p bC2 bC5 107(4) 4_657 1_555 1_555
cH9p bC2 cH8p 15(2) 4_657 1_555 1_555
cH9p bC2 bH1 15(5) 4_657 1_555 1_555
cH9p bC2 cC16p 124(3) 4_657 1_555 1_555
cH9p bC2 cC19p 61(3) 4_657 1_555 1_555
W2 bC2 cH9p 134(4) 1_555 1_555 4_657
W2 bC2 cH4p 75(2) 1_555 1_555 1_555
W2 bC2 bH21 167(2) 1_555 1_555 4_657
W2 bC2 cH5p 159(3) 1_555 1_555 4_657
W2 bC2 cC18p 56.0(12) 1_555 1_555 1_555
W2 bC2 bC3 33.120(4) 1_555 1_555 1_555
W2 bC2 bH4 142.7(19) 1_555 1_555 4_657
W2 bC2 K8 137(3) 1_555 1_555 1_555
W2 bC2 cC6p 29.1(8) 1_555 1_555 1_555
W2 bC2 bH9 80.6308(14) 1_555 1_555 1_555
W2 bC2 cC10p 7.2(8) 1_555 1_555 1_555
W2 bC2 bC11 62.945(5) 1_555 1_555 1_555
W2 bC2 bC9 57.3988(13) 1_555 1_555 1_555
W2 bC2 bC7 2.6012(3) 1_555 1_555 1_555
W2 bC2 bH7 117.4126(8) 1_555 1_555 1_555
W2 bC2 cC12p 59.6(6) 1_555 1_555 1_555
W2 bC2 cC14p 35.2(11) 1_555 1_555 1_555
W2 bC2 cH6p 125(4) 1_555 1_555 1_555
W2 bC2 bC24 92.601(2) 1_555 1_555 1_555
W2 bC2 bC5 27.399(2) 1_555 1_555 1_555
W2 bC2 cH8p 119(6) 1_555 1_555 1_555
W2 bC2 bH1 147.399(4) 1_555 1_555 1_555
W2 bC2 cC16p 91.9(13) 1_555 1_555 1_555
W2 bC2 cC19p 72.7(11) 1_555 1_555 1_555
W3 bC3 cC6p 100(3) 1_555 1_555 1_555
W3p bC3 W3 42.4(17) 1_555 1_555 1_555
W3p bC3 cC6p 59(3) 1_555 1_555 1_555
bC11 bC3 W3p 137.0(5) 1_555 1_555 1_555
bC11 bC3 W3 139.029(4) 1_555 1_555 1_555
bC11 bC3 cC6p 102.5(7) 1_555 1_555 1_555
bC6 bC3 bC11 120.000(6) 1_555 1_555 1_555
bC6 bC3 W3p 52(2) 1_555 1_555 1_555
bC6 bC3 W3 19.029(2) 1_555 1_555 1_555
bC6 bC3 cC6p 110(4) 1_555 1_555 1_555
Wp bC3 bC6 60.00(8) 1_555 1_555 1_555
Wp bC3 bC11 180.00(11) 1_555 1_555 1_555
Wp bC3 W3p 43.0(4) 1_555 1_555 1_555
Wp bC3 W3 40.97(8) 1_555 1_555 1_555
Wp bC3 cC6p 77.5(7) 1_555 1_555 1_555
W bC3 Wp 0.00(11) 1_555 1_555 1_555
W bC3 bC6 60.000(6) 1_555 1_555 1_555
W bC3 bC11 180.0000000(4) 1_555 1_555 1_555
W bC3 W3p 43.0(5) 1_555 1_555 1_555
W bC3 W3 40.971(4) 1_555 1_555 1_555
W bC3 cC6p 77.5(7) 1_555 1_555 1_555
bC7 bC3 W 60.000(4) 1_555 1_555 1_555
bC7 bC3 Wp 60.00(8) 1_555 1_555 1_555
bC7 bC3 bC6 120.0000(16) 1_555 1_555 1_555
bC7 bC3 bC11 120.000(4) 1_555 1_555 1_555
bC7 bC3 W3p 83.1(18) 1_555 1_555 1_555
bC7 bC3 W3 100.9709(6) 1_555 1_555 1_555
bC7 bC3 cC6p 56(5) 1_555 1_555 1_555
cC3p bC3 bC7 107.9(10) 1_555 1_555 1_555
cC3p bC3 W 59.6(11) 1_555 1_555 1_555
cC3p bC3 Wp 59.6(11) 1_555 1_555 1_555
cC3p bC3 bC6 35.6(15) 1_555 1_555 1_555
cC3p bC3 bC11 120.4(11) 1_555 1_555 1_555
cC3p bC3 W3p 24.9(19) 1_555 1_555 1_555
cC3p bC3 W3 36.3(15) 1_555 1_555 1_555
cC3p bC3 cC6p 76(4) 1_555 1_555 1_555
cC10p bC3 cC3p 111.8(8) 1_555 1_555 1_555
cC10p bC3 bC7 12.3(14) 1_555 1_555 1_555
cC10p bC3 W 57.4(11) 1_555 1_555 1_555
cC10p bC3 Wp 57.4(11) 1_555 1_555 1_555
cC10p bC3 bC6 116.0(12) 1_555 1_555 1_555
cC10p bC3 bC11 122.6(11) 1_555 1_555 1_555
cC10p bC3 W3p 88(2) 1_555 1_555 1_555
cC10p bC3 W3 97.4(12) 1_555 1_555 1_555
cC10p bC3 cC6p 68(4) 1_555 1_555 1_555
cC12p bC3 cC10p 100(2) 1_555 1_555 1_555
cC12p bC3 cC3p 104(3) 1_555 1_555 1_555
cC12p bC3 bC7 90(3) 1_555 1_555 1_555
cC12p bC3 W 133(2) 1_555 1_555 1_555
cC12p bC3 Wp 133(2) 1_555 1_555 1_555
cC12p bC3 bC6 133(4) 1_555 1_555 1_555
cC12p bC3 bC11 47(2) 1_555 1_555 1_555
cC12p bC3 W3p 103(3) 1_555 1_555 1_555
cC12p bC3 W3 141(4) 1_555 1_555 1_555
cC12p bC3 cC6p 56.0(15) 1_555 1_555 1_555
bH3 bC3 cC12p 133(5) 2_657 1_555 1_555
bH3 bC3 cC10p 114(4) 2_657 1_555 1_555
bH3 bC3 cC3p 92(3) 2_657 1_555 1_555
bH3 bC3 bC7 126(4) 2_657 1_555 1_555
bH3 bC3 W 93(4) 2_657 1_555 1_555
bH3 bC3 Wp 93(4) 2_657 1_555 1_555
bH3 bC3 bC6 58(4) 2_657 1_555 1_555
bH3 bC3 bC11 87(4) 2_657 1_555 1_555
bH3 bC3 W3p 109(2) 2_657 1_555 1_555
bH3 bC3 W3 68(4) 2_657 1_555 1_555
bH3 bC3 cC6p 168(3) 2_657 1_555 1_555
W2 bC3 bH3 115(4) 1_555 1_555 2_657
W2 bC3 cC12p 110(3) 1_555 1_555 1_555
W2 bC3 cC10p 24.7(10) 1_555 1_555 1_555
W2 bC3 cC3p 87.3(10) 1_555 1_555 1_555
W2 bC3 bC7 25.256(3) 1_555 1_555 1_555
W2 bC3 W 34.7443(14) 1_555 1_555 1_555
W2 bC3 Wp 34.74(8) 1_555 1_555 1_555
W2 bC3 bC6 94.744(5) 1_555 1_555 1_555
W2 bC3 bC11 145.2557(14) 1_555 1_555 1_555
W2 bC3 W3p 63.9(14) 1_555 1_555 1_555
W2 bC3 W3 75.715(2) 1_555 1_555 1_555
W2 bC3 cC6p 62(3) 1_555 1_555 1_555
W1p bC3 W2 15.4(7) 1_555 1_555 1_555
W1p bC3 bH3 100(4) 1_555 1_555 2_657
W1p bC3 cC12p 122(2) 1_555 1_555 1_555
W1p bC3 cC10p 25.2(4) 1_555 1_555 1_555
W1p bC3 cC3p 92.8(4) 1_555 1_555 1_555
W1p bC3 bC7 32.4(9) 1_555 1_555 1_555
W1p bC3 W 34.0(8) 1_555 1_555 1_555
W1p bC3 Wp 34.0(7) 1_555 1_555 1_555
W1p bC3 bC6 90.9(8) 1_555 1_555 1_555
W1p bC3 bC11 146.0(8) 1_555 1_555 1_555
W1p bC3 W3p 72.2(15) 1_555 1_555 1_555
W1p bC3 W3 72.5(8) 1_555 1_555 1_555
W1p bC3 cC6p 77(3) 1_555 1_555 1_555
W2p bC3 W1p 48.19(16) 1_555 1_555 1_555
W2p bC3 W2 50.9(8) 1_555 1_555 1_555
W2p bC3 bH3 81(4) 1_555 1_555 2_657
W2p bC3 cC12p 142.1(18) 1_555 1_555 1_555
W2p bC3 cC10p 72.7(3) 1_555 1_555 1_555
W2p bC3 cC3p 49.8(4) 1_555 1_555 1_555
W2p bC3 bC7 76.2(8) 1_555 1_555 1_555
W2p bC3 W 16.3(8) 1_555 1_555 1_555
W2p bC3 Wp 16.3(8) 1_555 1_555 1_555
W2p bC3 bC6 43.9(8) 1_555 1_555 1_555
W2p bC3 bC11 163.7(8) 1_555 1_555 1_555
W2p bC3 W3p 40.6(10) 1_555 1_555 1_555
W2p bC3 W3 24.9(8) 1_555 1_555 1_555
W2p bC3 cC6p 88.1(11) 1_555 1_555 1_555
W1 bC3 W2p 4.4(6) 1_555 1_555 1_555
W1 bC3 W1p 45.1(8) 1_555 1_555 1_555
W1 bC3 W2 46.9687(8) 1_555 1_555 1_555
W1 bC3 bH3 85(4) 1_555 1_555 2_657
W1 bC3 cC12p 139(2) 1_555 1_555 1_555
W1 bC3 cC10p 69.2(11) 1_555 1_555 1_555
W1 bC3 cC3p 50.9(12) 1_555 1_555 1_555
W1 bC3 bC7 72.224(4) 1_555 1_555 1_555
W1 bC3 W 12.2244(7) 1_555 1_555 1_555
W1 bC3 Wp 12.22(8) 1_555 1_555 1_555
W1 bC3 bC6 47.776(5) 1_555 1_555 1_555
W1 bC3 bC11 167.7756(7) 1_555 1_555 1_555
W1 bC3 W3p 39.2(5) 1_555 1_555 1_555
W1 bC3 W3 28.746(3) 1_555 1_555 1_555
W1 bC3 cC6p 84.2(11) 1_555 1_555 1_555
bC8 bC3 W1 100.3(19) 2_657 1_555 1_555
bC8 bC3 W2p 96(2) 2_657 1_555 1_555
bC8 bC3 W1p 122(3) 2_657 1_555 1_555
bC8 bC3 W2 136(3) 2_657 1_555 1_555
bC8 bC3 bH3 21.9(15) 2_657 1_555 2_657
bC8 bC3 cC12p 113(4) 2_657 1_555 1_555
bC8 bC3 cC10p 135(4) 2_657 1_555 1_555
bC8 bC3 cC3p 89.5(10) 2_657 1_555 1_555
bC8 bC3 bC7 147(4) 2_657 1_555 1_555
bC8 bC3 W 110(2) 2_657 1_555 1_555
bC8 bC3 Wp 110(2) 2_657 1_555 1_555
bC8 bC3 bC6 60.8(14) 2_657 1_555 1_555
bC8 bC3 bC11 70(2) 2_657 1_555 1_555
bC8 bC3 W3p 111.9(13) 2_657 1_555 1_555
bC8 bC3 W3 76.2(15) 2_657 1_555 1_555
bC8 bC3 cC6p 157(7) 2_657 1_555 1_555
cC7p bC3 bC8 87.9(18) 1_555 1_555 2_657
cC7p bC3 W1 21.0(11) 1_555 1_555 1_555
cC7p bC3 W2p 18.3(2) 1_555 1_555 1_555
cC7p bC3 W1p 66.1(4) 1_555 1_555 1_555
cC7p bC3 W2 66.8(10) 1_555 1_555 1_555
cC7p bC3 bH3 79(4) 1_555 1_555 2_657
cC7p bC3 cC12p 135(2) 1_555 1_555 1_555
cC7p bC3 cC10p 90.00(9) 1_555 1_555 1_555
cC7p bC3 cC3p 33.0(4) 1_555 1_555 1_555
cC7p bC3 bC7 91.8(10) 1_555 1_555 1_555
cC7p bC3 W 32.6(11) 1_555 1_555 1_555
cC7p bC3 Wp 32.6(11) 1_555 1_555 1_555
cC7p bC3 bC6 29.0(9) 1_555 1_555 1_555
cC7p bC3 bC11 147.4(11) 1_555 1_555 1_555
cC7p bC3 W3p 32.3(14) 1_555 1_555 1_555
cC7p bC3 W3 11.8(7) 1_555 1_555 1_555
cC7p bC3 cC6p 89(3) 1_555 1_555 1_555
bC4 bC3 cC7p 117.9(10) 1_555 1_555 1_555
bC4 bC3 bC8 47(3) 1_555 1_555 2_657
bC4 bC3 W1 137.7756(3) 1_555 1_555 1_555
bC4 bC3 W2p 133.8(8) 1_555 1_555 1_555
bC4 bC3 W1p 165.0(7) 1_555 1_555 1_555
bC4 bC3 W2 175.2557(5) 1_555 1_555 1_555
bC4 bC3 bH3 68(4) 1_555 1_555 2_657
bC4 bC3 cC12p 66(3) 1_555 1_555 1_555
bC4 bC3 cC10p 151.1(10) 1_555 1_555 1_555
bC4 bC3 cC3p 96.6(10) 1_555 1_555 1_555
bC4 bC3 bC7 150.000(4) 1_555 1_555 1_555
bC4 bC3 W 150.0000(10) 1_555 1_555 1_555
bC4 bC3 Wp 150.00(8) 1_555 1_555 1_555
bC4 bC3 bC6 90.000(5) 1_555 1_555 1_555
bC4 bC3 bC11 30.0000(10) 1_555 1_555 1_555
bC4 bC3 W3p 119.5(13) 1_555 1_555 1_555
bC4 bC3 W3 109.029(3) 1_555 1_555 1_555
bC4 bC3 cC6p 117(3) 1_555 1_555 1_555
bC24 bC3 bC4 60.0000(16) 1_555 1_555 1_555
bC24 bC3 cC7p 172.2(11) 1_555 1_555 1_555
bC24 bC3 bC8 94.6(16) 1_555 1_555 2_657
bC24 bC3 W1 162.2244(18) 1_555 1_555 1_555
bC24 bC3 W2p 166.0(9) 1_555 1_555 1_555
bC24 bC3 W1p 118.0(8) 1_555 1_555 1_555
bC24 bC3 W2 115.2557(11) 1_555 1_555 1_555
bC24 bC3 bH3 106(4) 1_555 1_555 2_657
bC24 bC3 cC12p 38(3) 1_555 1_555 1_555
bC24 bC3 cC10p 93.4(12) 1_555 1_555 1_555
bC24 bC3 cC3p 139.6(14) 1_555 1_555 1_555
bC24 bC3 bC7 90.000(2) 1_555 1_555 1_555
bC24 bC3 W 150.000(3) 1_555 1_555 1_555
bC24 bC3 Wp 150.00(8) 1_555 1_555 1_555
bC24 bC3 bC6 150.000(4) 1_555 1_555 1_555
bC24 bC3 bC11 30.000(3) 1_555 1_555 1_555
bC24 bC3 W3p 140.8(13) 1_555 1_555 1_555
bC24 bC3 W3 169.0291(14) 1_555 1_555 1_555
bC24 bC3 cC6p 86(2) 1_555 1_555 1_555
bC12 bC3 bC24 120.344(4) 1_555 1_555 1_555
bC12 bC3 bC4 60.344(6) 1_555 1_555 1_555
bC12 bC3 cC7p 58.1(10) 1_555 1_555 1_555
bC12 bC3 bC8 40(2) 1_555 1_555 2_657
bC12 bC3 W1 77.431(6) 1_555 1_555 1_555
bC12 bC3 W2p 73.5(8) 1_555 1_555 1_555
bC12 bC3 W1p 119.4(9) 1_555 1_555 1_555
bC12 bC3 W2 124.400(6) 1_555 1_555 1_555
bC12 bC3 bH3 50(4) 1_555 1_555 2_657
bC12 bC3 cC12p 113(4) 1_555 1_555 1_555
bC12 bC3 cC10p 144.4(13) 1_555 1_555 1_555
bC12 bC3 cC3p 49.5(12) 1_555 1_555 1_555
bC12 bC3 bC7 149.656(3) 1_555 1_555 1_555
bC12 bC3 W 89.656(7) 1_555 1_555 1_555
bC12 bC3 Wp 89.66(8) 1_555 1_555 1_555
bC12 bC3 bC6 29.6557(10) 1_555 1_555 1_555
bC12 bC3 bC11 90.344(7) 1_555 1_555 1_555
bC12 bC3 W3p 73(2) 1_555 1_555 1_555
bC12 bC3 W3 48.685(3) 1_555 1_555 1_555
bC12 bC3 cC6p 122(5) 1_555 1_555 1_555
bC5 bC3 bC12 179.31150(2) 1_555 1_555 1_555
bC5 bC3 bC24 60.344(4) 1_555 1_555 1_555
bC5 bC3 bC4 120.344(6) 1_555 1_555 1_555
bC5 bC3 cC7p 121.2(10) 1_555 1_555 1_555
bC5 bC3 bC8 140(2) 1_555 1_555 2_657
bC5 bC3 W1 101.880(6) 1_555 1_555 1_555
bC5 bC3 W2p 105.8(8) 1_555 1_555 1_555
bC5 bC3 W1p 59.9(9) 1_555 1_555 1_555
bC5 bC3 W2 54.911(6) 1_555 1_555 1_555
bC5 bC3 bH3 131(4) 1_555 1_555 2_657
bC5 bC3 cC12p 67(4) 1_555 1_555 1_555
bC5 bC3 cC10p 34.9(13) 1_555 1_555 1_555
bC5 bC3 cC3p 130.0(12) 1_555 1_555 1_555
bC5 bC3 bC7 29.656(3) 1_555 1_555 1_555
bC5 bC3 W 89.656(7) 1_555 1_555 1_555
bC5 bC3 Wp 89.66(8) 1_555 1_555 1_555
bC5 bC3 bC6 149.6557(10) 1_555 1_555 1_555
bC5 bC3 bC11 90.344(7) 1_555 1_555 1_555
bC5 bC3 W3p 106(2) 1_555 1_555 1_555
bC5 bC3 W3 130.627(3) 1_555 1_555 1_555
bC5 bC3 cC6p 58(5) 1_555 1_555 1_555
cC15p bC3 bC5 67.4(11) 1_555 1_555 1_555
cC15p bC3 bC12 112.0(11) 1_555 1_555 1_555
cC15p bC3 bC24 123.9(12) 1_555 1_555 1_555
cC15p bC3 bC4 159.5(7) 1_555 1_555 1_555
cC15p bC3 cC7p 61.06(12) 1_555 1_555 1_555
cC15p bC3 bC8 114(3) 1_555 1_555 2_657
cC15p bC3 W1 40.3(12) 1_555 1_555 1_555
cC15p bC3 W2p 42.8(3) 1_555 1_555 1_555
cC15p bC3 W1p 8.2(3) 1_555 1_555 1_555
cC15p bC3 W2 22.4(8) 1_555 1_555 1_555
cC15p bC3 bH3 93(4) 1_555 1_555 2_657
cC15p bC3 cC12p 131(2) 1_555 1_555 1_555
cC15p bC3 cC10p 32.5(3) 1_555 1_555 1_555
cC15p bC3 cC3p 90.00(9) 1_555 1_555 1_555
cC15p bC3 bC7 40.6(11) 1_555 1_555 1_555
cC15p bC3 W 30.4(11) 1_555 1_555 1_555
cC15p bC3 Wp 30.4(11) 1_555 1_555 1_555
cC15p bC3 bC6 84.1(12) 1_555 1_555 1_555
cC15p bC3 bC11 149.6(11) 1_555 1_555 1_555
cC15p bC3 W3p 71.6(17) 1_555 1_555 1_555
cC15p bC3 W3 66.3(12) 1_555 1_555 1_555
cC15p bC3 cC6p 84(3) 1_555 1_555 1_555
cC11p bC3 cC15p 119.3(11) 1_555 1_555 1_555
cC11p bC3 bC5 138.5(16) 1_555 1_555 1_555
cC11p bC3 bC12 41.5(16) 1_555 1_555 1_555
cC11p bC3 bC24 113(2) 1_555 1_555 1_555
cC11p bC3 bC4 69.0(19) 1_555 1_555 1_555
cC11p bC3 cC7p 60.3(12) 1_555 1_555 1_555
cC11p bC3 bC8 77.9(18) 1_555 1_555 2_657
cC11p bC3 W1 80(2) 1_555 1_555 1_555
cC11p bC3 W2p 78.2(14) 1_555 1_555 1_555
cC11p bC3 W1p 121.7(15) 1_555 1_555 1_555
cC11p bC3 W2 114.3(19) 1_555 1_555 1_555
cC11p bC3 bH3 91(3) 1_555 1_555 2_657
cC11p bC3 cC12p 84.3(19) 1_555 1_555 1_555
cC11p bC3 cC10p 137.5(15) 1_555 1_555 1_555
cC11p bC3 cC3p 29.3(11) 1_555 1_555 1_555
cC11p bC3 bC7 129.7(15) 1_555 1_555 1_555
cC11p bC3 W 89(2) 1_555 1_555 1_555
cC11p bC3 Wp 89(2) 1_555 1_555 1_555
cC11p bC3 bC6 49(2) 1_555 1_555 1_555
cC11p bC3 bC11 91(2) 1_555 1_555 1_555
cC11p bC3 W3p 50(3) 1_555 1_555 1_555
cC11p bC3 W3 60(2) 1_555 1_555 1_555
cC11p bC3 cC6p 81(5) 1_555 1_555 1_555
bC10 bC3 cC11p 67(2) 1_555 1_555 1_555
bC10 bC3 cC15p 56.1(12) 1_555 1_555 1_555
bC10 bC3 bC5 119.656(4) 1_555 1_555 1_555
bC10 bC3 bC12 59.656(4) 1_555 1_555 1_555
bC10 bC3 bC24 179.999999(3) 1_555 1_555 1_555
bC10 bC3 bC4 120.0000(16) 1_555 1_555 1_555
bC10 bC3 cC7p 7.8(11) 1_555 1_555 1_555
bC10 bC3 bC8 85.4(16) 1_555 1_555 2_657
bC10 bC3 W1 17.7756(18) 1_555 1_555 1_555
bC10 bC3 W2p 14.0(9) 1_555 1_555 1_555
bC10 bC3 W1p 62.0(8) 1_555 1_555 1_555
bC10 bC3 W2 64.7443(11) 1_555 1_555 1_555
bC10 bC3 bH3 74(4) 1_555 1_555 2_657
bC10 bC3 cC12p 142(3) 1_555 1_555 1_555
bC10 bC3 cC10p 86.6(12) 1_555 1_555 1_555
bC10 bC3 cC3p 40.4(14) 1_555 1_555 1_555
bC10 bC3 bC7 90.000(2) 1_555 1_555 1_555
bC10 bC3 W 30.000(3) 1_555 1_555 1_555
bC10 bC3 Wp 30.00(8) 1_555 1_555 1_555
bC10 bC3 bC6 30.000(4) 1_555 1_555 1_555
bC10 bC3 bC11 150.000(3) 1_555 1_555 1_555
bC10 bC3 W3p 39.2(13) 1_555 1_555 1_555
bC10 bC3 W3 10.9709(14) 1_555 1_555 1_555
bC10 bC3 cC6p 94(2) 1_555 1_555 1_555
bC22 bC3 bC10 60.0000(16) 1_555 1_555 1_555
bC22 bC3 cC11p 111.0(19) 1_555 1_555 1_555
bC22 bC3 cC15p 20.5(7) 1_555 1_555 1_555
bC22 bC3 bC5 59.656(6) 1_555 1_555 1_555
bC22 bC3 bC12 119.656(6) 1_555 1_555 1_555
bC22 bC3 bC24 120.0000(16) 1_555 1_555 1_555
bC22 bC3 bC4 179.999999(3) 1_555 1_555 1_555
bC22 bC3 cC7p 62.1(10) 1_555 1_555 1_555
bC22 bC3 bC8 133(3) 1_555 1_555 2_657
bC22 bC3 W1 42.2244(3) 1_555 1_555 1_555
bC22 bC3 W2p 46.2(8) 1_555 1_555 1_555
bC22 bC3 W1p 15.0(7) 1_555 1_555 1_555
bC22 bC3 W2 4.7443(5) 1_555 1_555 1_555
bC22 bC3 bH3 112(4) 1_555 1_555 2_657
bC22 bC3 cC12p 114(3) 1_555 1_555 1_555
bC22 bC3 cC10p 28.9(10) 1_555 1_555 1_555
bC22 bC3 cC3p 83.4(10) 1_555 1_555 1_555
bC22 bC3 bC7 30.000(4) 1_555 1_555 1_555
bC22 bC3 W 30.0000(10) 1_555 1_555 1_555
bC22 bC3 Wp 30.00(8) 1_555 1_555 1_555
bC22 bC3 bC6 90.000(5) 1_555 1_555 1_555
bC22 bC3 bC11 150.0000(10) 1_555 1_555 1_555
bC22 bC3 W3p 60.5(13) 1_555 1_555 1_555
bC22 bC3 W3 70.971(3) 1_555 1_555 1_555
bC22 bC3 cC6p 63(3) 1_555 1_555 1_555
cC14p bC3 bC22 56(2) 1_555 1_555 1_555
cC14p bC3 bC10 114(2) 1_555 1_555 1_555
cC14p bC3 cC11p 151.8(14) 1_555 1_555 1_555
cC14p bC3 cC15p 58.0(10) 1_555 1_555 1_555
cC14p bC3 bC5 14.9(19) 1_555 1_555 1_555
cC14p bC3 bC12 165(2) 1_555 1_555 1_555
cC14p bC3 bC24 66(2) 1_555 1_555 1_555
cC14p bC3 bC4 124(2) 1_555 1_555 1_555
cC14p bC3 cC7p 117.2(10) 1_555 1_555 1_555
cC14p bC3 bC8 130(3) 1_555 1_555 2_657
cC14p bC3 W1 96(2) 1_555 1_555 1_555
cC14p bC3 W2p 99.7(12) 1_555 1_555 1_555
cC14p bC3 W1p 51.6(14) 1_555 1_555 1_555
cC14p bC3 W2 51.0(19) 1_555 1_555 1_555
cC14p bC3 bH3 117(4) 1_555 1_555 2_657
cC14p bC3 cC12p 80.7(18) 1_555 1_555 1_555
cC14p bC3 cC10p 27.2(10) 1_555 1_555 1_555
cC14p bC3 cC3p 135.5(14) 1_555 1_555 1_555
cC14p bC3 bC7 27.9(17) 1_555 1_555 1_555
cC14p bC3 W 85(2) 1_555 1_555 1_555
cC14p bC3 Wp 85(2) 1_555 1_555 1_555
cC14p bC3 bC6 142(2) 1_555 1_555 1_555
cC14p bC3 bC11 95(2) 1_555 1_555 1_555
cC14p bC3 W3p 111(3) 1_555 1_555 1_555
cC14p bC3 W3 124(2) 1_555 1_555 1_555
cC14p bC3 cC6p 71(5) 1_555 1_555 1_555
cC8p bC3 cC14p 109.8(12) 1_555 1_555 1_555
cC8p bC3 bC22 131.4(19) 1_555 1_555 1_555
cC8p bC3 bC10 124(3) 1_555 1_555 1_555
cC8p bC3 cC11p 57.9(10) 1_555 1_555 1_555
cC8p bC3 cC15p 151.9(14) 1_555 1_555 1_555
cC8p bC3 bC5 96(3) 1_555 1_555 1_555
cC8p bC3 bC12 84(3) 1_555 1_555 1_555
cC8p bC3 bC24 56(3) 1_555 1_555 1_555
cC8p bC3 bC4 48.6(19) 1_555 1_555 1_555
cC8p bC3 cC7p 116(2) 1_555 1_555 1_555
cC8p bC3 bC8 93(3) 1_555 1_555 2_657
cC8p bC3 W1 132(3) 1_555 1_555 1_555
cC8p bC3 W2p 132(2) 1_555 1_555 1_555
cC8p bC3 W1p 144.7(17) 1_555 1_555 1_555
cC8p bC3 W2 129.6(19) 1_555 1_555 1_555
cC8p bC3 bH3 115(5) 1_555 1_555 2_657
cC8p bC3 cC12p 29.2(8) 1_555 1_555 1_555
cC8p bC3 cC10p 127.5(18) 1_555 1_555 1_555
cC8p bC3 cC3p 83(2) 1_555 1_555 1_555
cC8p bC3 bC7 116(2) 1_555 1_555 1_555
cC8p bC3 W 135(2) 1_555 1_555 1_555
cC8p bC3 Wp 135(2) 1_555 1_555 1_555
cC8p bC3 bC6 105(3) 1_555 1_555 1_555
cC8p bC3 bC11 45(2) 1_555 1_555 1_555
cC8p bC3 W3p 93(3) 1_555 1_555 1_555
cC8p bC3 W3 117(3) 1_555 1_555 1_555
cC8p bC3 cC6p 68(3) 1_555 1_555 1_555
cC16p bC3 cC8p 55.3(4) 1_555 1_555 1_555
cC16p bC3 cC14p 56.0(10) 1_555 1_555 1_555
cC16p bC3 bC22 102(3) 1_555 1_555 1_555
cC16p bC3 bC10 156.8(18) 1_555 1_555 1_555
cC16p bC3 cC11p 111.7(12) 1_555 1_555 1_555
cC16p bC3 cC15p 112.4(19) 1_555 1_555 1_555
cC16p bC3 bC5 45(3) 1_555 1_555 1_555
cC16p bC3 bC12 136(3) 1_555 1_555 1_555
cC16p bC3 bC24 23.2(18) 1_555 1_555 1_555
cC16p bC3 bC4 78(3) 1_555 1_555 1_555
cC16p bC3 cC7p 152.3(13) 1_555 1_555 1_555
cC16p bC3 bC8 117(3) 1_555 1_555 2_657
cC16p bC3 W1 142(2) 1_555 1_555 1_555
cC16p bC3 W2p 146.3(15) 1_555 1_555 1_555
cC16p bC3 W1p 105(2) 1_555 1_555 1_555
cC16p bC3 W2 97(3) 1_555 1_555 1_555
cC16p bC3 bH3 129(5) 1_555 1_555 2_657
cC16p bC3 cC12p 27.4(9) 1_555 1_555 1_555
cC16p bC3 cC10p 79.9(18) 1_555 1_555 1_555
cC16p bC3 cC3p 130(2) 1_555 1_555 1_555
cC16p bC3 bC7 73(3) 1_555 1_555 1_555
cC16p bC3 W 131(2) 1_555 1_555 1_555
cC16p bC3 Wp 131(2) 1_555 1_555 1_555
cC16p bC3 bC6 160(3) 1_555 1_555 1_555
cC16p bC3 bC11 49(2) 1_555 1_555 1_555
cC16p bC3 W3p 121(3) 1_555 1_555 1_555
cC16p bC3 W3 163(2) 1_555 1_555 1_555
cC16p bC3 cC6p 63(3) 1_555 1_555 1_555
cC22p bC3 cC16p 140.1(17) 1_555 1_555 1_555
cC22p bC3 cC8p 143.4(18) 1_555 1_555 1_555
cC22p bC3 cC14p 88.6(11) 1_555 1_555 1_555
cC22p bC3 bC22 38.1(10) 1_555 1_555 1_555
cC22p bC3 bC10 25.4(12) 1_555 1_555 1_555
cC22p bC3 cC11p 90.8(12) 1_555 1_555 1_555
cC22p bC3 cC15p 30.77(9) 1_555 1_555 1_555
cC22p bC3 bC5 96.3(11) 1_555 1_555 1_555
cC22p bC3 bC12 83.0(11) 1_555 1_555 1_555
cC22p bC3 bC24 154.6(12) 1_555 1_555 1_555
cC22p bC3 bC4 141.9(10) 1_555 1_555 1_555
cC22p bC3 cC7p 30.81(9) 1_555 1_555 1_555
cC22p bC3 bC8 99(3) 1_555 1_555 2_657
cC22p bC3 W1 11.8(11) 1_555 1_555 1_555
cC22p bC3 W2p 12.7(2) 1_555 1_555 1_555
cC22p bC3 W1p 37.0(3) 1_555 1_555 1_555
cC22p bC3 W2 42.6(10) 1_555 1_555 1_555
cC22p bC3 bH3 81(5) 1_555 1_555 2_657
cC22p bC3 cC12p 146.0(15) 1_555 1_555 1_555
cC22p bC3 cC10p 62.0(3) 1_555 1_555 1_555
cC22p bC3 cC3p 62.3(3) 1_555 1_555 1_555
cC22p bC3 bC7 67.2(10) 1_555 1_555 1_555
cC22p bC3 W 12.5(7) 1_555 1_555 1_555
cC22p bC3 Wp 12.5(7) 1_555 1_555 1_555
cC22p bC3 bC6 53.9(11) 1_555 1_555 1_555
cC22p bC3 bC11 167.5(7) 1_555 1_555 1_555
cC22p bC3 W3p 50.7(12) 1_555 1_555 1_555
cC22p bC3 W3 35.6(11) 1_555 1_555 1_555
cC22p bC3 cC6p 90.00(18) 1_555 1_555 1_555
bC8 bC3 cC22p 112.3(10) 1_555 1_555 1_555
bC8 bC3 cC16p 107(3) 1_555 1_555 1_555
bC8 bC3 cC8p 64(2) 1_555 1_555 1_555
bC8 bC3 cC14p 152.6(17) 1_555 1_555 1_555
bC8 bC3 bC22 149.481(4) 1_555 1_555 1_555
bC8 bC3 bC10 89.481(2) 1_555 1_555 1_555
bC8 bC3 cC11p 50.0(15) 1_555 1_555 1_555
bC8 bC3 cC15p 139.0(11) 1_555 1_555 1_555
bC8 bC3 bC5 150.863(2) 1_555 1_555 1_555
bC8 bC3 bC12 29.825(2) 1_555 1_555 1_555
bC8 bC3 bC24 90.519(2) 1_555 1_555 1_555
bC8 bC3 bC4 30.519(4) 1_555 1_555 1_555
bC8 bC3 cC7p 87.6(10) 1_555 1_555 1_555
bC8 bC3 bC8 33(4) 1_555 1_555 2_657
bC8 bC3 W1 107.256(4) 1_555 1_555 1_555
bC8 bC3 W2p 103.3(8) 1_555 1_555 1_555
bC8 bC3 W1p 147.1(9) 1_555 1_555 1_555
bC8 bC3 W2 154.225(3) 1_555 1_555 1_555
bC8 bC3 bH3 53(4) 1_555 1_555 2_657
bC8 bC3 cC12p 90(3) 1_555 1_555 1_555
bC8 bC3 cC10p 167.6(15) 1_555 1_555 1_555
bC8 bC3 cC3p 71.7(10) 1_555 1_555 1_555
bC8 bC3 bC7 179.48093(6) 1_555 1_555 1_555
bC8 bC3 W 119.481(5) 1_555 1_555 1_555
bC8 bC3 Wp 119.48(8) 1_555 1_555 1_555
bC8 bC3 bC6 59.4809(15) 1_555 1_555 1_555
bC8 bC3 bC11 60.519(5) 1_555 1_555 1_555
bC8 bC3 W3p 96.5(18) 1_555 1_555 1_555
bC8 bC3 W3 78.5100(7) 1_555 1_555 1_555
bC8 bC3 cC6p 124(5) 1_555 1_555 1_555
bC2 bC3 bC8 121.0381(16) 1_555 1_555 1_555
bC2 bC3 cC22p 125.6(11) 1_555 1_555 1_555
bC2 bC3 cC16p 20(3) 1_555 1_555 1_555
bC2 bC3 cC8p 75(3) 1_555 1_555 1_555
bC2 bC3 cC14p 37(2) 1_555 1_555 1_555
bC2 bC3 bC22 89.481(5) 1_555 1_555 1_555
bC2 bC3 bC10 149.481(4) 1_555 1_555 1_555
bC2 bC3 cC11p 131(2) 1_555 1_555 1_555
bC2 bC3 cC15p 95.4(12) 1_555 1_555 1_555
bC2 bC3 bC5 29.8252(9) 1_555 1_555 1_555
bC2 bC3 bC12 150.8633(9) 1_555 1_555 1_555
bC2 bC3 bC24 30.519(4) 1_555 1_555 1_555
bC2 bC3 bC4 90.519(5) 1_555 1_555 1_555
bC2 bC3 cC7p 150.5(9) 1_555 1_555 1_555
bC2 bC3 bC8 119.7(14) 1_555 1_555 2_657
bC2 bC3 W1 131.705(5) 1_555 1_555 1_555
bC2 bC3 W2p 135.6(8) 1_555 1_555 1_555
bC2 bC3 W1p 88.6(8) 1_555 1_555 1_555
bC2 bC3 W2 84.737(5) 1_555 1_555 1_555
bC2 bC3 bH3 122(4) 1_555 1_555 2_657
bC2 bC3 cC12p 47(4) 1_555 1_555 1_555
bC2 bC3 cC10p 63.5(12) 1_555 1_555 1_555
bC2 bC3 cC3p 144.3(15) 1_555 1_555 1_555
bC2 bC3 bC7 59.4809(16) 1_555 1_555 1_555
bC2 bC3 W 119.481(6) 1_555 1_555 1_555
bC2 bC3 Wp 119.48(8) 1_555 1_555 1_555
bC2 bC3 bC6 179.48093(5) 1_555 1_555 1_555
bC2 bC3 bC11 60.519(6) 1_555 1_555 1_555
bC2 bC3 W3p 127(2) 1_555 1_555 1_555
bC2 bC3 W3 160.452(2) 1_555 1_555 1_555
bC2 bC3 cC6p 70(4) 1_555 1_555 1_555
bC15 bC3 bC2 119.481(6) 1_555 1_555 1_555
bC15 bC3 bC8 119.481(5) 1_555 1_555 1_555
bC15 bC3 cC22p 12.5(7) 1_555 1_555 1_555
bC15 bC3 cC16p 131(2) 1_555 1_555 1_555
bC15 bC3 cC8p 135(2) 1_555 1_555 1_555
bC15 bC3 cC14p 85(2) 1_555 1_555 1_555
bC15 bC3 bC22 30.0000(10) 1_555 1_555 1_555
bC15 bC3 bC10 30.000(3) 1_555 1_555 1_555
bC15 bC3 cC11p 89(2) 1_555 1_555 1_555
bC15 bC3 cC15p 30.4(11) 1_555 1_555 1_555
bC15 bC3 bC5 89.656(7) 1_555 1_555 1_555
bC15 bC3 bC12 89.656(7) 1_555 1_555 1_555
bC15 bC3 bC24 150.000(3) 1_555 1_555 1_555
bC15 bC3 bC4 150.0000(10) 1_555 1_555 1_555
bC15 bC3 cC7p 32.6(11) 1_555 1_555 1_555
bC15 bC3 bC8 110(2) 1_555 1_555 2_657
bC15 bC3 W1 12.2244(7) 1_555 1_555 1_555
bC15 bC3 W2p 16.3(8) 1_555 1_555 1_555
bC15 bC3 W1p 34.0(8) 1_555 1_555 1_555
bC15 bC3 W2 34.7443(14) 1_555 1_555 1_555
bC15 bC3 bH3 93(4) 1_555 1_555 2_657
bC15 bC3 cC12p 133(2) 1_555 1_555 1_555
bC15 bC3 cC10p 57.4(11) 1_555 1_555 1_555
bC15 bC3 cC3p 59.6(11) 1_555 1_555 1_555
bC15 bC3 bC7 60.000(4) 1_555 1_555 1_555
bC15 bC3 W 0.000000(4) 1_555 1_555 1_555
bC15 bC3 Wp 0.00(11) 1_555 1_555 1_555
bC15 bC3 bC6 60.000(6) 1_555 1_555 1_555
bC15 bC3 bC11 180.000000(3) 1_555 1_555 1_555
bC15 bC3 W3p 43.0(5) 1_555 1_555 1_555
bC15 bC3 W3 40.971(4) 1_555 1_555 1_555
bC15 bC3 cC6p 77.5(7) 1_555 1_555 1_555
cC4p bC3 bC15 115(3) 1_555 1_555 1_555
cC4p bC3 bC2 105(3) 1_555 1_555 1_555
cC4p bC3 bC8 48.1(17) 1_555 1_555 1_555
cC4p bC3 cC22p 119.0(16) 1_555 1_555 1_555
cC4p bC3 cC16p 84.6(7) 1_555 1_555 1_555
cC4p bC3 cC8p 29.5(5) 1_555 1_555 1_555
cC4p bC3 cC14p 136.8(12) 1_555 1_555 1_555
cC4p bC3 bC22 129(2) 1_555 1_555 1_555
cC4p bC3 bC10 96(3) 1_555 1_555 1_555
cC4p bC3 cC11p 28.9(5) 1_555 1_555 1_555
cC4p bC3 cC15p 144.1(14) 1_555 1_555 1_555
cC4p bC3 bC5 122(2) 1_555 1_555 1_555
cC4p bC3 bC12 58(2) 1_555 1_555 1_555
cC4p bC3 bC24 84(3) 1_555 1_555 1_555
cC4p bC3 bC4 51(2) 1_555 1_555 1_555
cC4p bC3 cC7p 88.9(17) 1_555 1_555 1_555
cC4p bC3 bC8 81(3) 1_555 1_555 2_657
cC4p bC3 W1 107(3) 1_555 1_555 1_555
cC4p bC3 W2p 106.4(19) 1_555 1_555 1_555
cC4p bC3 W1p 143.3(17) 1_555 1_555 1_555
cC4p bC3 W2 130.3(18) 1_555 1_555 1_555
cC4p bC3 bH3 101(4) 1_555 1_555 2_657
cC4p bC3 cC12p 57.7(14) 1_555 1_555 1_555
cC4p bC3 cC10p 144.1(18) 1_555 1_555 1_555
cC4p bC3 cC3p 56.6(16) 1_555 1_555 1_555
cC4p bC3 bC7 132.0(17) 1_555 1_555 1_555
cC4p bC3 W 115(3) 1_555 1_555 1_555
cC4p bC3 Wp 115(3) 1_555 1_555 1_555
cC4p bC3 bC6 76(3) 1_555 1_555 1_555
cC4p bC3 bC11 65(3) 1_555 1_555 1_555
cC4p bC3 W3p 73(3) 1_555 1_555 1_555
cC4p bC3 W3 88(3) 1_555 1_555 1_555
cC4p bC3 cC6p 76(4) 1_555 1_555 1_555
bH2 bC3 cC4p 86(3) 2_657 1_555 1_555
bH2 bC3 bC15 148(5) 2_657 1_555 1_555
bH2 bC3 bC2 74.0(17) 2_657 1_555 1_555
bH2 bC3 bC8 56(3) 2_657 1_555 1_555
bH2 bC3 cC22p 135(4) 2_657 1_555 1_555
bH2 bC3 cC16p 72.5(18) 2_657 1_555 1_555
bH2 bC3 cC8p 76(3) 2_657 1_555 1_555
bH2 bC3 cC14p 96(2) 2_657 1_555 1_555
bH2 bC3 bC22 144(5) 2_657 1_555 1_555
bH2 bC3 bC10 131(2) 2_657 1_555 1_555
bH2 bC3 cC11p 104(3) 2_657 1_555 1_555
bH2 bC3 cC15p 128(4) 2_657 1_555 1_555
bH2 bC3 bC5 99(2) 2_657 1_555 1_555
bH2 bC3 bC12 81(2) 2_657 1_555 1_555
bH2 bC3 bC24 49(2) 2_657 1_555 1_555
bH2 bC3 bC4 36(5) 2_657 1_555 1_555
bH2 bC3 cC7p 134.0(17) 2_657 1_555 1_555
bH2 bC3 bC8 46(2) 2_657 1_555 2_657
bH2 bC3 W1 142(4) 2_657 1_555 1_555
bH2 bC3 W2p 138(3) 2_657 1_555 1_555
bH2 bC3 W1p 130(5) 2_657 1_555 1_555
bH2 bC3 W2 142(5) 2_657 1_555 1_555
bH2 bC3 bH3 57(4) 2_657 1_555 2_657
bH2 bC3 cC12p 78(3) 2_657 1_555 1_555
bH2 bC3 cC10p 119(4) 2_657 1_555 1_555
bH2 bC3 cC3p 128(3) 2_657 1_555 1_555
bH2 bC3 bC7 124(3) 2_657 1_555 1_555
bH2 bC3 W 148(5) 2_657 1_555 1_555
bH2 bC3 Wp 148(5) 2_657 1_555 1_555
bH2 bC3 bC6 106.5(17) 2_657 1_555 1_555
bH2 bC3 bC11 32(5) 2_657 1_555 1_555
bH2 bC3 W3p 153(5) 2_657 1_555 1_555
bH2 bC3 W3 122(2) 2_657 1_555 1_555
bH2 bC3 cC6p 133(2) 2_657 1_555 1_555
cC19p bC3 bH2 80.8(9) 1_555 1_555 2_657
cC19p bC3 cC4p 112.6(8) 1_555 1_555 1_555
cC19p bC3 bC15 110(2) 1_555 1_555 1_555
cC19p bC3 bC2 10(3) 1_555 1_555 1_555
cC19p bC3 bC8 131(2) 1_555 1_555 1_555
cC19p bC3 cC22p 115.8(15) 1_555 1_555 1_555
cC19p bC3 cC16p 28.5(5) 1_555 1_555 1_555
cC19p bC3 cC8p 83.6(8) 1_555 1_555 1_555
cC19p bC3 cC14p 27.8(5) 1_555 1_555 1_555
cC19p bC3 bC22 80(2) 1_555 1_555 1_555
cC19p bC3 bC10 140(2) 1_555 1_555 1_555
cC19p bC3 cC11p 137.5(12) 1_555 1_555 1_555
cC19p bC3 cC15p 85.7(15) 1_555 1_555 1_555
cC19p bC3 bC5 20(2) 1_555 1_555 1_555
cC19p bC3 bC12 160(2) 1_555 1_555 1_555
cC19p bC3 bC24 40(2) 1_555 1_555 1_555
cC19p bC3 bC4 100(2) 1_555 1_555 1_555
cC19p bC3 cC7p 141.6(13) 1_555 1_555 1_555
cC19p bC3 bC8 125(2) 1_555 1_555 2_657
cC19p bC3 W1 122(2) 1_555 1_555 1_555
cC19p bC3 W2p 126.0(16) 1_555 1_555 1_555
cC19p bC3 W1p 78.8(18) 1_555 1_555 1_555
cC19p bC3 W2 75(2) 1_555 1_555 1_555
cC19p bC3 bH3 124(4) 1_555 1_555 2_657
cC19p bC3 cC12p 54.9(14) 1_555 1_555 1_555
cC19p bC3 cC10p 53.7(14) 1_555 1_555 1_555
cC19p bC3 cC3p 143.4(18) 1_555 1_555 1_555
cC19p bC3 bC7 50(2) 1_555 1_555 1_555
cC19p bC3 W 110(2) 1_555 1_555 1_555
cC19p bC3 Wp 110(2) 1_555 1_555 1_555
cC19p bC3 bC6 170(3) 1_555 1_555 1_555
cC19p bC3 bC11 70(2) 1_555 1_555 1_555
cC19p bC3 W3p 123(3) 1_555 1_555 1_555
cC19p bC3 W3 151(2) 1_555 1_555 1_555
cC19p bC3 cC6p 67(4) 1_555 1_555 1_555
bC4 bC3 cC19p 100.9(10) 2_657 1_555 1_555
bC4 bC3 bH2 20.1(9) 2_657 1_555 2_657
bC4 bC3 cC4p 77(3) 2_657 1_555 1_555
bC4 bC3 bC15 137(2) 2_657 1_555 1_555
bC4 bC3 bC2 93.7(10) 2_657 1_555 1_555
bC4 bC3 bC8 38(3) 2_657 1_555 1_555
bC4 bC3 cC22p 125(2) 2_657 1_555 1_555
bC4 bC3 cC16p 89.7(18) 2_657 1_555 1_555
bC4 bC3 cC8p 76(3) 2_657 1_555 1_555
bC4 bC3 cC14p 115.3(17) 2_657 1_555 1_555
bC4 bC3 bC22 152(4) 2_657 1_555 1_555
bC4 bC3 bC10 113.1(13) 2_657 1_555 1_555
bC4 bC3 cC11p 87.8(18) 2_657 1_555 1_555
bC4 bC3 cC15p 131(3) 2_657 1_555 1_555
bC4 bC3 bC5 119.5(15) 2_657 1_555 1_555
bC4 bC3 bC12 61.1(15) 2_657 1_555 1_555
bC4 bC3 bC24 66.9(13) 2_657 1_555 1_555
bC4 bC3 bC4 28(4) 2_657 1_555 1_555
bC4 bC3 cC7p 115.1(9) 2_657 1_555 1_555
bC4 bC3 bC8 27.7(15) 2_657 1_555 2_657
bC4 bC3 W1 127.9(19) 2_657 1_555 1_555
bC4 bC3 W2p 123.5(17) 2_657 1_555 1_555
bC4 bC3 W1p 137(4) 2_657 1_555 1_555
bC4 bC3 W2 152(4) 2_657 1_555 1_555
bC4 bC3 bH3 44(3) 2_657 1_555 2_657
bC4 bC3 cC12p 89(3) 2_657 1_555 1_555
bC4 bC3 cC10p 134(3) 2_657 1_555 1_555
bC4 bC3 cC3p 109.0(16) 2_657 1_555 1_555
bC4 bC3 bC7 142(3) 2_657 1_555 1_555
bC4 bC3 W 137(2) 2_657 1_555 1_555
bC4 bC3 Wp 137(2) 2_657 1_555 1_555
bC4 bC3 bC6 86.8(10) 2_657 1_555 1_555
bC4 bC3 bC11 43(2) 2_657 1_555 1_555
bC4 bC3 W3p 134(3) 2_657 1_555 1_555
bC4 bC3 W3 103.5(11) 2_657 1_555 1_555
bC4 bC3 cC6p 144(4) 2_657 1_555 1_555
bC11 bC4 bH2 120.000(4) 1_555 1_555 1_555
bC8 bC4 bC11 120.0000(16) 1_555 1_555 1_555
bC8 bC4 bH2 120.000(6) 1_555 1_555 1_555
bC4 bC4 bC8 83(2) 2_657 1_555 1_555
bC4 bC4 bC11 101(6) 2_657 1_555 1_555
bC4 bC4 bH2 86(5) 2_657 1_555 1_555
bH2 bC4 bC4 37(5) 2_657 1_555 2_657
bH2 bC4 bC8 119(4) 2_657 1_555 1_555
bH2 bC4 bC11 75(6) 2_657 1_555 1_555
bH2 bC4 bH2 77(7) 2_657 1_555 1_555
bC8 bC4 bH2 72(7) 2_657 1_555 2_657
bC8 bC4 bC4 48(4) 2_657 1_555 2_657
bC8 bC4 bC8 52(3) 2_657 1_555 1_555
bC8 bC4 bC11 87(2) 2_657 1_555 1_555
bC8 bC4 bH2 131(3) 2_657 1_555 1_555
cC8p bC4 bC8 131(3) 1_555 1_555 2_657
cC8p bC4 bH2 127(7) 1_555 1_555 2_657
cC8p bC4 bC4 163(9) 1_555 1_555 2_657
cC8p bC4 bC8 109(4) 1_555 1_555 1_555
cC8p bC4 bC11 62(3) 1_555 1_555 1_555
cC8p bC4 bH2 97.9(14) 1_555 1_555 1_555
bH3 bC4 cC8p 116(4) 1_555 1_555 1_555
bH3 bC4 bC8 67(2) 1_555 1_555 2_657
bH3 bC4 bH2 117(4) 1_555 1_555 2_657
bH3 bC4 bC4 80(4) 1_555 1_555 2_657
bH3 bC4 bC8 24.8114(11) 1_555 1_555 1_555
bH3 bC4 bC11 144.811(3) 1_555 1_555 1_555
bH3 bC4 bH2 95.189(7) 1_555 1_555 1_555
bC11 bC4 bH3 59(4) 2_657 1_555 1_555
bC11 bC4 cC8p 154(5) 2_657 1_555 1_555
bC11 bC4 bC8 73(5) 2_657 1_555 2_657
bC11 bC4 bH2 64(5) 2_657 1_555 2_657
bC11 bC4 bC4 39(3) 2_657 1_555 2_657
bC11 bC4 bC8 76(3) 2_657 1_555 1_555
bC11 bC4 bC11 138(6) 2_657 1_555 1_555
bC11 bC4 bH2 60(3) 2_657 1_555 1_555
cC12p bC4 bC11 161(8) 1_555 1_555 2_657
cC12p bC4 bH3 139(2) 1_555 1_555 1_555
cC12p bC4 cC8p 36.6(13) 1_555 1_555 1_555
cC12p bC4 bC8 106(3) 1_555 1_555 2_657
cC12p bC4 bH2 97(7) 1_555 1_555 2_657
cC12p bC4 bC4 127(8) 1_555 1_555 2_657
cC12p bC4 bC8 118.9(17) 1_555 1_555 1_555
cC12p bC4 bC11 26(2) 1_555 1_555 1_555
cC12p bC4 bH2 114.6(6) 1_555 1_555 1_555
cC4p bC4 cC12p 63.5(19) 1_555 1_555 1_555
cC4p bC4 bC11 135(7) 1_555 1_555 2_657
cC4p bC4 bH3 80(3) 1_555 1_555 1_555
cC4p bC4 cC8p 37.3(16) 1_555 1_555 1_555
cC4p bC4 bC8 109(3) 1_555 1_555 2_657
cC4p bC4 bH2 161(7) 1_555 1_555 2_657
cC4p bC4 bC4 155(3) 1_555 1_555 2_657
cC4p bC4 bC8 72(3) 1_555 1_555 1_555
cC4p bC4 bC11 86.0(18) 1_555 1_555 1_555
cC4p bC4 bH2 112.2(17) 1_555 1_555 1_555
bH3 bC4 cC4p 101(3) 2_657 1_555 1_555
bH3 bC4 cC12p 81(2) 2_657 1_555 1_555
bH3 bC4 bC11 95(6) 2_657 1_555 2_657
bH3 bC4 bH3 88.3(17) 2_657 1_555 1_555
bH3 bC4 cC8p 110(3) 2_657 1_555 1_555
bH3 bC4 bC8 25(2) 2_657 1_555 2_657
bH3 bC4 bH2 72(7) 2_657 1_555 2_657
bH3 bC4 bC4 63(6) 2_657 1_555 2_657
bH3 bC4 bC8 68(2) 2_657 1_555 1_555
bH3 bC4 bC11 62.6(17) 2_657 1_555 1_555
bH3 bC4 bH2 147(3) 2_657 1_555 1_555
bC3 bC4 bH3 41(2) 1_555 1_555 2_657
bC3 bC4 cC4p 75.0(8) 1_555 1_555 1_555
bC3 bC4 cC12p 40.6(4) 1_555 1_555 1_555
bC3 bC4 bC11 136(5) 1_555 1_555 2_657
bC3 bC4 bH3 114.811(6) 1_555 1_555 1_555
bC3 bC4 cC8p 69.8(10) 1_555 1_555 1_555
bC3 bC4 bC8 66(2) 1_555 1_555 2_657
bC3 bC4 bH2 89(7) 1_555 1_555 2_657
bC3 bC4 bC4 99(6) 1_555 1_555 2_657
bC3 bC4 bC8 90.000(5) 1_555 1_555 1_555
bC3 bC4 bC11 30.000(4) 1_555 1_555 1_555
bC3 bC4 bH2 150.0000(10) 1_555 1_555 1_555
bC24 bC4 bC3 60.000(6) 1_555 1_555 1_555
bC24 bC4 bH3 87.3(17) 1_555 1_555 2_657
bC24 bC4 cC4p 98(3) 1_555 1_555 1_555
bC24 bC4 cC12p 37(2) 1_555 1_555 1_555
bC24 bC4 bC11 125(5) 1_555 1_555 2_657
bC24 bC4 bH3 174.81138(11) 1_555 1_555 1_555
bC24 bC4 cC8p 63(4) 1_555 1_555 1_555
bC24 bC4 bC8 109(2) 1_555 1_555 2_657
bC24 bC4 bH2 64(4) 1_555 1_555 2_657
bC24 bC4 bC4 100(5) 1_555 1_555 2_657
bC24 bC4 bC8 150.0000(10) 1_555 1_555 1_555
bC24 bC4 bC11 30.000(3) 1_555 1_555 1_555
bC24 bC4 bH2 90.000(7) 1_555 1_555 1_555
bC12 bC4 bC24 120.344(4) 1_555 1_555 1_555
bC12 bC4 bC3 60.3443(16) 1_555 1_555 1_555
bC12 bC4 bH3 45(3) 1_555 1_555 2_657
bC12 bC4 cC4p 67(3) 1_555 1_555 1_555
bC12 bC4 cC12p 92.6(11) 1_555 1_555 1_555
bC12 bC4 bC11 98(2) 1_555 1_555 2_657
bC12 bC4 bH3 54.467(5) 1_555 1_555 1_555
bC12 bC4 cC8p 96(3) 1_555 1_555 1_555
bC12 bC4 bC8 43(3) 1_555 1_555 2_657
bC12 bC4 bH2 114(6) 1_555 1_555 2_657
bC12 bC4 bC4 89(2) 1_555 1_555 2_657
bC12 bC4 bC8 29.656(3) 1_555 1_555 1_555
bC12 bC4 bC11 90.3443(19) 1_555 1_555 1_555
bC12 bC4 bH2 149.656(3) 1_555 1_555 1_555
cH3p bC4 bC12 117(3) 1_555 1_555 1_555
cH3p bC4 bC24 63(4) 1_555 1_555 1_555
cH3p bC4 bC3 89.6(17) 1_555 1_555 1_555
cH3p bC4 bH3 131(4) 1_555 1_555 2_657
cH3p bC4 cC4p 51.7(18) 1_555 1_555 1_555
cH3p bC4 cC12p 51.0(18) 1_555 1_555 1_555
cH3p bC4 bC11 133(3) 1_555 1_555 2_657
cH3p bC4 bH3 119(4) 1_555 1_555 1_555
cH3p bC4 cC8p 22.7(9) 1_555 1_555 1_555
cH3p bC4 bC8 154(4) 1_555 1_555 2_657
cH3p bC4 bH2 119(4) 1_555 1_555 2_657
cH3p bC4 bC4 154(4) 1_555 1_555 2_657
cH3p bC4 bC8 122(4) 1_555 1_555 1_555
cH3p bC4 bC11 74(3) 1_555 1_555 1_555
cH3p bC4 bH2 75.1(18) 1_555 1_555 1_555
bH7 bC4 cH3p 59(4) 1_555 1_555 1_555
bH7 bC4 bC12 143.576(4) 1_555 1_555 1_555
bH7 bC4 bC24 23.2320(4) 1_555 1_555 1_555
bH7 bC4 bC3 83.232(6) 1_555 1_555 1_555
bH7 bC4 bH3 106.8(19) 1_555 1_555 2_657
bH7 bC4 cC4p 106(3) 1_555 1_555 1_555
bH7 bC4 cC12p 55.3(18) 1_555 1_555 1_555
bH7 bC4 bC11 109(4) 1_555 1_555 2_657
bH7 bC4 bH3 161.9566(5) 1_555 1_555 1_555
bH7 bC4 cC8p 69(4) 1_555 1_555 1_555
bH7 bC4 bC8 124(3) 1_555 1_555 2_657
bH7 bC4 bH2 61(4) 1_555 1_555 2_657
bH7 bC4 bC4 98(3) 1_555 1_555 2_657
bH7 bC4 bC8 173.2320(5) 1_555 1_555 1_555
bH7 bC4 bC11 53.232(2) 1_555 1_555 1_555
bH7 bC4 bH2 66.768(7) 1_555 1_555 1_555
cC6p bC4 bH7 78.9(9) 1_555 1_555 1_555
cC6p bC4 cH3p 78(2) 1_555 1_555 1_555
cC6p bC4 bC12 65.3(8) 1_555 1_555 1_555
cC6p bC4 bC24 56.2(9) 1_555 1_555 1_555
cC6p bC4 bC3 11.6(6) 1_555 1_555 1_555
cC6p bC4 bH3 53(2) 1_555 1_555 2_657
cC6p bC4 cC4p 66.5(13) 1_555 1_555 1_555
cC6p bC4 cC12p 30.5(4) 1_555 1_555 1_555
cC6p bC4 bC11 147(5) 1_555 1_555 2_657
cC6p bC4 bH3 118.8(9) 1_555 1_555 1_555
cC6p bC4 cC8p 58.2(12) 1_555 1_555 1_555
cC6p bC4 bC8 77(2) 1_555 1_555 2_657
cC6p bC4 bH2 96(7) 1_555 1_555 2_657
cC6p bC4 bC4 110(7) 1_555 1_555 2_657
cC6p bC4 bC8 94.4(8) 1_555 1_555 1_555
cC6p bC4 bC11 27.5(10) 1_555 1_555 1_555
cC6p bC4 bH2 144.1(6) 1_555 1_555 1_555
W3 bC4 cC6p 22.1(5) 1_555 1_555 1_555
W3 bC4 bH7 98.211(7) 1_555 1_555 1_555
W3 bC4 cH3p 97.4(15) 1_555 1_555 1_555
W3 bC4 bC12 45.366(3) 1_555 1_555 1_555
W3 bC4 bC24 74.979(7) 1_555 1_555 1_555
W3 bC4 bC3 14.9786(10) 1_555 1_555 1_555
W3 bC4 bH3 35(3) 1_555 1_555 2_657
W3 bC4 cC4p 70.8(10) 1_555 1_555 1_555
W3 bC4 cC12p 52.51(17) 1_555 1_555 1_555
W3 bC4 bC11 129(4) 1_555 1_555 2_657
W3 bC4 bH3 99.833(7) 1_555 1_555 1_555
W3 bC4 cC8p 75.5(7) 1_555 1_555 1_555
W3 bC4 bC8 57(3) 1_555 1_555 2_657
W3 bC4 bH2 96(7) 1_555 1_555 2_657
W3 bC4 bC4 97(6) 1_555 1_555 2_657
W3 bC4 bC8 75.021(6) 1_555 1_555 1_555
W3 bC4 bC11 44.979(4) 1_555 1_555 1_555
W3 bC4 bH2 164.97858(7) 1_555 1_555 1_555
cC11p bC4 W3 46.5(3) 1_555 1_555 1_555
cC11p bC4 cC6p 52.6(9) 1_555 1_555 1_555
cC11p bC4 bH7 121.1(16) 1_555 1_555 1_555
cC11p bC4 cH3p 79(2) 1_555 1_555 1_555
cC11p bC4 bC12 38.3(17) 1_555 1_555 1_555
cC11p bC4 bC24 103.3(13) 1_555 1_555 1_555
cC11p bC4 bC3 56.2(3) 1_555 1_555 1_555
cC11p bC4 bH3 71(3) 1_555 1_555 2_657
cC11p bC4 cC4p 30.3(12) 1_555 1_555 1_555
cC11p bC4 cC12p 66.7(16) 1_555 1_555 1_555
cC11p bC4 bC11 130(5) 1_555 1_555 2_657
cC11p bC4 bH3 72.6(14) 1_555 1_555 1_555
cC11p bC4 cC8p 59(2) 1_555 1_555 1_555
cC11p bC4 bC8 79(3) 1_555 1_555 2_657
cC11p bC4 bH2 142(7) 1_555 1_555 2_657
cC11p bC4 bC4 126.7(19) 1_555 1_555 2_657
cC11p bC4 bC8 54.1(16) 1_555 1_555 1_555
cC11p bC4 bC11 79.2(9) 1_555 1_555 1_555
cC11p bC4 bH2 140.8(8) 1_555 1_555 1_555
bC6 bC4 cC11p 39.1(9) 1_555 1_555 1_555
bC6 bC4 W3 15.54049(7) 1_555 1_555 1_555
bC6 bC4 cC6p 36.4(7) 1_555 1_555 1_555
bC6 bC4 bH7 113.751(7) 1_555 1_555 1_555
bC6 bC4 cH3p 105.1(18) 1_555 1_555 1_555
bC6 bC4 bC12 29.825(3) 1_555 1_555 1_555
bC6 bC4 bC24 90.519(7) 1_555 1_555 1_555
bC6 bC4 bC3 30.5191(10) 1_555 1_555 1_555
bC6 bC4 bH3 33(3) 1_555 1_555 2_657
bC6 bC4 cC4p 67.7(17) 1_555 1_555 1_555
bC6 bC4 cC12p 65.9(6) 1_555 1_555 1_555
bC6 bC4 bC11 120(3) 1_555 1_555 2_657
bC6 bC4 bH3 84.292(7) 1_555 1_555 1_555
bC6 bC4 cC8p 82.4(14) 1_555 1_555 1_555
bC6 bC4 bC8 49(3) 1_555 1_555 2_657
bC6 bC4 bH2 103(7) 1_555 1_555 2_657
bC6 bC4 bC4 94(5) 1_555 1_555 2_657
bC6 bC4 bC8 59.481(6) 1_555 1_555 1_555
bC6 bC4 bC11 60.519(4) 1_555 1_555 1_555
bC6 bC4 bH2 179.480931(17) 1_555 1_555 1_555
bC12 bC4 bC6 54.5(13) 2_657 1_555 1_555
bC12 bC4 cC11p 69(2) 2_657 1_555 1_555
bC12 bC4 W3 68.1(13) 2_657 1_555 1_555
bC12 bC4 cC6p 90.2(16) 2_657 1_555 1_555
bC12 bC4 bH7 151(3) 2_657 1_555 1_555
bC12 bC4 cH3p 146(5) 2_657 1_555 1_555
bC12 bC4 bC12 32(2) 2_657 1_555 1_555
bC12 bC4 bC24 134.5(19) 2_657 1_555 1_555
bC12 bC4 bC3 81.5(13) 2_657 1_555 1_555
bC12 bC4 bH3 47.2(16) 2_657 1_555 2_657
bC12 bC4 cC4p 94(4) 2_657 1_555 1_555
bC12 bC4 cC12p 120.3(15) 2_657 1_555 1_555
bC12 bC4 bC11 67(3) 2_657 1_555 2_657
bC12 bC4 bH3 41(2) 2_657 1_555 1_555
bC12 bC4 cC8p 128(4) 2_657 1_555 1_555
bC12 bC4 bC8 26.6(12) 2_657 1_555 2_657
bC12 bC4 bH2 93(6) 2_657 1_555 2_657
bC12 bC4 bC4 60(3) 2_657 1_555 2_657
bC12 bC4 bC8 27(3) 2_657 1_555 1_555
bC12 bC4 bC11 108.6(15) 2_657 1_555 1_555
bC12 bC4 bH2 125.1(13) 2_657 1_555 1_555
cH2p bC4 bC12 95(4) 1_555 1_555 2_657
cH2p bC4 bC6 83(2) 1_555 1_555 1_555
cH2p bC4 cC11p 43.5(18) 1_555 1_555 1_555
cH2p bC4 W3 88.0(19) 1_555 1_555 1_555
cH2p bC4 cC6p 85(2) 1_555 1_555 1_555
cH2p bC4 bH7 111(3) 1_555 1_555 1_555
cH2p bC4 cH3p 52.8(18) 1_555 1_555 1_555
cH2p bC4 bC12 74(3) 1_555 1_555 1_555
cH2p bC4 bC24 110(3) 1_555 1_555 1_555
cH2p bC4 bC3 93.5(15) 1_555 1_555 1_555
cH2p bC4 bH3 114(3) 1_555 1_555 2_657
cH2p bC4 cC4p 18.6(10) 1_555 1_555 1_555
cH2p bC4 cC12p 79(2) 1_555 1_555 1_555
cH2p bC4 bC11 119(6) 1_555 1_555 2_657
cH2p bC4 bH3 69(3) 1_555 1_555 1_555
cH2p bC4 cC8p 47(2) 1_555 1_555 1_555
cH2p bC4 bC8 116(4) 1_555 1_555 2_657
cH2p bC4 bH2 172(4) 1_555 1_555 2_657
cH2p bC4 bC4 150(6) 1_555 1_555 2_657
cH2p bC4 bC8 69(3) 1_555 1_555 1_555
cH2p bC4 bC11 103.4(17) 1_555 1_555 1_555
cH2p bC4 bH2 97(2) 1_555 1_555 1_555
W3p bC4 cH2p 80(2) 1_555 1_555 1_555
W3p bC4 bC12 76.9(16) 1_555 1_555 2_657
W3p bC4 bC6 22.5(6) 1_555 1_555 1_555
W3p bC4 cC11p 41.5(7) 1_555 1_555 1_555
W3p bC4 W3 11.4(3) 1_555 1_555 1_555
W3p bC4 cC6p 14.76(13) 1_555 1_555 1_555
W3p bC4 bH7 93.7(7) 1_555 1_555 1_555
W3p bC4 cH3p 86.2(18) 1_555 1_555 1_555
W3p bC4 bC12 50.7(7) 1_555 1_555 1_555
W3p bC4 bC24 70.8(8) 1_555 1_555 1_555
W3p bC4 bC3 14.8(7) 1_555 1_555 1_555
W3p bC4 bH3 46(3) 1_555 1_555 2_657
W3p bC4 cC4p 61.9(12) 1_555 1_555 1_555
W3p bC4 cC12p 43.4(3) 1_555 1_555 1_555
W3p bC4 bC11 140(4) 1_555 1_555 2_657
W3p bC4 bH3 104.1(7) 1_555 1_555 1_555
W3p bC4 cC8p 64.2(10) 1_555 1_555 1_555
W3p bC4 bC8 68(2) 1_555 1_555 2_657
W3p bC4 bH2 103(7) 1_555 1_555 2_657
W3p bC4 bC4 108(6) 1_555 1_555 2_657
W3p bC4 bC8 79.7(7) 1_555 1_555 1_555
W3p bC4 bC11 41.6(8) 1_555 1_555 1_555
W3p bC4 bH2 158.0(6) 1_555 1_555 1_555
cC3p bC4 W3p 14.70(16) 1_555 1_555 1_555
cC3p bC4 cH2p 70(2) 1_555 1_555 1_555
cC3p bC4 bC12 68.5(17) 1_555 1_555 2_657
cC3p bC4 bC6 17.3(7) 1_555 1_555 1_555
cC3p bC4 cC11p 28.0(6) 1_555 1_555 1_555
cC3p bC4 W3 18.7(3) 1_555 1_555 1_555
cC3p bC4 cC6p 28.6(3) 1_555 1_555 1_555
cC3p bC4 bH7 106.9(8) 1_555 1_555 1_555
cC3p bC4 cH3p 88(2) 1_555 1_555 1_555
cC3p bC4 bC12 39.0(9) 1_555 1_555 1_555
cC3p bC4 bC24 84.6(8) 1_555 1_555 1_555
cC3p bC4 bC3 29.0(5) 1_555 1_555 1_555
cC3p bC4 bH3 49(3) 1_555 1_555 2_657
cC3p bC4 cC4p 52.9(13) 1_555 1_555 1_555
cC3p bC4 cC12p 53.6(7) 1_555 1_555 1_555
cC3p bC4 bC11 136(3) 1_555 1_555 2_657
cC3p bC4 bH3 90.4(8) 1_555 1_555 1_555
cC3p bC4 cC8p 65.2(14) 1_555 1_555 1_555
cC3p bC4 bC8 66(2) 1_555 1_555 2_657
cC3p bC4 bH2 114(7) 1_555 1_555 2_657
cC3p bC4 bC4 111(5) 1_555 1_555 2_657
cC3p bC4 bC8 66.6(8) 1_555 1_555 1_555
cC3p bC4 bC11 56.0(7) 1_555 1_555 1_555
cC3p bC4 bH2 162.9(6) 1_555 1_555 1_555
bC3 bC4 cC3p 116(3) 2_657 1_555 1_555
bC3 bC4 W3p 126(2) 2_657 1_555 1_555
bC3 bC4 cH2p 99(4) 2_657 1_555 1_555
bC3 bC4 bC12 49.5(17) 2_657 1_555 2_657
bC3 bC4 bC6 104(2) 2_657 1_555 1_555
bC3 bC4 cC11p 105(4) 2_657 1_555 1_555
bC3 bC4 W3 117.5(19) 2_657 1_555 1_555
bC3 bC4 cC6p 140(2) 2_657 1_555 1_555
bC3 bC4 bH7 134(3) 2_657 1_555 1_555
bC3 bC4 cH3p 135(4) 2_657 1_555 1_555
bC3 bC4 bC12 77(2) 2_657 1_555 1_555
bC3 bC4 bC24 150(3) 2_657 1_555 1_555
bC3 bC4 bC3 130(2) 2_657 1_555 1_555
bC3 bC4 bH3 90(4) 2_657 1_555 2_657
bC3 bC4 cC4p 112(5) 2_657 1_555 1_555
bC3 bC4 cC12p 170(2) 2_657 1_555 1_555
bC3 bC4 bC11 25.6(14) 2_657 1_555 2_657
bC3 bC4 bH3 33(3) 2_657 1_555 1_555
bC3 bC4 cC8p 145(6) 2_657 1_555 1_555
bC3 bC4 bC8 65(3) 2_657 1_555 2_657
bC3 bC4 bH2 86(5) 2_657 1_555 2_657
bC3 bC4 bC4 53(4) 2_657 1_555 2_657
bC3 bC4 bC8 51(3) 2_657 1_555 1_555
bC3 bC4 bC11 150(3) 2_657 1_555 1_555
bC3 bC4 bH2 76(2) 2_657 1_555 1_555
bC24 bC4 bC3 47(2) 2_657 1_555 2_657
bC24 bC4 cC3p 160(3) 2_657 1_555 1_555
bC24 bC4 W3p 159(6) 2_657 1_555 1_555
bC24 bC4 cH2p 119(5) 2_657 1_555 1_555
bC24 bC4 bC12 92(4) 2_657 1_555 2_657
bC24 bC4 bC6 143(4) 2_657 1_555 1_555
bC24 bC4 cC11p 149(6) 2_657 1_555 1_555
bC24 bC4 W3 149(5) 2_657 1_555 1_555
bC24 bC4 cC6p 156(7) 2_657 1_555 1_555
bC24 bC4 bH7 87(4) 2_657 1_555 1_555
bC24 bC4 cH3p 111(2) 2_657 1_555 1_555
bC24 bC4 bC12 123(3) 2_657 1_555 1_555
bC24 bC4 bC24 107(5) 2_657 1_555 1_555
bC24 bC4 bC3 148(6) 2_657 1_555 1_555
bC24 bC4 bH3 114(6) 2_657 1_555 2_657
bC24 bC4 cC4p 137(6) 2_657 1_555 1_555
bC24 bC4 cC12p 142(6) 2_657 1_555 1_555
bC24 bC4 bC11 25.0(11) 2_657 1_555 2_657
bC24 bC4 bH3 77(5) 2_657 1_555 1_555
bC24 bC4 cC8p 134(3) 2_657 1_555 1_555
bC24 bC4 bC8 95(6) 2_657 1_555 2_657
bC24 bC4 bH2 60(3) 2_657 1_555 2_657
bC24 bC4 bC4 52(3) 2_657 1_555 2_657
bC24 bC4 bC8 99(4) 2_657 1_555 1_555
bC24 bC4 bC11 131(6) 2_657 1_555 1_555
bC24 bC4 bH2 36(4) 2_657 1_555 1_555
cC19p bC5 cC14p 102(5) 1_555 1_555 1_555
bC2 bC5 cC19p 20(7) 1_555 1_555 1_555
bC2 bC5 cC14p 110(7) 1_555 1_555 1_555
bC7 bC5 bC2 120.000(6) 1_555 1_555 1_555
bC7 bC5 cC19p 139(6) 1_555 1_555 1_555
bC7 bC5 cC14p 83.2(10) 1_555 1_555 1_555
bC9 bC5 bC7 120.0000(16) 1_555 1_555 1_555
bC9 bC5 bC2 120.000(4) 1_555 1_555 1_555
bC9 bC5 cC19p 101(6) 1_555 1_555 1_555
bC9 bC5 cC14p 77(6) 1_555 1_555 1_555
cC10p bC5 bC9 115(2) 1_555 1_555 1_555
cC10p bC5 bC7 13.1(17) 1_555 1_555 1_555
cC10p bC5 bC2 123.6(19) 1_555 1_555 1_555
cC10p bC5 cC19p 139(6) 1_555 1_555 1_555
cC10p bC5 cC14p 70(3) 1_555 1_555 1_555
cC18p bC5 cC10p 89(5) 1_555 1_555 1_555
cC18p bC5 bC9 49(2) 1_555 1_555 1_555
cC18p bC5 bC7 101(3) 1_555 1_555 1_555
cC18p bC5 bC2 118(3) 1_555 1_555 1_555
cC18p bC5 cC19p 101(5) 1_555 1_555 1_555
cC18p bC5 cC14p 28(5) 1_555 1_555 1_555
cC16p bC5 cC18p 145(3) 1_555 1_555 1_555
cC16p bC5 cC10p 109(5) 1_555 1_555 1_555
cC16p bC5 bC9 134(2) 1_555 1_555 1_555
cC16p bC5 bC7 101(3) 1_555 1_555 1_555
cC16p bC5 bC2 28(3) 1_555 1_555 1_555
cC16p bC5 cC19p 46(4) 1_555 1_555 1_555
cC16p bC5 cC14p 132(8) 1_555 1_555 1_555
cH8p bC5 cC16p 66(2) 1_555 1_555 1_555
cH8p bC5 cC18p 84(2) 1_555 1_555 1_555
cH8p bC5 cC10p 153(4) 1_555 1_555 1_555
cH8p bC5 bC9 79(5) 1_555 1_555 1_555
cH8p bC5 bC7 158(4) 1_555 1_555 1_555
cH8p bC5 bC2 42(5) 1_555 1_555 1_555
cH8p bC5 cC19p 21.9(16) 1_555 1_555 1_555
cH8p bC5 cC14p 93(3) 1_555 1_555 1_555
W2 bC5 cH8p 169(3) 1_555 1_555 1_555
W2 bC5 cC16p 114(3) 1_555 1_555 1_555
W2 bC5 cC18p 91(3) 1_555 1_555 1_555
W2 bC5 cC10p 15.6(13) 1_555 1_555 1_555
W2 bC5 bC9 105.8816(2) 1_555 1_555 1_555
W2 bC5 bC7 14.1184(15) 1_555 1_555 1_555
W2 bC5 bC2 134.118(5) 1_555 1_555 1_555
W2 bC5 cC19p 153(5) 1_555 1_555 1_555
W2 bC5 cC14p 79(2) 1_555 1_555 1_555
bH9 bC5 W2 131.027(2) 1_555 1_555 1_555
bH9 bC5 cH8p 55(5) 1_555 1_555 1_555
bH9 bC5 cC16p 112(3) 1_555 1_555 1_555
bH9 bC5 cC18p 58(2) 1_555 1_555 1_555
bH9 bC5 cC10p 139(2) 1_555 1_555 1_555
bH9 bC5 bC9 25.145(2) 1_555 1_555 1_555
bH9 bC5 bC7 145.1451(8) 1_555 1_555 1_555
bH9 bC5 bC2 94.855(7) 1_555 1_555 1_555
bH9 bC5 cC19p 76(6) 1_555 1_555 1_555
bH9 bC5 cC14p 85(4) 1_555 1_555 1_555
bH1 bC5 bH9 69.710(5) 1_555 1_555 1_555
bH1 bC5 W2 159.264(3) 1_555 1_555 1_555
bH1 bC5 cH8p 19(6) 1_555 1_555 1_555
bH1 bC5 cC16p 47(3) 1_555 1_555 1_555
bH1 bC5 cC18p 102(3) 1_555 1_555 1_555
bH1 bC5 cC10p 147.4(17) 1_555 1_555 1_555
bH1 bC5 bC9 94.855(3) 1_555 1_555 1_555
bH1 bC5 bC7 145.145(4) 1_555 1_555 1_555
bH1 bC5 bC2 25.145(2) 1_555 1_555 1_555
bH1 bC5 cC19p 9(4) 1_555 1_555 1_555
bH1 bC5 cC14p 107(5) 1_555 1_555 1_555
cC6p bC5 bH1 117.5(3) 1_555 1_555 1_555
cC6p bC5 bH9 164.3(9) 1_555 1_555 1_555
cC6p bC5 W2 42.7(3) 1_555 1_555 1_555
cC6p bC5 cH8p 135(5) 1_555 1_555 1_555
cC6p bC5 cC16p 71(3) 1_555 1_555 1_555
cC6p bC5 cC18p 128(3) 1_555 1_555 1_555
cC6p bC5 cC10p 40.3(17) 1_555 1_555 1_555
cC6p bC5 bC9 144.4(6) 1_555 1_555 1_555
cC6p bC5 bC7 29.8(3) 1_555 1_555 1_555
cC6p bC5 bC2 93.1(4) 1_555 1_555 1_555
cC6p bC5 cC19p 113(7) 1_555 1_555 1_555
cC6p bC5 cC14p 105(2) 1_555 1_555 1_555
W1p bC5 cC6p 46.8(2) 1_555 1_555 1_555
W1p bC5 bH1 155.0(7) 1_555 1_555 1_555
W1p bC5 bH9 131.2(6) 1_555 1_555 1_555
W1p bC5 W2 12.1(5) 1_555 1_555 1_555
W1p bC5 cH8p 157(4) 1_555 1_555 1_555
W1p bC5 cC16p 117(3) 1_555 1_555 1_555
W1p bC5 cC18p 84(3) 1_555 1_555 1_555
W1p bC5 cC10p 8.1(13) 1_555 1_555 1_555
W1p bC5 bC9 106.8(7) 1_555 1_555 1_555
W1p bC5 bC7 17.5(5) 1_555 1_555 1_555
W1p bC5 bC2 131.6(7) 1_555 1_555 1_555
W1p bC5 cC19p 147(5) 1_555 1_555 1_555
W1p bC5 cC14p 68(2) 1_555 1_555 1_555
cC12p bC5 W1p 82.2(16) 1_555 1_555 1_555
cC12p bC5 cC6p 35.5(14) 1_555 1_555 1_555
cC12p bC5 bH1 83.4(13) 1_555 1_555 1_555
cC12p bC5 bH9 143.3(11) 1_555 1_555 1_555
cC12p bC5 W2 77.9(12) 1_555 1_555 1_555
cC12p bC5 cH8p 102(4) 1_555 1_555 1_555
cC12p bC5 cC16p 36.2(18) 1_555 1_555 1_555
cC12p bC5 cC18p 156(3) 1_555 1_555 1_555
cC12p bC5 cC10p 75(3) 1_555 1_555 1_555
cC12p bC5 bC9 154.6(15) 1_555 1_555 1_555
cC12p bC5 bC7 65.3(11) 1_555 1_555 1_555
cC12p bC5 bC2 61.0(14) 1_555 1_555 1_555
cC12p bC5 cC19p 81(6) 1_555 1_555 1_555
cC12p bC5 cC14p 128(6) 1_555 1_555 1_555
bC13 bC5 cC12p 143.0(17) 1_555 1_555 1_555
bC13 bC5 W1p 77.2(7) 1_555 1_555 1_555
bC13 bC5 cC6p 115.6(5) 1_555 1_555 1_555
bC13 bC5 bH1 125.1992(10) 1_555 1_555 1_555
bC13 bC5 bH9 55.489(6) 1_555 1_555 1_555
bC13 bC5 W2 75.537(4) 1_555 1_555 1_555
bC13 bC5 cH8p 109(5) 1_555 1_555 1_555
bC13 bC5 cC16p 156(2) 1_555 1_555 1_555
bC13 bC5 cC18p 49(3) 1_555 1_555 1_555
bC13 bC5 cC10p 85(2) 1_555 1_555 1_555
bC13 bC5 bC9 30.344(4) 1_555 1_555 1_555
bC13 bC5 bC7 89.656(5) 1_555 1_555 1_555
bC13 bC5 bC2 150.3443(10) 1_555 1_555 1_555
bC13 bC5 cC19p 131(6) 1_555 1_555 1_555
bC13 bC5 cC14p 70(7) 1_555 1_555 1_555
bC22 bC5 bC13 59.3115(16) 1_555 1_555 1_555
bC22 bC5 cC12p 92.5(13) 1_555 1_555 1_555
bC22 bC5 W1p 21.2(7) 1_555 1_555 1_555
bC22 bC5 cC6p 58.1(3) 1_555 1_555 1_555
bC22 bC5 bH1 175.4893(5) 1_555 1_555 1_555
bC22 bC5 bH9 114.801(4) 1_555 1_555 1_555
bC22 bC5 W2 16.226(2) 1_555 1_555 1_555
bC22 bC5 cH8p 165(6) 1_555 1_555 1_555
bC22 bC5 cC16p 129(3) 1_555 1_555 1_555
bC22 bC5 cC18p 81(3) 1_555 1_555 1_555
bC22 bC5 cC10p 28.5(17) 1_555 1_555 1_555
bC22 bC5 bC9 89.656(2) 1_555 1_555 1_555
bC22 bC5 bC7 30.344(4) 1_555 1_555 1_555
bC22 bC5 bC2 150.344(2) 1_555 1_555 1_555
bC22 bC5 cC19p 168(4) 1_555 1_555 1_555
bC22 bC5 cC14p 74(4) 1_555 1_555 1_555
bC24 bC5 bC22 120.0000(15) 1_555 1_555 1_555
bC24 bC5 bC13 179.31150(6) 1_555 1_555 1_555
bC24 bC5 cC12p 36.5(17) 1_555 1_555 1_555
bC24 bC5 W1p 102.2(7) 1_555 1_555 1_555
bC24 bC5 cC6p 63.7(5) 1_555 1_555 1_555
bC24 bC5 bH1 55.4893(10) 1_555 1_555 1_555
bC24 bC5 bH9 125.199(6) 1_555 1_555 1_555
bC24 bC5 W2 103.774(4) 1_555 1_555 1_555
bC24 bC5 cH8p 72(5) 1_555 1_555 1_555
bC24 bC5 cC16p 24(2) 1_555 1_555 1_555
bC24 bC5 cC18p 131(3) 1_555 1_555 1_555
bC24 bC5 cC10p 94(2) 1_555 1_555 1_555
bC24 bC5 bC9 150.344(3) 1_555 1_555 1_555
bC24 bC5 bC7 89.656(5) 1_555 1_555 1_555
bC24 bC5 bC2 30.3443(10) 1_555 1_555 1_555
bC24 bC5 cC19p 50(6) 1_555 1_555 1_555
bC24 bC5 cC14p 109(7) 1_555 1_555 1_555
bC3 bC5 bC24 59.311(6) 1_555 1_555 1_555
bC3 bC5 bC22 60.689(5) 1_555 1_555 1_555
bC3 bC5 bC13 120.000(6) 1_555 1_555 1_555
bC3 bC5 cC12p 40.0(11) 1_555 1_555 1_555
bC3 bC5 W1p 44.5(6) 1_555 1_555 1_555
bC3 bC5 cC6p 13.9(9) 1_555 1_555 1_555
bC3 bC5 bH1 114.801(5) 1_555 1_555 1_555
bC3 bC5 bH9 175.48934(19) 1_555 1_555 1_555
bC3 bC5 W2 44.463(2) 1_555 1_555 1_555
bC3 bC5 cH8p 130(4) 1_555 1_555 1_555
bC3 bC5 cC16p 73(3) 1_555 1_555 1_555
bC3 bC5 cC18p 120(2) 1_555 1_555 1_555
bC3 bC5 cC10p 37(2) 1_555 1_555 1_555
bC3 bC5 bC9 150.344(3) 1_555 1_555 1_555
bC3 bC5 bC7 30.3443(10) 1_555 1_555 1_555
bC3 bC5 bC2 89.656(7) 1_555 1_555 1_555
bC3 bC5 cC19p 109(6) 1_555 1_555 1_555
bC3 bC5 cC14p 94(3) 1_555 1_555 1_555
cH4p bC5 bC3 137(3) 1_555 1_555 1_555
cH4p bC5 bC24 122(3) 1_555 1_555 1_555
cH4p bC5 bC22 102(4) 1_555 1_555 1_555
cH4p bC5 bC13 58(3) 1_555 1_555 1_555
cH4p bC5 cC12p 158(3) 1_555 1_555 1_555
cH4p bC5 W1p 105(4) 1_555 1_555 1_555
cH4p bC5 cC6p 149(3) 1_555 1_555 1_555
cH4p bC5 bH1 82(4) 1_555 1_555 1_555
cH4p bC5 bH9 42(2) 1_555 1_555 1_555
cH4p bC5 W2 113(4) 1_555 1_555 1_555
cH4p bC5 cH8p 63.2(18) 1_555 1_555 1_555
cH4p bC5 cC16p 128.0(17) 1_555 1_555 1_555
cH4p bC5 cC18p 22.0(7) 1_555 1_555 1_555
cH4p bC5 cC10p 110(5) 1_555 1_555 1_555
cH4p bC5 bC9 43(3) 1_555 1_555 1_555
cH4p bC5 bC7 123(3) 1_555 1_555 1_555
cH4p bC5 bC2 101(4) 1_555 1_555 1_555
cH4p bC5 cC19p 82(4) 1_555 1_555 1_555
cH4p bC5 cC14p 44(4) 1_555 1_555 1_555
cC15p bC5 cH4p 94(3) 1_555 1_555 1_555
cC15p bC5 bC3 56.6(3) 1_555 1_555 1_555
cC15p bC5 bC24 112.8(5) 1_555 1_555 1_555
cC15p bC5 bC22 18.6(7) 1_555 1_555 1_555
cC15p bC5 bC13 66.5(5) 1_555 1_555 1_555
cC15p bC5 cC12p 94.6(9) 1_555 1_555 1_555
cC15p bC5 W1p 12.5(7) 1_555 1_555 1_555
cC15p bC5 cC6p 59.3(5) 1_555 1_555 1_555
cC15p bC5 bH1 159.6(7) 1_555 1_555 1_555
cC15p bC5 bH9 119.2(3) 1_555 1_555 1_555
cC15p bC5 W2 20.3(4) 1_555 1_555 1_555
cC15p bC5 cH8p 152(4) 1_555 1_555 1_555
cC15p bC5 cC16p 129(3) 1_555 1_555 1_555
cC15p bC5 cC18p 72(3) 1_555 1_555 1_555
cC15p bC5 cC10p 20(2) 1_555 1_555 1_555
cC15p bC5 bC9 95.4(4) 1_555 1_555 1_555
cC15p bC5 bC7 29.7(2) 1_555 1_555 1_555
cC15p bC5 bC2 140.7(6) 1_555 1_555 1_555
cC15p bC5 cC19p 151(4) 1_555 1_555 1_555
cC15p bC5 cC14p 59(2) 1_555 1_555 1_555
W3p bC5 cC15p 49.93(11) 1_555 1_555 1_555
W3p bC5 cH4p 142(3) 1_555 1_555 1_555
W3p bC5 bC3 17.1(5) 1_555 1_555 1_555
W3p bC5 bC24 72.9(3) 1_555 1_555 1_555
W3p bC5 bC22 48.4(2) 1_555 1_555 1_555
W3p bC5 bC13 106.4(3) 1_555 1_555 1_555
W3p bC5 cC12p 45.1(10) 1_555 1_555 1_555
W3p bC5 W1p 37.6(6) 1_555 1_555 1_555
W3p bC5 cC6p 9.8(4) 1_555 1_555 1_555
W3p bC5 bH1 127.2(3) 1_555 1_555 1_555
W3p bC5 bH9 159.2(5) 1_555 1_555 1_555
W3p bC5 W2 32.9(2) 1_555 1_555 1_555
W3p bC5 cH8p 145(5) 1_555 1_555 1_555
W3p bC5 cC16p 81(3) 1_555 1_555 1_555
W3p bC5 cC18p 120(3) 1_555 1_555 1_555
W3p bC5 cC10p 32(2) 1_555 1_555 1_555
W3p bC5 bC9 136.0(4) 1_555 1_555 1_555
W3p bC5 bC7 20.23(13) 1_555 1_555 1_555
W3p bC5 bC2 102.7(3) 1_555 1_555 1_555
W3p bC5 cC19p 123(6) 1_555 1_555 1_555
W3p bC5 cC14p 99.4(14) 1_555 1_555 1_555
bC17 bC5 W3p 77.3(3) 1_555 1_555 1_555
bC17 bC5 cC15p 39.3(6) 1_555 1_555 1_555
bC17 bC5 cH4p 79(4) 1_555 1_555 1_555
bC17 bC5 bC3 90.344(7) 1_555 1_555 1_555
bC17 bC5 bC24 149.6557(10) 1_555 1_555 1_555
bC17 bC5 bC22 29.656(2) 1_555 1_555 1_555
bC17 bC5 bC13 29.6557(10) 1_555 1_555 1_555
bC17 bC5 cC12p 119.0(14) 1_555 1_555 1_555
bC17 bC5 W1p 48.4(7) 1_555 1_555 1_555
bC17 bC5 cC6p 86.9(4) 1_555 1_555 1_555
bC17 bC5 bH1 154.855(2) 1_555 1_555 1_555
bC17 bC5 bH9 85.145(7) 1_555 1_555 1_555
bC17 bC5 W2 45.882(5) 1_555 1_555 1_555
bC17 bC5 cH8p 138(5) 1_555 1_555 1_555
bC17 bC5 cC16p 152(3) 1_555 1_555 1_555
bC17 bC5 cC18p 62(3) 1_555 1_555 1_555
bC17 bC5 cC10p 56.4(19) 1_555 1_555 1_555
bC17 bC5 bC9 60.000(4) 1_555 1_555 1_555
bC17 bC5 bC7 60.000(6) 1_555 1_555 1_555
bC17 bC5 bC2 180.000 1_555 1_555 1_555
bC17 bC5 cC19p 160(7) 1_555 1_555 1_555
bC17 bC5 cC14p 70(7) 1_555 1_555 1_555
Wp bC5 bC17 60.00(4) 1_555 1_555 1_555
Wp bC5 W3p 20.23(13) 1_555 1_555 1_555
Wp bC5 cC15p 29.7(2) 1_555 1_555 1_555
Wp bC5 cH4p 123(3) 1_555 1_555 1_555
Wp bC5 bC3 30.34(4) 1_555 1_555 1_555
Wp bC5 bC24 89.66(4) 1_555 1_555 1_555
Wp bC5 bC22 30.34(4) 1_555 1_555 1_555
Wp bC5 bC13 89.66(4) 1_555 1_555 1_555
Wp bC5 cC12p 65.3(11) 1_555 1_555 1_555
Wp bC5 W1p 17.5(5) 1_555 1_555 1_555
Wp bC5 cC6p 29.8(3) 1_555 1_555 1_555
Wp bC5 bH1 145.15(4) 1_555 1_555 1_555
Wp bC5 bH9 145.15(4) 1_555 1_555 1_555
Wp bC5 W2 14.12(4) 1_555 1_555 1_555
Wp bC5 cH8p 158(4) 1_555 1_555 1_555
Wp bC5 cC16p 101(3) 1_555 1_555 1_555
Wp bC5 cC18p 101(3) 1_555 1_555 1_555
Wp bC5 cC10p 13.1(17) 1_555 1_555 1_555
Wp bC5 bC9 120.00(4) 1_555 1_555 1_555
Wp bC5 bC7 0.00(5) 1_555 1_555 1_555
Wp bC5 bC2 120.00(4) 1_555 1_555 1_555
Wp bC5 cC19p 139(6) 1_555 1_555 1_555
Wp bC5 cC14p 83.2(10) 1_555 1_555 1_555
W bC5 Wp 0.00(5) 1_555 1_555 1_555
W bC5 bC17 60.000(6) 1_555 1_555 1_555
W bC5 W3p 20.23(13) 1_555 1_555 1_555
W bC5 cC15p 29.7(2) 1_555 1_555 1_555
W bC5 cH4p 123(3) 1_555 1_555 1_555
W bC5 bC3 30.3443(10) 1_555 1_555 1_555
W bC5 bC24 89.656(5) 1_555 1_555 1_555
W bC5 bC22 30.344(4) 1_555 1_555 1_555
W bC5 bC13 89.656(5) 1_555 1_555 1_555
W bC5 cC12p 65.3(11) 1_555 1_555 1_555
W bC5 W1p 17.5(5) 1_555 1_555 1_555
W bC5 cC6p 29.8(3) 1_555 1_555 1_555
W bC5 bH1 145.145(4) 1_555 1_555 1_555
W bC5 bH9 145.1451(8) 1_555 1_555 1_555
W bC5 W2 14.1184(15) 1_555 1_555 1_555
W bC5 cH8p 158(4) 1_555 1_555 1_555
W bC5 cC16p 101(3) 1_555 1_555 1_555
W bC5 cC18p 101(3) 1_555 1_555 1_555
W bC5 cC10p 13.1(17) 1_555 1_555 1_555
W bC5 bC9 120.0000(16) 1_555 1_555 1_555
W bC5 bC7 0.0000000(16) 1_555 1_555 1_555
W bC5 bC2 120.000(6) 1_555 1_555 1_555
W bC5 cC19p 139(6) 1_555 1_555 1_555
W bC5 cC14p 83.2(10) 1_555 1_555 1_555
bC11 bC5 W 60.0000(16) 1_555 1_555 1_555
bC11 bC5 Wp 60.00(4) 1_555 1_555 1_555
bC11 bC5 bC17 120.000(4) 1_555 1_555 1_555
bC11 bC5 W3p 44.0(4) 1_555 1_555 1_555
bC11 bC5 cC15p 84.6(4) 1_555 1_555 1_555
bC11 bC5 cH4p 137(3) 1_555 1_555 1_555
bC11 bC5 bC3 29.656(3) 1_555 1_555 1_555
bC11 bC5 bC24 29.656(3) 1_555 1_555 1_555
bC11 bC5 bC22 90.344(2) 1_555 1_555 1_555
bC11 bC5 bC13 149.656(4) 1_555 1_555 1_555
bC11 bC5 cC12p 25.4(15) 1_555 1_555 1_555
bC11 bC5 W1p 73.2(7) 1_555 1_555 1_555
bC11 bC5 cC6p 35.6(6) 1_555 1_555 1_555
bC11 bC5 bH1 85.145(3) 1_555 1_555 1_555
bC11 bC5 bH9 154.855(2) 1_555 1_555 1_555
bC11 bC5 W2 74.1184(2) 1_555 1_555 1_555
bC11 bC5 cH8p 101(5) 1_555 1_555 1_555
bC11 bC5 cC16p 46(2) 1_555 1_555 1_555
bC11 bC5 cC18p 131(2) 1_555 1_555 1_555
bC11 bC5 cC10p 65(2) 1_555 1_555 1_555
bC11 bC5 bC9 179.999999(4) 1_555 1_555 1_555
bC11 bC5 bC7 60.0000(16) 1_555 1_555 1_555
bC11 bC5 bC2 60.000(4) 1_555 1_555 1_555
bC11 bC5 cC19p 79(6) 1_555 1_555 1_555
bC11 bC5 cC14p 103(6) 1_555 1_555 1_555
cH6p bC5 bC11 56(3) 1_555 1_555 1_555
cH6p bC5 W 111(3) 1_555 1_555 1_555
cH6p bC5 Wp 111(3) 1_555 1_555 1_555
cH6p bC5 bC17 157(3) 1_555 1_555 1_555
cH6p bC5 W3p 91(3) 1_555 1_555 1_555
cH6p bC5 cC15p 140(3) 1_555 1_555 1_555
cH6p bC5 cH4p 120.0(12) 1_555 1_555 1_555
cH6p bC5 bC3 83(3) 1_555 1_555 1_555
cH6p bC5 bC24 31(2) 1_555 1_555 1_555
cH6p bC5 bC22 138(3) 1_555 1_555 1_555
cH6p bC5 bC13 149(2) 1_555 1_555 1_555
cH6p bC5 cC12p 46.1(19) 1_555 1_555 1_555
cH6p bC5 W1p 127(4) 1_555 1_555 1_555
cH6p bC5 cC6p 81(3) 1_555 1_555 1_555
cH6p bC5 bH1 38(3) 1_555 1_555 1_555
cH6p bC5 bH9 101(3) 1_555 1_555 1_555
cH6p bC5 W2 124(3) 1_555 1_555 1_555
cH6p bC5 cH8p 57(2) 1_555 1_555 1_555
cH6p bC5 cC16p 10.4(2) 1_555 1_555 1_555
cH6p bC5 cC18p 139.5(18) 1_555 1_555 1_555
cH6p bC5 cC10p 120(5) 1_555 1_555 1_555
cH6p bC5 bC9 124(3) 1_555 1_555 1_555
cH6p bC5 bC7 111(3) 1_555 1_555 1_555
cH6p bC5 bC2 23(3) 1_555 1_555 1_555
cH6p bC5 cC19p 38(4) 1_555 1_555 1_555
cH6p bC5 cC14p 132(7) 1_555 1_555 1_555
W3 bC5 cH6p 93(3) 1_555 1_555 1_555
W3 bC5 bC11 40.690(3) 1_555 1_555 1_555
W3 bC5 W 19.3103(11) 1_555 1_555 1_555
W3 bC5 Wp 19.31(4) 1_555 1_555 1_555
W3 bC5 bC17 79.310(7) 1_555 1_555 1_555
W3 bC5 W3p 11.2(5) 1_555 1_555 1_555
W3 bC5 cC15p 46.4(3) 1_555 1_555 1_555
W3 bC5 cH4p 133(3) 1_555 1_555 1_555
W3 bC5 bC3 11.03391(11) 1_555 1_555 1_555
W3 bC5 bC24 70.345(6) 1_555 1_555 1_555
W3 bC5 bC22 49.655(5) 1_555 1_555 1_555
W3 bC5 bC13 108.966(6) 1_555 1_555 1_555
W3 bC5 cC12p 48.7(11) 1_555 1_555 1_555
W3 bC5 W1p 34.1(6) 1_555 1_555 1_555
W3 bC5 cC6p 15.4(6) 1_555 1_555 1_555
W3 bC5 bH1 125.835(5) 1_555 1_555 1_555
W3 bC5 bH9 164.4554(3) 1_555 1_555 1_555
W3 bC5 W2 33.429(3) 1_555 1_555 1_555
W3 bC5 cH8p 141(4) 1_555 1_555 1_555
W3 bC5 cC16p 83(3) 1_555 1_555 1_555
W3 bC5 cC18p 113(2) 1_555 1_555 1_555
W3 bC5 cC10p 27(2) 1_555 1_555 1_555
W3 bC5 bC9 139.310(3) 1_555 1_555 1_555
W3 bC5 bC7 19.3103(11) 1_555 1_555 1_555
W3 bC5 bC2 100.690(7) 1_555 1_555 1_555
W3 bC5 cC19p 120(6) 1_555 1_555 1_555
W3 bC5 cC14p 90(2) 1_555 1_555 1_555
cC23p bC5 W3 94.1(17) 1_555 1_555 1_555
cC23p bC5 cH6p 160(2) 1_555 1_555 1_555
cC23p bC5 bC11 123.3(15) 1_555 1_555 1_555
cC23p bC5 W 79.4(18) 1_555 1_555 1_555
cC23p bC5 Wp 79.4(18) 1_555 1_555 1_555
cC23p bC5 bC17 43(2) 1_555 1_555 1_555
cC23p bC5 W3p 99.4(17) 1_555 1_555 1_555
cC23p bC5 cC15p 49.7(16) 1_555 1_555 1_555
cC23p bC5 cH4p 44.5(17) 1_555 1_555 1_555
cC23p bC5 bC3 102.4(16) 1_555 1_555 1_555
cC23p bC5 bC24 137.7(16) 1_555 1_555 1_555
cC23p bC5 bC22 58(2) 1_555 1_555 1_555
cC23p bC5 bC13 42.1(16) 1_555 1_555 1_555
cC23p bC5 cC12p 142.4(11) 1_555 1_555 1_555
cC23p bC5 W1p 62(2) 1_555 1_555 1_555
cC23p bC5 cC6p 108(2) 1_555 1_555 1_555
cC23p bC5 bH1 125(2) 1_555 1_555 1_555
cC23p bC5 bH9 74.2(16) 1_555 1_555 1_555
cC23p bC5 W2 68.9(19) 1_555 1_555 1_555
cC23p bC5 cH8p 107(4) 1_555 1_555 1_555
cC23p bC5 cC16p 161(3) 1_555 1_555 1_555
cC23p bC5 cC18p 22.8(11) 1_555 1_555 1_555
cC23p bC5 cC10p 68(4) 1_555 1_555 1_555
cC23p bC5 bC9 56.7(15) 1_555 1_555 1_555
cC23p bC5 bC7 79.4(18) 1_555 1_555 1_555
cC23p bC5 bC2 137(2) 1_555 1_555 1_555
cC23p bC5 cC19p 123(6) 1_555 1_555 1_555
cC23p bC5 cC14p 29(6) 1_555 1_555 1_555
bH5 bC5 cC23p 64(3) 2_757 1_555 1_555
bH5 bC5 W3 114.6(16) 2_757 1_555 1_555
bH5 bC5 cH6p 129(3) 2_757 1_555 1_555
bH5 bC5 bC11 150(3) 2_757 1_555 1_555
bH5 bC5 W 96.6(13) 2_757 1_555 1_555
bH5 bC5 Wp 96.6(13) 2_757 1_555 1_555
bH5 bC5 bC17 41.6(15) 2_757 1_555 1_555
bH5 bC5 W3p 108(2) 2_757 1_555 1_555
bH5 bC5 cC15p 80.8(10) 2_757 1_555 1_555
bH5 bC5 cH4p 71(5) 2_757 1_555 1_555
bH5 bC5 bC3 124.7(19) 2_757 1_555 1_555
bH5 bC5 bC24 158(4) 2_757 1_555 1_555
bH5 bC5 bC22 68.3(11) 2_757 1_555 1_555
bH5 bC5 bC13 22(4) 2_757 1_555 1_555
bH5 bC5 cC12p 130(5) 2_757 1_555 1_555
bH5 bC5 W1p 88.9(6) 2_757 1_555 1_555
bH5 bC5 cC6p 115(3) 2_757 1_555 1_555
bH5 bC5 bH1 115.9(11) 2_757 1_555 1_555
bH5 bC5 bH9 51(2) 2_757 1_555 1_555
bH5 bC5 W2 83.4(12) 2_757 1_555 1_555
bH5 bC5 cH8p 105(5) 2_757 1_555 1_555
bH5 bC5 cC16p 135(4) 2_757 1_555 1_555
bH5 bC5 cC18p 68(4) 2_757 1_555 1_555
bH5 bC5 cC10p 96.7(11) 2_757 1_555 1_555
bH5 bC5 bC9 30(3) 2_757 1_555 1_555
bH5 bC5 bC7 96.6(13) 2_757 1_555 1_555
bH5 bC5 bC2 138.4(15) 2_757 1_555 1_555
bH5 bC5 cC19p 124(6) 2_757 1_555 1_555
bH5 bC5 cC14p 92(8) 2_757 1_555 1_555
cC3p bC6 W3 70(3) 1_555 1_555 1_555
W3p bC6 cC3p 41.9(13) 1_555 1_555 1_555
W3p bC6 W3 28.8(17) 1_555 1_555 1_555
cC7p bC6 W3p 88.6(15) 1_555 1_555 1_555
cC7p bC6 cC3p 77(3) 1_555 1_555 1_555
cC7p bC6 W3 101.6(9) 1_555 1_555 1_555
bC12 bC6 cC7p 118.2(10) 1_555 1_555 1_555
bC12 bC6 W3p 136.35(18) 1_555 1_555 1_555
bC12 bC6 cC3p 107.9(7) 1_555 1_555 1_555
bC12 bC6 W3 139.029(3) 1_555 1_555 1_555
bC10 bC6 bC12 120.000(4) 1_555 1_555 1_555
bC10 bC6 cC7p 13.5(19) 1_555 1_555 1_555
bC10 bC6 W3p 94.2(10) 1_555 1_555 1_555
bC10 bC6 cC3p 89(3) 1_555 1_555 1_555
bC10 bC6 W3 100.971(7) 1_555 1_555 1_555
bC3 bC6 bC10 120.000(6) 1_555 1_555 1_555
bC3 bC6 bC12 120.0000(16) 1_555 1_555 1_555
bC3 bC6 cC7p 120.0(8) 1_555 1_555 1_555
bC3 bC6 W3p 37.1(17) 1_555 1_555 1_555
bC3 bC6 cC3p 73(3) 1_555 1_555 1_555
bC3 bC6 W3 19.0291(11) 1_555 1_555 1_555
W bC6 bC3 60.0000(16) 1_555 1_555 1_555
W bC6 bC10 60.000(4) 1_555 1_555 1_555
W bC6 bC12 180.0000000(16) 1_555 1_555 1_555
W bC6 cC7p 61.8(10) 1_555 1_555 1_555
W bC6 W3p 43.65(18) 1_555 1_555 1_555
W bC6 cC3p 72.1(7) 1_555 1_555 1_555
W bC6 W3 40.971(3) 1_555 1_555 1_555
Wp bC6 W 0.00(10) 1_555 1_555 1_555
Wp bC6 bC3 60.00(8) 1_555 1_555 1_555
Wp bC6 bC10 60.00(7) 1_555 1_555 1_555
Wp bC6 bC12 180.00(10) 1_555 1_555 1_555
Wp bC6 cC7p 61.8(10) 1_555 1_555 1_555
Wp bC6 W3p 43.65(17) 1_555 1_555 1_555
Wp bC6 cC3p 72.1(7) 1_555 1_555 1_555
Wp bC6 W3 40.97(8) 1_555 1_555 1_555
bH3 bC6 Wp 101(3) 2_657 1_555 1_555
bH3 bC6 W 101(3) 2_657 1_555 1_555
bH3 bC6 bC3 70(4) 2_657 1_555 1_555
bH3 bC6 bC10 122(6) 2_657 1_555 1_555
bH3 bC6 bC12 79(3) 2_657 1_555 1_555
bH3 bC6 cC7p 136(5) 2_657 1_555 1_555
bH3 bC6 W3p 106(2) 2_657 1_555 1_555
bH3 bC6 cC3p 140(3) 2_657 1_555 1_555
bH3 bC6 W3 79(3) 2_657 1_555 1_555
W2p bC6 bH3 115(4) 1_555 1_555 2_657
W2p bC6 Wp 37.8(6) 1_555 1_555 1_555
W2p bC6 W 37.8(6) 1_555 1_555 1_555
W2p bC6 bC3 97.7(6) 1_555 1_555 1_555
W2p bC6 bC10 22.5(7) 1_555 1_555 1_555
W2p bC6 bC12 142.2(6) 1_555 1_555 1_555
W2p bC6 cC7p 28.2(6) 1_555 1_555 1_555
W2p bC6 W3p 76.0(8) 1_555 1_555 1_555
W2p bC6 cC3p 84.1(18) 1_555 1_555 1_555
W2p bC6 W3 78.7(6) 1_555 1_555 1_555
W1 bC6 W2p 4.1(6) 1_555 1_555 1_555
W1 bC6 bH3 116(5) 1_555 1_555 2_657
W1 bC6 Wp 34.74(7) 1_555 1_555 1_555
W1 bC6 W 34.744(4) 1_555 1_555 1_555
W1 bC6 bC3 94.744(5) 1_555 1_555 1_555
W1 bC6 bC10 25.2557(6) 1_555 1_555 1_555
W1 bC6 bC12 145.256(4) 1_555 1_555 1_555
W1 bC6 cC7p 29.3(13) 1_555 1_555 1_555
W1 bC6 W3p 72.1(7) 1_555 1_555 1_555
W1 bC6 cC3p 81(2) 1_555 1_555 1_555
W1 bC6 W3 75.715(7) 1_555 1_555 1_555
cC6p bC6 W1 85.3(8) 1_555 1_555 1_555
cC6p bC6 W2p 89.0(4) 1_555 1_555 1_555
cC6p bC6 bH3 89(3) 1_555 1_555 2_657
cC6p bC6 Wp 52.4(10) 1_555 1_555 1_555
cC6p bC6 W 52.4(10) 1_555 1_555 1_555
cC6p bC6 bC3 19.5(13) 1_555 1_555 1_555
cC6p bC6 bC10 109.4(8) 1_555 1_555 1_555
cC6p bC6 bC12 127.6(10) 1_555 1_555 1_555
cC6p bC6 cC7p 105.6(9) 1_555 1_555 1_555
cC6p bC6 W3p 18.2(11) 1_555 1_555 1_555
cC6p bC6 cC3p 55(2) 1_555 1_555 1_555
cC6p bC6 W3 19.4(15) 1_555 1_555 1_555
cC11p bC6 cC6p 85.3(17) 1_555 1_555 1_555
cC11p bC6 W1 118(2) 1_555 1_555 1_555
cC11p bC6 W2p 120(2) 1_555 1_555 1_555
cC11p bC6 bH3 125(3) 1_555 1_555 2_657
cC11p bC6 Wp 117.5(18) 1_555 1_555 1_555
cC11p bC6 W 117.5(18) 1_555 1_555 1_555
cC11p bC6 bC3 96(3) 1_555 1_555 1_555
cC11p bC6 bC10 111(3) 1_555 1_555 1_555
cC11p bC6 bC12 62.5(18) 1_555 1_555 1_555
cC11p bC6 cC7p 98(2) 1_555 1_555 1_555
cC11p bC6 W3p 81.2(19) 1_555 1_555 1_555
cC11p bC6 cC3p 45.5(11) 1_555 1_555 1_555
cC11p bC6 W3 105(3) 1_555 1_555 1_555
bH6 bC6 cC11p 110(3) 2_657 1_555 1_555
bH6 bC6 cC6p 164(4) 2_657 1_555 1_555
bH6 bC6 W1 86(3) 2_657 1_555 1_555
bH6 bC6 W2p 82(2) 2_657 1_555 1_555
bH6 bC6 bH3 82(6) 2_657 1_555 2_657
bH6 bC6 Wp 116(4) 2_657 1_555 1_555
bH6 bC6 W 116(4) 2_657 1_555 1_555
bH6 bC6 bC3 150(5) 2_657 1_555 1_555
bH6 bC6 bC10 65(2) 2_657 1_555 1_555
bH6 bC6 bC12 64(4) 2_657 1_555 1_555
bH6 bC6 cC7p 72.1(16) 2_657 1_555 1_555
bH6 bC6 W3p 158(3) 2_657 1_555 1_555
bH6 bC6 cC3p 136(4) 2_657 1_555 1_555
bH6 bC6 W3 145(5) 2_657 1_555 1_555
bC8 bC6 bH6 78(4) 2_657 1_555 2_657
bC8 bC6 cC11p 101(2) 2_657 1_555 1_555
bC8 bC6 cC6p 101.0(11) 2_657 1_555 1_555
bC8 bC6 W1 142(4) 2_657 1_555 1_555
bC8 bC6 W2p 139(4) 2_657 1_555 1_555
bC8 bC6 bH3 27.8(13) 2_657 1_555 2_657
bC8 bC6 Wp 128(3) 2_657 1_555 1_555
bC8 bC6 W 128(3) 2_657 1_555 1_555
bC8 bC6 bC3 83.0(13) 2_657 1_555 1_555
bC8 bC6 bC10 137(4) 2_657 1_555 1_555
bC8 bC6 bC12 52(3) 2_657 1_555 1_555
bC8 bC6 cC7p 149(3) 2_657 1_555 1_555
bC8 bC6 W3p 119.1(9) 2_657 1_555 1_555
bC8 bC6 cC3p 134(3) 2_657 1_555 1_555
bC8 bC6 W3 98.0(12) 2_657 1_555 1_555
cC22p bC6 bC8 129(4) 1_555 1_555 2_657
cC22p bC6 bH6 79(2) 1_555 1_555 2_657
cC22p bC6 cC11p 130.2(18) 1_555 1_555 1_555
cC22p bC6 cC6p 90.00(8) 1_555 1_555 1_555
cC22p bC6 W1 13.1(9) 1_555 1_555 1_555
cC22p bC6 W2p 10.4(4) 1_555 1_555 1_555
cC22p bC6 bH3 104(4) 1_555 1_555 2_657
cC22p bC6 Wp 37.6(10) 1_555 1_555 1_555
cC22p bC6 W 37.6(10) 1_555 1_555 1_555
cC22p bC6 bC3 95.4(12) 1_555 1_555 1_555
cC22p bC6 bC10 27.5(13) 1_555 1_555 1_555
cC22p bC6 bC12 142.4(10) 1_555 1_555 1_555
cC22p bC6 cC7p 36.6(6) 1_555 1_555 1_555
cC22p bC6 W3p 79.5(9) 1_555 1_555 1_555
cC22p bC6 cC3p 93.2(17) 1_555 1_555 1_555
cC22p bC6 W3 76.9(11) 1_555 1_555 1_555
W1p bC6 cC22p 44.9(2) 1_555 1_555 1_555
W1p bC6 bC8 112(2) 1_555 1_555 2_657
W1p bC6 bH6 117(4) 1_555 1_555 2_657
W1p bC6 cC11p 126.5(15) 1_555 1_555 1_555
W1p bC6 cC6p 48.7(4) 1_555 1_555 1_555
W1p bC6 W1 46.3(9) 1_555 1_555 1_555
W1p bC6 W2p 48.4(3) 1_555 1_555 1_555
W1p bC6 bH3 86(2) 1_555 1_555 2_657
W1p bC6 Wp 15.4(7) 1_555 1_555 1_555
W1p bC6 W 15.4(7) 1_555 1_555 1_555
W1p bC6 bC3 50.6(10) 1_555 1_555 1_555
W1p bC6 bC10 70.8(10) 1_555 1_555 1_555
W1p bC6 bC12 164.6(7) 1_555 1_555 1_555
W1p bC6 cC7p 75.0(3) 1_555 1_555 1_555
W1p bC6 W3p 46.2(5) 1_555 1_555 1_555
W1p bC6 cC3p 82.1(7) 1_555 1_555 1_555
W1p bC6 W3 32.5(10) 1_555 1_555 1_555
W2 bC6 W1p 11.6(6) 1_555 1_555 1_555
W2 bC6 cC22p 49.1(10) 1_555 1_555 1_555
W2 bC6 bC8 119.7(19) 1_555 1_555 2_657
W2 bC6 bH6 126(4) 1_555 1_555 2_657
W2 bC6 cC11p 115(2) 1_555 1_555 1_555
W2 bC6 cC6p 41.2(11) 1_555 1_555 1_555
W2 bC6 W1 46.969(5) 1_555 1_555 1_555
W2 bC6 W2p 50.0(6) 1_555 1_555 1_555
W2 bC6 bH3 94(2) 1_555 1_555 2_657
W2 bC6 Wp 12.22(8) 1_555 1_555 1_555
W2 bC6 W 12.2244(14) 1_555 1_555 1_555
W2 bC6 bC3 47.7756(3) 1_555 1_555 1_555
W2 bC6 bC10 72.224(6) 1_555 1_555 1_555
W2 bC6 bC12 167.7756(14) 1_555 1_555 1_555
W2 bC6 cC7p 73.7(10) 1_555 1_555 1_555
W2 bC6 W3p 35.5(5) 1_555 1_555 1_555
W2 bC6 cC3p 70.5(11) 1_555 1_555 1_555
W2 bC6 W3 28.7465(13) 1_555 1_555 1_555
cC5p bC6 W2 105(2) 1_555 1_555 1_555
cC5p bC6 W1p 106.2(13) 1_555 1_555 1_555
cC5p bC6 cC22p 64.0(12) 1_555 1_555 1_555
cC5p bC6 bC8 127(2) 1_555 1_555 2_657
cC5p bC6 bH6 53(3) 1_555 1_555 2_657
cC5p bC6 cC11p 83.1(15) 1_555 1_555 1_555
cC5p bC6 cC6p 131.8(14) 1_555 1_555 1_555
cC5p bC6 W1 60(2) 1_555 1_555 1_555
cC5p bC6 W2p 58.1(16) 1_555 1_555 1_555
cC5p bC6 bH3 134(5) 1_555 1_555 2_657
cC5p bC6 Wp 93(2) 1_555 1_555 1_555
cC5p bC6 W 93(2) 1_555 1_555 1_555
cC5p bC6 bC3 149.7(16) 1_555 1_555 1_555
cC5p bC6 bC10 36(2) 1_555 1_555 1_555
cC5p bC6 bC12 87(2) 1_555 1_555 1_555
cC5p bC6 cC7p 31.5(11) 1_555 1_555 1_555
cC5p bC6 W3p 114(2) 1_555 1_555 1_555
cC5p bC6 cC3p 85(3) 1_555 1_555 1_555
cC5p bC6 W3 132.5(18) 1_555 1_555 1_555
bC8 bC6 cC5p 115(2) 1_555 1_555 1_555
bC8 bC6 W2 137.776(5) 1_555 1_555 1_555
bC8 bC6 W1p 138.3(9) 1_555 1_555 1_555
bC8 bC6 cC22p 165.9(8) 1_555 1_555 1_555
bC8 bC6 bC8 39(4) 1_555 1_555 2_657
bC8 bC6 bH6 90(3) 1_555 1_555 2_657
bC8 bC6 cC11p 62(2) 1_555 1_555 1_555
bC8 bC6 cC6p 99.2(9) 1_555 1_555 1_555
bC8 bC6 W1 175.2557(4) 1_555 1_555 1_555
bC8 bC6 W2p 171.8(5) 1_555 1_555 1_555
bC8 bC6 bH3 65(4) 1_555 1_555 2_657
bC8 bC6 Wp 150.00(7) 1_555 1_555 1_555
bC8 bC6 W 150.000(4) 1_555 1_555 1_555
bC8 bC6 bC3 90.000(5) 1_555 1_555 1_555
bC8 bC6 bC10 150.0000(10) 1_555 1_555 1_555
bC8 bC6 bC12 30.000(4) 1_555 1_555 1_555
bC8 bC6 cC7p 146.5(13) 1_555 1_555 1_555
bC8 bC6 W3p 112.0(6) 1_555 1_555 1_555
bC8 bC6 cC3p 100.9(19) 1_555 1_555 1_555
bC8 bC6 W3 109.029(6) 1_555 1_555 1_555
bC16 bC6 bC8 60.000(6) 1_555 1_555 1_555
bC16 bC6 cC5p 57.8(19) 1_555 1_555 1_555
bC16 bC6 W2 162.2244(12) 1_555 1_555 1_555
bC16 bC6 W1p 157.4(10) 1_555 1_555 1_555
bC16 bC6 cC22p 113.8(11) 1_555 1_555 1_555
bC16 bC6 bC8 73.5(14) 1_555 1_555 2_657
bC16 bC6 bH6 41(5) 1_555 1_555 2_657
bC16 bC6 cC11p 71(3) 1_555 1_555 1_555
bC16 bC6 cC6p 153.7(13) 1_555 1_555 1_555
bC16 bC6 W1 115.256(6) 1_555 1_555 1_555
bC16 bC6 W2p 112.3(6) 1_555 1_555 1_555
bC16 bC6 bH3 95(2) 1_555 1_555 2_657
bC16 bC6 Wp 150.00(8) 1_555 1_555 1_555
bC16 bC6 W 150.000(3) 1_555 1_555 1_555
bC16 bC6 bC3 150.0000(10) 1_555 1_555 1_555
bC16 bC6 bC10 90.000(7) 1_555 1_555 1_555
bC16 bC6 bC12 30.000(3) 1_555 1_555 1_555
bC16 bC6 cC7p 89.1(9) 1_555 1_555 1_555
bC16 bC6 W3p 151.4(13) 1_555 1_555 1_555
bC16 bC6 cC3p 110(2) 1_555 1_555 1_555
bC16 bC6 W3 169.02910(10) 1_555 1_555 1_555
bC14 bC6 bC16 60.344(5) 1_555 1_555 1_555
bC14 bC6 bC8 120.3443(15) 1_555 1_555 1_555
bC14 bC6 cC5p 16(2) 1_555 1_555 1_555
bC14 bC6 W2 101.880(3) 1_555 1_555 1_555
bC14 bC6 W1p 99.8(10) 1_555 1_555 1_555
bC14 bC6 cC22p 55.2(12) 1_555 1_555 1_555
bC14 bC6 bC8 120(2) 1_555 1_555 2_657
bC14 bC6 bH6 42(3) 1_555 1_555 2_657
bC14 bC6 cC11p 98(4) 1_555 1_555 1_555
bC14 bC6 cC6p 137.1(8) 1_555 1_555 1_555
bC14 bC6 W1 54.9114(19) 1_555 1_555 1_555
bC14 bC6 W2p 52.0(6) 1_555 1_555 1_555
bC14 bC6 bH3 121(6) 1_555 1_555 2_657
bC14 bC6 Wp 89.66(7) 1_555 1_555 1_555
bC14 bC6 W 89.656(2) 1_555 1_555 1_555
bC14 bC6 bC3 149.656(4) 1_555 1_555 1_555
bC14 bC6 bC10 29.656(2) 1_555 1_555 1_555
bC14 bC6 bC12 90.344(2) 1_555 1_555 1_555
bC14 bC6 cC7p 31.5(9) 1_555 1_555 1_555
bC14 bC6 W3p 119.9(13) 1_555 1_555 1_555
bC14 bC6 cC3p 99(4) 1_555 1_555 1_555
bC14 bC6 W3 130.627(5) 1_555 1_555 1_555
bC11 bC6 bC14 179.31150(8) 1_555 1_555 1_555
bC11 bC6 bC16 120.344(4) 1_555 1_555 1_555
bC11 bC6 bC8 60.3443(16) 1_555 1_555 1_555
bC11 bC6 cC5p 164(2) 1_555 1_555 1_555
bC11 bC6 W2 77.431(3) 1_555 1_555 1_555
bC11 bC6 W1p 79.5(10) 1_555 1_555 1_555
bC11 bC6 cC22p 124.2(12) 1_555 1_555 1_555
bC11 bC6 bC8 61(2) 1_555 1_555 2_657
bC11 bC6 bH6 138(3) 1_555 1_555 2_657
bC11 bC6 cC11p 82(4) 1_555 1_555 1_555
bC11 bC6 cC6p 42.3(8) 1_555 1_555 1_555
bC11 bC6 W1 124.400(2) 1_555 1_555 1_555
bC11 bC6 W2p 127.3(6) 1_555 1_555 1_555
bC11 bC6 bH3 60(6) 1_555 1_555 2_657
bC11 bC6 Wp 89.66(7) 1_555 1_555 1_555
bC11 bC6 W 89.6557(19) 1_555 1_555 1_555
bC11 bC6 bC3 29.656(3) 1_555 1_555 1_555
bC11 bC6 bC10 149.656(3) 1_555 1_555 1_555
bC11 bC6 bC12 90.3443(19) 1_555 1_555 1_555
bC11 bC6 cC7p 147.9(9) 1_555 1_555 1_555
bC11 bC6 W3p 59.5(13) 1_555 1_555 1_555
bC11 bC6 cC3p 81(4) 1_555 1_555 1_555
bC11 bC6 W3 48.685(5) 1_555 1_555 1_555
bC15 bC6 bC11 119.6557(16) 1_555 1_555 1_555
bC15 bC6 bC14 59.6557(15) 1_555 1_555 1_555
bC15 bC6 bC16 120.000(6) 1_555 1_555 1_555
bC15 bC6 bC8 180.0000000(18) 1_555 1_555 1_555
bC15 bC6 cC5p 65(2) 1_555 1_555 1_555
bC15 bC6 W2 42.224(5) 1_555 1_555 1_555
bC15 bC6 W1p 41.7(9) 1_555 1_555 1_555
bC15 bC6 cC22p 14.1(8) 1_555 1_555 1_555
bC15 bC6 bC8 141(4) 1_555 1_555 2_657
bC15 bC6 bH6 90(3) 1_555 1_555 2_657
bC15 bC6 cC11p 118(2) 1_555 1_555 1_555
bC15 bC6 cC6p 80.8(9) 1_555 1_555 1_555
bC15 bC6 W1 4.7443(4) 1_555 1_555 1_555
bC15 bC6 W2p 8.2(5) 1_555 1_555 1_555
bC15 bC6 bH3 115(4) 1_555 1_555 2_657
bC15 bC6 Wp 30.00(7) 1_555 1_555 1_555
bC15 bC6 W 30.000(4) 1_555 1_555 1_555
bC15 bC6 bC3 90.000(5) 1_555 1_555 1_555
bC15 bC6 bC10 30.0000(10) 1_555 1_555 1_555
bC15 bC6 bC12 150.000(4) 1_555 1_555 1_555
bC15 bC6 cC7p 33.5(13) 1_555 1_555 1_555
bC15 bC6 W3p 68.0(6) 1_555 1_555 1_555
bC15 bC6 cC3p 79.1(19) 1_555 1_555 1_555
bC15 bC6 W3 70.971(6) 1_555 1_555 1_555
bC7 bC6 bC15 60.000(6) 1_555 1_555 1_555
bC7 bC6 bC11 59.656(4) 1_555 1_555 1_555
bC7 bC6 bC14 119.656(5) 1_555 1_555 1_555
bC7 bC6 bC16 180.0000000(7) 1_555 1_555 1_555
bC7 bC6 bC8 120.000(6) 1_555 1_555 1_555
bC7 bC6 cC5p 122.2(19) 1_555 1_555 1_555
bC7 bC6 W2 17.7756(12) 1_555 1_555 1_555
bC7 bC6 W1p 22.6(10) 1_555 1_555 1_555
bC7 bC6 cC22p 66.2(11) 1_555 1_555 1_555
bC7 bC6 bC8 106.5(14) 1_555 1_555 2_657
bC7 bC6 bH6 139(5) 1_555 1_555 2_657
bC7 bC6 cC11p 109(3) 1_555 1_555 1_555
bC7 bC6 cC6p 26.3(13) 1_555 1_555 1_555
bC7 bC6 W1 64.744(6) 1_555 1_555 1_555
bC7 bC6 W2p 67.7(6) 1_555 1_555 1_555
bC7 bC6 bH3 85(2) 1_555 1_555 2_657
bC7 bC6 Wp 30.00(8) 1_555 1_555 1_555
bC7 bC6 W 30.000(3) 1_555 1_555 1_555
bC7 bC6 bC3 30.0000(10) 1_555 1_555 1_555
bC7 bC6 bC10 90.000(7) 1_555 1_555 1_555
bC7 bC6 bC12 150.000(3) 1_555 1_555 1_555
bC7 bC6 cC7p 90.9(9) 1_555 1_555 1_555
bC7 bC6 W3p 28.6(13) 1_555 1_555 1_555
bC7 bC6 cC3p 70(2) 1_555 1_555 1_555
bC7 bC6 W3 10.97090(10) 1_555 1_555 1_555
cC10p bC6 bC7 7.7(11) 1_555 1_555 1_555
cC10p bC6 bC15 57.6(11) 1_555 1_555 1_555
cC10p bC6 bC11 62.6(11) 1_555 1_555 1_555
cC10p bC6 bC14 116.7(11) 1_555 1_555 1_555
cC10p bC6 bC16 172.3(11) 1_555 1_555 1_555
cC10p bC6 bC8 122.4(11) 1_555 1_555 1_555
cC10p bC6 cC5p 121.5(11) 1_555 1_555 1_555
cC10p bC6 W2 16.7(9) 1_555 1_555 1_555
cC10p bC6 W1p 17.3(2) 1_555 1_555 1_555
cC10p bC6 cC22p 62.04(17) 1_555 1_555 1_555
cC10p bC6 bC8 103.8(15) 1_555 1_555 2_657
cC10p bC6 bH6 131(4) 1_555 1_555 2_657
cC10p bC6 cC11p 116.8(17) 1_555 1_555 1_555
cC10p bC6 cC6p 33.3(3) 1_555 1_555 1_555
cC10p bC6 W1 62.3(11) 1_555 1_555 1_555
cC10p bC6 W2p 64.9(4) 1_555 1_555 1_555
cC10p bC6 bH3 80(2) 1_555 1_555 2_657
cC10p bC6 Wp 28.2(10) 1_555 1_555 1_555
cC10p bC6 W 28.2(10) 1_555 1_555 1_555
cC10p bC6 bC3 33.4(12) 1_555 1_555 1_555
cC10p bC6 bC10 87.3(11) 1_555 1_555 1_555
cC10p bC6 bC12 151.8(10) 1_555 1_555 1_555
cC10p bC6 cC7p 90.00(9) 1_555 1_555 1_555
cC10p bC6 W3p 36.1(8) 1_555 1_555 1_555
cC10p bC6 cC3p 77.0(15) 1_555 1_555 1_555
cC10p bC6 W3 15.4(12) 1_555 1_555 1_555
bC16 bC6 cC10p 147(3) 2_657 1_555 1_555
bC16 bC6 bC7 155(4) 2_657 1_555 1_555
bC16 bC6 bC15 114(2) 2_657 1_555 1_555
bC16 bC6 bC11 120.6(15) 2_657 1_555 1_555
bC16 bC6 bC14 60.0(15) 2_657 1_555 1_555
bC16 bC6 bC16 25(4) 2_657 1_555 1_555
bC16 bC6 bC8 66(2) 2_657 1_555 1_555
bC16 bC6 cC5p 65.2(14) 2_657 1_555 1_555
bC16 bC6 W2 148(4) 2_657 1_555 1_555
bC16 bC6 W1p 137(3) 2_657 1_555 1_555
bC16 bC6 cC22p 102.5(19) 2_657 1_555 1_555
bC16 bC6 bC8 62(2) 2_657 1_555 2_657
bC16 bC6 bH6 23.4(9) 2_657 1_555 2_657
bC16 bC6 cC11p 95(2) 2_657 1_555 1_555
bC16 bC6 cC6p 162.7(14) 2_657 1_555 1_555
bC16 bC6 W1 109(2) 2_657 1_555 1_555
bC16 bC6 W2p 105.5(19) 2_657 1_555 1_555
bC16 bC6 bH3 76(4) 2_657 1_555 2_657
bC16 bC6 Wp 139(3) 2_657 1_555 1_555
bC16 bC6 W 139(3) 2_657 1_555 1_555
bC16 bC6 bC3 145(2) 2_657 1_555 1_555
bC16 bC6 bC10 86.5(16) 2_657 1_555 1_555
bC16 bC6 bC12 41(3) 2_657 1_555 1_555
bC16 bC6 cC7p 91.4(11) 2_657 1_555 1_555
bC16 bC6 W3p 176(4) 2_657 1_555 1_555
bC16 bC6 cC3p 135(3) 2_657 1_555 1_555
bC16 bC6 W3 154(4) 2_657 1_555 1_555
bC12 bC6 bC16 31.7(11) 2_657 1_555 2_657
bC12 bC6 cC10p 135.5(19) 2_657 1_555 1_555
bC12 bC6 bC7 139.1(18) 2_657 1_555 1_555
bC12 bC6 bC15 141(2) 2_657 1_555 1_555
bC12 bC6 bC11 89.0(8) 2_657 1_555 1_555
bC12 bC6 bC14 91.6(8) 2_657 1_555 1_555
bC12 bC6 bC16 40.9(18) 2_657 1_555 1_555
bC12 bC6 bC8 39(2) 2_657 1_555 1_555
bC12 bC6 cC5p 95.3(11) 2_657 1_555 1_555
bC12 bC6 W2 149(3) 2_657 1_555 1_555
bC12 bC6 W1p 139(3) 2_657 1_555 1_555
bC12 bC6 cC22p 128(2) 2_657 1_555 1_555
bC12 bC6 bC8 32.9(11) 2_657 1_555 2_657
bC12 bC6 bH6 53(2) 2_657 1_555 2_657
bC12 bC6 cC11p 89.5(17) 2_657 1_555 1_555
bC12 bC6 cC6p 131.2(3) 2_657 1_555 1_555
bC12 bC6 W1 138(2) 2_657 1_555 1_555
bC12 bC6 W2p 134(2) 2_657 1_555 1_555
bC12 bC6 bH3 55(2) 2_657 1_555 2_657
bC12 bC6 Wp 152(3) 2_657 1_555 1_555
bC12 bC6 W 152(3) 2_657 1_555 1_555
bC12 bC6 bC3 115.0(9) 2_657 1_555 1_555
bC12 bC6 bC10 117.6(13) 2_657 1_555 1_555
bC12 bC6 bC12 28(3) 2_657 1_555 1_555
bC12 bC6 cC7p 123.1(7) 2_657 1_555 1_555
bC12 bC6 W3p 148.1(13) 2_657 1_555 1_555
bC12 bC6 cC3p 135(3) 2_657 1_555 1_555
bC12 bC6 W3 130.9(14) 2_657 1_555 1_555
cC24p bC6 bC12 78.5(18) 1_555 1_555 2_657
cC24p bC6 bC16 71(2) 1_555 1_555 2_657
cC24p bC6 cC10p 140.7(13) 1_555 1_555 1_555
cC24p bC6 bC7 133(2) 1_555 1_555 1_555
cC24p bC6 bC15 112(3) 1_555 1_555 1_555
cC24p bC6 bC11 109(3) 1_555 1_555 1_555
cC24p bC6 bC14 72(3) 1_555 1_555 1_555
cC24p bC6 bC16 47(2) 1_555 1_555 1_555
cC24p bC6 bC8 68(3) 1_555 1_555 1_555
cC24p bC6 cC5p 57.7(8) 1_555 1_555 1_555
cC24p bC6 W2 131.7(17) 1_555 1_555 1_555
cC24p bC6 W1p 142.2(12) 1_555 1_555 1_555
cC24p bC6 cC22p 117.9(18) 1_555 1_555 1_555
cC24p bC6 bC8 103(2) 1_555 1_555 2_657
cC24p bC6 bH6 82(3) 1_555 1_555 2_657
cC24p bC6 cC11p 29.5(5) 1_555 1_555 1_555
cC24p bC6 cC6p 113.2(16) 1_555 1_555 1_555
cC24p bC6 W1 109(3) 1_555 1_555 1_555
cC24p bC6 W2p 109(2) 1_555 1_555 1_555
cC24p bC6 bH3 131(2) 1_555 1_555 2_657
cC24p bC6 Wp 127.7(19) 1_555 1_555 1_555
cC24p bC6 W 127.7(19) 1_555 1_555 1_555
cC24p bC6 bC3 126(3) 1_555 1_555 1_555
cC24p bC6 bC10 92(3) 1_555 1_555 1_555
cC24p bC6 bC12 52.3(19) 1_555 1_555 1_555
cC24p bC6 cC7p 81.3(17) 1_555 1_555 1_555
cC24p bC6 W3p 105.0(19) 1_555 1_555 1_555
cC24p bC6 cC3p 63.7(16) 1_555 1_555 1_555
cC24p bC6 W3 132(2) 1_555 1_555 1_555
cC15p bC6 cC24p 141.8(14) 1_555 1_555 1_555
cC15p bC6 bC12 135(3) 1_555 1_555 2_657
cC15p bC6 bC16 124(3) 1_555 1_555 2_657
cC15p bC6 cC10p 31.36(12) 1_555 1_555 1_555
cC15p bC6 bC7 37.0(11) 1_555 1_555 1_555
cC15p bC6 bC15 31.9(11) 1_555 1_555 1_555
cC15p bC6 bC11 92.6(12) 1_555 1_555 1_555
cC15p bC6 bC14 86.8(12) 1_555 1_555 1_555
cC15p bC6 bC16 143.0(11) 1_555 1_555 1_555
cC15p bC6 bC8 148.1(11) 1_555 1_555 1_555
cC15p bC6 cC5p 95.0(12) 1_555 1_555 1_555
cC15p bC6 W2 23.2(9) 1_555 1_555 1_555
cC15p bC6 W1p 14.36(19) 1_555 1_555 1_555
cC15p bC6 cC22p 31.68(13) 1_555 1_555 1_555
cC15p bC6 bC8 115(3) 1_555 1_555 2_657
cC15p bC6 bH6 103(3) 1_555 1_555 2_657
cC15p bC6 cC11p 135.5(11) 1_555 1_555 1_555
cC15p bC6 cC6p 63.0(3) 1_555 1_555 1_555
cC15p bC6 W1 35.9(12) 1_555 1_555 1_555
cC15p bC6 W2p 37.1(4) 1_555 1_555 1_555
cC15p bC6 bH3 87(3) 1_555 1_555 2_657
cC15p bC6 Wp 17.9(7) 1_555 1_555 1_555
cC15p bC6 W 17.9(7) 1_555 1_555 1_555
cC15p bC6 bC3 64.4(12) 1_555 1_555 1_555
cC15p bC6 bC10 58.7(12) 1_555 1_555 1_555
cC15p bC6 bC12 162.1(7) 1_555 1_555 1_555
cC15p bC6 cC7p 65.1(4) 1_555 1_555 1_555
cC15p bC6 W3p 58.7(6) 1_555 1_555 1_555
cC15p bC6 cC3p 90.00(12) 1_555 1_555 1_555
cC15p bC6 W3 46.7(12) 1_555 1_555 1_555
bC19 bC6 cC15p 115.1(12) 1_555 1_555 1_555
bC19 bC6 cC24p 55(3) 1_555 1_555 1_555
bC19 bC6 bC12 65.4(9) 1_555 1_555 2_657
bC19 bC6 bC16 36(2) 1_555 1_555 2_657
bC19 bC6 cC10p 146.1(12) 1_555 1_555 1_555
bC19 bC6 bC7 149.4809(10) 1_555 1_555 1_555
bC19 bC6 bC15 89.481(5) 1_555 1_555 1_555
bC19 bC6 bC11 150.863(3) 1_555 1_555 1_555
bC19 bC6 bC14 29.825(3) 1_555 1_555 1_555
bC19 bC6 bC16 30.5191(10) 1_555 1_555 1_555
bC19 bC6 bC8 90.519(5) 1_555 1_555 1_555
bC19 bC6 cC5p 29.9(16) 1_555 1_555 1_555
bC19 bC6 W2 131.7054(2) 1_555 1_555 1_555
bC19 bC6 W1p 128.9(10) 1_555 1_555 1_555
bC19 bC6 cC22p 84.1(12) 1_555 1_555 1_555
bC19 bC6 bC8 97.4(13) 1_555 1_555 2_657
bC19 bC6 bH6 30(5) 1_555 1_555 2_657
bC19 bC6 cC11p 84(3) 1_555 1_555 1_555
bC19 bC6 cC6p 160.3(13) 1_555 1_555 1_555
bC19 bC6 W1 84.737(5) 1_555 1_555 1_555
bC19 bC6 W2p 81.8(6) 1_555 1_555 1_555
bC19 bC6 bH3 110(4) 1_555 1_555 2_657
bC19 bC6 Wp 119.48(8) 1_555 1_555 1_555
bC19 bC6 W 119.4809(15) 1_555 1_555 1_555
bC19 bC6 bC3 179.48093(5) 1_555 1_555 1_555
bC19 bC6 bC10 59.481(6) 1_555 1_555 1_555
bC19 bC6 bC12 60.5191(15) 1_555 1_555 1_555
bC19 bC6 cC7p 59.5(8) 1_555 1_555 1_555
bC19 bC6 W3p 142.5(17) 1_555 1_555 1_555
bC19 bC6 cC3p 107(3) 1_555 1_555 1_555
bC19 bC6 W3 160.4518(11) 1_555 1_555 1_555
bC4 bC6 bC19 121.038(6) 1_555 1_555 1_555
bC4 bC6 cC15p 120.8(12) 1_555 1_555 1_555
bC4 bC6 cC24p 89(3) 1_555 1_555 1_555
bC4 bC6 bC12 62.9(12) 1_555 1_555 2_657
bC4 bC6 bC16 93.9(16) 1_555 1_555 2_657
bC4 bC6 cC10p 92.2(11) 1_555 1_555 1_555
bC4 bC6 bC7 89.481(7) 1_555 1_555 1_555
bC4 bC6 bC15 149.4809(10) 1_555 1_555 1_555
bC4 bC6 bC11 29.825(3) 1_555 1_555 1_555
bC4 bC6 bC14 150.863(2) 1_555 1_555 1_555
bC4 bC6 bC16 90.519(7) 1_555 1_555 1_555
bC4 bC6 bC8 30.5191(10) 1_555 1_555 1_555
bC4 bC6 cC5p 144(2) 1_555 1_555 1_555
bC4 bC6 W2 107.256(6) 1_555 1_555 1_555
bC4 bC6 W1p 108.7(10) 1_555 1_555 1_555
bC4 bC6 cC22p 152.0(13) 1_555 1_555 1_555
bC4 bC6 bC8 43(4) 1_555 1_555 2_657
bC4 bC6 bH6 116(2) 1_555 1_555 2_657
bC4 bC6 cC11p 69(3) 1_555 1_555 1_555
bC4 bC6 cC6p 70.1(8) 1_555 1_555 1_555
bC4 bC6 W1 154.2252(6) 1_555 1_555 1_555
bC4 bC6 W2p 157.0(7) 1_555 1_555 1_555
bC4 bC6 bH3 58(6) 1_555 1_555 2_657
bC4 bC6 Wp 119.48(7) 1_555 1_555 1_555
bC4 bC6 W 119.481(4) 1_555 1_555 1_555
bC4 bC6 bC3 59.481(6) 1_555 1_555 1_555
bC4 bC6 bC10 179.480931(17) 1_555 1_555 1_555
bC4 bC6 bC12 60.519(4) 1_555 1_555 1_555
bC4 bC6 cC7p 166.5(19) 1_555 1_555 1_555
bC4 bC6 W3p 85.3(10) 1_555 1_555 1_555
bC4 bC6 cC3p 91(3) 1_555 1_555 1_555
bC4 bC6 W3 78.510(7) 1_555 1_555 1_555
cC12p bC6 bC4 48.7(13) 1_555 1_555 1_555
cC12p bC6 bC19 155(2) 1_555 1_555 1_555
cC12p bC6 cC15p 85.2(8) 1_555 1_555 1_555
cC12p bC6 cC24p 100.3(12) 1_555 1_555 1_555
cC12p bC6 bC12 111.5(8) 1_555 1_555 2_657
cC12p bC6 bC16 142.5(9) 1_555 1_555 2_657
cC12p bC6 cC10p 54.2(8) 1_555 1_555 1_555
cC12p bC6 bC7 48.2(19) 1_555 1_555 1_555
cC12p bC6 bC15 103.5(15) 1_555 1_555 1_555
cC12p bC6 bC11 25.7(13) 1_555 1_555 1_555
cC12p bC6 bC14 153.9(13) 1_555 1_555 1_555
cC12p bC6 bC16 131.8(19) 1_555 1_555 1_555
cC12p bC6 bC8 76.5(15) 1_555 1_555 1_555
cC12p bC6 cC5p 141.8(13) 1_555 1_555 1_555
cC12p bC6 W2 64.3(18) 1_555 1_555 1_555
cC12p bC6 W1p 70.9(10) 1_555 1_555 1_555
cC12p bC6 cC22p 113.1(7) 1_555 1_555 1_555
cC12p bC6 bC8 86(2) 1_555 1_555 2_657
cC12p bC6 bH6 164(2) 1_555 1_555 2_657
cC12p bC6 cC11p 70.8(14) 1_555 1_555 1_555
cC12p bC6 cC6p 23.1(7) 1_555 1_555 1_555
cC12p bC6 W1 107.9(15) 1_555 1_555 1_555
cC12p bC6 W2p 111.7(11) 1_555 1_555 1_555
cC12p bC6 bH3 84(4) 1_555 1_555 2_657
cC12p bC6 Wp 75.6(17) 1_555 1_555 1_555
cC12p bC6 W 75.6(17) 1_555 1_555 1_555
cC12p bC6 bC3 25(2) 1_555 1_555 1_555
cC12p bC6 bC10 130.9(13) 1_555 1_555 1_555
cC12p bC6 bC12 104.4(17) 1_555 1_555 1_555
cC12p bC6 cC7p 124.3(13) 1_555 1_555 1_555
cC12p bC6 W3p 36.7(18) 1_555 1_555 1_555
cC12p bC6 cC3p 56(3) 1_555 1_555 1_555
cC12p bC6 W3 39(2) 1_555 1_555 1_555
bC22 bC6 cC12p 75.6(17) 1_555 1_555 1_555
bC22 bC6 bC4 119.481(4) 1_555 1_555 1_555
bC22 bC6 bC19 119.4809(15) 1_555 1_555 1_555
bC22 bC6 cC15p 17.9(7) 1_555 1_555 1_555
bC22 bC6 cC24p 127.7(19) 1_555 1_555 1_555
bC22 bC6 bC12 152(3) 1_555 1_555 2_657
bC22 bC6 bC16 139(3) 1_555 1_555 2_657
bC22 bC6 cC10p 28.2(10) 1_555 1_555 1_555
bC22 bC6 bC7 30.000(3) 1_555 1_555 1_555
bC22 bC6 bC15 30.000(4) 1_555 1_555 1_555
bC22 bC6 bC11 89.6557(19) 1_555 1_555 1_555
bC22 bC6 bC14 89.656(2) 1_555 1_555 1_555
bC22 bC6 bC16 150.000(3) 1_555 1_555 1_555
bC22 bC6 bC8 150.000(4) 1_555 1_555 1_555
bC22 bC6 cC5p 93(2) 1_555 1_555 1_555
bC22 bC6 W2 12.2244(14) 1_555 1_555 1_555
bC22 bC6 W1p 15.4(7) 1_555 1_555 1_555
bC22 bC6 cC22p 37.6(10) 1_555 1_555 1_555
bC22 bC6 bC8 128(3) 1_555 1_555 2_657
bC22 bC6 bH6 116(4) 1_555 1_555 2_657
bC22 bC6 cC11p 117.5(18) 1_555 1_555 1_555
bC22 bC6 cC6p 52.4(10) 1_555 1_555 1_555
bC22 bC6 W1 34.744(4) 1_555 1_555 1_555
bC22 bC6 W2p 37.8(6) 1_555 1_555 1_555
bC22 bC6 bH3 101(3) 1_555 1_555 2_657
bC22 bC6 Wp 0.00(10) 1_555 1_555 1_555
bC22 bC6 W 0.0000000(4) 1_555 1_555 1_555
bC22 bC6 bC3 60.0000(16) 1_555 1_555 1_555
bC22 bC6 bC10 60.000(4) 1_555 1_555 1_555
bC22 bC6 bC12 179.999999(4) 1_555 1_555 1_555
bC22 bC6 cC7p 61.8(10) 1_555 1_555 1_555
bC22 bC6 W3p 43.65(18) 1_555 1_555 1_555
bC22 bC6 cC3p 72.1(7) 1_555 1_555 1_555
bC22 bC6 W3 40.971(3) 1_555 1_555 1_555
cC2p bC6 bC22 116(2) 1_555 1_555 1_555
cC2p bC6 cC12p 127.0(12) 1_555 1_555 1_555
cC2p bC6 bC4 115(3) 1_555 1_555 1_555
cC2p bC6 bC19 30(2) 1_555 1_555 1_555
cC2p bC6 cC15p 122.4(15) 1_555 1_555 1_555
cC2p bC6 cC24p 29.6(4) 1_555 1_555 1_555
cC2p bC6 bC12 81.7(16) 1_555 1_555 2_657
cC2p bC6 bC16 60(2) 1_555 1_555 2_657
cC2p bC6 cC10p 142.4(12) 1_555 1_555 1_555
cC2p bC6 bC7 139.1(17) 1_555 1_555 1_555
cC2p bC6 bC15 91(3) 1_555 1_555 1_555
cC2p bC6 bC11 138(3) 1_555 1_555 1_555
cC2p bC6 bC14 42(3) 1_555 1_555 1_555
cC2p bC6 bC16 40.9(17) 1_555 1_555 1_555
cC2p bC6 bC8 89(3) 1_555 1_555 1_555
cC2p bC6 cC5p 29.0(5) 1_555 1_555 1_555
cC2p bC6 W2 126(2) 1_555 1_555 1_555
cC2p bC6 W1p 131.2(16) 1_555 1_555 1_555
cC2p bC6 cC22p 92.4(16) 1_555 1_555 1_555
cC2p bC6 bC8 113.8(17) 1_555 1_555 2_657
cC2p bC6 bH6 60(3) 1_555 1_555 2_657
cC2p bC6 cC11p 57.7(10) 1_555 1_555 1_555
cC2p bC6 cC6p 132.2(15) 1_555 1_555 1_555
cC2p bC6 W1 87(3) 1_555 1_555 1_555
cC2p bC6 W2p 85.4(19) 1_555 1_555 1_555
cC2p bC6 bH3 135(3) 1_555 1_555 2_657
cC2p bC6 Wp 116(2) 1_555 1_555 1_555
cC2p bC6 W 116(2) 1_555 1_555 1_555
cC2p bC6 bC3 150(2) 1_555 1_555 1_555
cC2p bC6 bC10 65(3) 1_555 1_555 1_555
cC2p bC6 bC12 64(2) 1_555 1_555 1_555
cC2p bC6 cC7p 57.3(14) 1_555 1_555 1_555
cC2p bC6 W3p 117(2) 1_555 1_555 1_555
cC2p bC6 cC3p 77(3) 1_555 1_555 1_555
cC2p bC6 W3 145.4(16) 1_555 1_555 1_555
cC4p bC6 cC2p 80.6(7) 1_555 1_555 1_555
cC4p bC6 bC22 115.0(19) 1_555 1_555 1_555
cC4p bC6 cC12p 50.7(8) 1_555 1_555 1_555
cC4p bC6 bC4 48(2) 1_555 1_555 1_555
cC4p bC6 bC19 105(3) 1_555 1_555 1_555
cC4p bC6 cC15p 130.7(13) 1_555 1_555 1_555
cC4p bC6 cC24p 51.4(5) 1_555 1_555 1_555
cC4p bC6 bC12 87.4(16) 1_555 1_555 2_657
cC4p bC6 bC16 104.9(19) 1_555 1_555 2_657
cC4p bC6 cC10p 103.0(15) 1_555 1_555 1_555
cC4p bC6 bC7 96(2) 1_555 1_555 1_555
cC4p bC6 bC15 129.0(16) 1_555 1_555 1_555
cC4p bC6 bC11 58(3) 1_555 1_555 1_555
cC4p bC6 bC14 122(3) 1_555 1_555 1_555
cC4p bC6 bC16 84(2) 1_555 1_555 1_555
cC4p bC6 bC8 51.0(16) 1_555 1_555 1_555
cC4p bC6 cC5p 106.7(11) 1_555 1_555 1_555
cC4p bC6 W2 108(2) 1_555 1_555 1_555
cC4p bC6 W1p 117.4(15) 1_555 1_555 1_555
cC4p bC6 cC22p 143.1(11) 1_555 1_555 1_555
cC4p bC6 bC8 86(3) 1_555 1_555 2_657
cC4p bC6 bH6 125(3) 1_555 1_555 2_657
cC4p bC6 cC11p 23.6(7) 1_555 1_555 1_555
cC4p bC6 cC6p 69.7(13) 1_555 1_555 1_555
cC4p bC6 W1 130.3(17) 1_555 1_555 1_555
cC4p bC6 W2p 133.8(15) 1_555 1_555 1_555
cC4p bC6 bH3 106(4) 1_555 1_555 2_657
cC4p bC6 Wp 115.0(19) 1_555 1_555 1_555
cC4p bC6 W 115.0(19) 1_555 1_555 1_555
cC4p bC6 bC3 76(3) 1_555 1_555 1_555
cC4p bC6 bC10 132(2) 1_555 1_555 1_555
cC4p bC6 bC12 65.0(19) 1_555 1_555 1_555
cC4p bC6 cC7p 118.4(18) 1_555 1_555 1_555
cC4p bC6 W3p 72.0(18) 1_555 1_555 1_555
cC4p bC6 cC3p 49.9(18) 1_555 1_555 1_555
cC4p bC6 W3 88(3) 1_555 1_555 1_555
W2 bC7 cC10p 72(5) 1_555 1_555 1_555
W1p bC7 W2 29.3(14) 1_555 1_555 1_555
W1p bC7 cC10p 46(3) 1_555 1_555 1_555
cC6p bC7 W1p 107.5(14) 1_555 1_555 1_555
cC6p bC7 W2 102.1(13) 1_555 1_555 1_555
cC6p bC7 cC10p 128(6) 1_555 1_555 1_555
bC5 bC7 cC6p 114.7(11) 1_555 1_555 1_555
bC5 bC7 W1p 136.3(2) 1_555 1_555 1_555
bC5 bC7 W2 139.029(5) 1_555 1_555 1_555
bC5 bC7 cC10p 96.8(10) 1_555 1_555 1_555
Wp bC7 bC5 180.00(11) 1_555 1_555 1_555
Wp bC7 cC6p 65.3(11) 1_555 1_555 1_555
Wp bC7 W1p 43.73(19) 1_555 1_555 1_555
Wp bC7 W2 40.97(8) 1_555 1_555 1_555
Wp bC7 cC10p 83.2(10) 1_555 1_555 1_555
W bC7 Wp 0.00(11) 1_555 1_555 1_555
W bC7 bC5 180.000000(2) 1_555 1_555 1_555
W bC7 cC6p 65.3(11) 1_555 1_555 1_555
W bC7 W1p 43.7(2) 1_555 1_555 1_555
W bC7 W2 40.971(5) 1_555 1_555 1_555
W bC7 cC10p 83.2(10) 1_555 1_555 1_555
bC22 bC7 W 60.000(6) 1_555 1_555 1_555
bC22 bC7 Wp 60.00(8) 1_555 1_555 1_555
bC22 bC7 bC5 120.000(6) 1_555 1_555 1_555
bC22 bC7 cC6p 119.0(14) 1_555 1_555 1_555
bC22 bC7 W1p 37.6(15) 1_555 1_555 1_555
bC22 bC7 W2 19.0291(13) 1_555 1_555 1_555
bC22 bC7 cC10p 70(7) 1_555 1_555 1_555
bC3 bC7 bC22 120.000(4) 1_555 1_555 1_555
bC3 bC7 W 60.0000(16) 1_555 1_555 1_555
bC3 bC7 Wp 60.00(8) 1_555 1_555 1_555
bC3 bC7 bC5 120.0000(16) 1_555 1_555 1_555
bC3 bC7 cC6p 25.4(15) 1_555 1_555 1_555
bC3 bC7 W1p 94.0(10) 1_555 1_555 1_555
bC3 bC7 W2 100.971(3) 1_555 1_555 1_555
bC3 bC7 cC10p 103(6) 1_555 1_555 1_555
cC14p bC7 bC3 125(4) 1_555 1_555 1_555
cC14p bC7 bC22 108(4) 1_555 1_555 1_555
cC14p bC7 W 153(4) 1_555 1_555 1_555
cC14p bC7 Wp 153(4) 1_555 1_555 1_555
cC14p bC7 bC5 27(4) 1_555 1_555 1_555
cC14p bC7 cC6p 132(3) 1_555 1_555 1_555
cC14p bC7 W1p 112(4) 1_555 1_555 1_555
cC14p bC7 W2 125(4) 1_555 1_555 1_555
cC14p bC7 cC10p 70(3) 1_555 1_555 1_555
W3p bC7 cC14p 158(3) 1_555 1_555 1_555
W3p bC7 bC3 32.9(9) 1_555 1_555 1_555
W3p bC7 bC22 93.0(8) 1_555 1_555 1_555
W3p bC7 W 38.1(6) 1_555 1_555 1_555
W3p bC7 Wp 38.1(6) 1_555 1_555 1_555
W3p bC7 bC5 141.9(6) 1_555 1_555 1_555
W3p bC7 cC6p 27.5(5) 1_555 1_555 1_555
W3p bC7 W1p 81.4(9) 1_555 1_555 1_555
W3p bC7 W2 75.1(8) 1_555 1_555 1_555
W3p bC7 cC10p 113(3) 1_555 1_555 1_555
cC15p bC7 W3p 92.4(5) 1_555 1_555 1_555
cC15p bC7 cC14p 102(3) 1_555 1_555 1_555
cC15p bC7 bC3 105.5(10) 1_555 1_555 1_555
cC15p bC7 bC22 31.9(12) 1_555 1_555 1_555
cC15p bC7 W 54.4(11) 1_555 1_555 1_555
cC15p bC7 Wp 54.4(11) 1_555 1_555 1_555
cC15p bC7 bC5 125.6(11) 1_555 1_555 1_555
cC15p bC7 cC6p 119.0(4) 1_555 1_555 1_555
cC15p bC7 W1p 11.7(13) 1_555 1_555 1_555
cC15p bC7 W2 30.5(14) 1_555 1_555 1_555
cC15p bC7 cC10p 42(4) 1_555 1_555 1_555
W3 bC7 cC15p 83.6(10) 1_555 1_555 1_555
W3 bC7 W3p 19.9(8) 1_555 1_555 1_555
W3 bC7 cC14p 145(3) 1_555 1_555 1_555
W3 bC7 bC3 25.256(2) 1_555 1_555 1_555
W3 bC7 bC22 94.744(7) 1_555 1_555 1_555
W3 bC7 W 34.7443(8) 1_555 1_555 1_555
W3 bC7 Wp 34.74(8) 1_555 1_555 1_555
W3 bC7 bC5 145.2557(8) 1_555 1_555 1_555
W3 bC7 cC6p 36.8(11) 1_555 1_555 1_555
W3 bC7 W1p 71.9(7) 1_555 1_555 1_555
W3 bC7 W2 75.715(6) 1_555 1_555 1_555
W3 bC7 cC10p 95(4) 1_555 1_555 1_555
cC12p bC7 W3 70(2) 1_555 1_555 1_555
cC12p bC7 cC15p 153.7(15) 1_555 1_555 1_555
cC12p bC7 W3p 62.8(19) 1_555 1_555 1_555
cC12p bC7 cC14p 99.1(18) 1_555 1_555 1_555
cC12p bC7 bC3 49(2) 1_555 1_555 1_555
cC12p bC7 bC22 148(2) 1_555 1_555 1_555
cC12p bC7 W 101(3) 1_555 1_555 1_555
cC12p bC7 Wp 101(3) 1_555 1_555 1_555
cC12p bC7 bC5 79(3) 1_555 1_555 1_555
cC12p bC7 cC6p 35.5(14) 1_555 1_555 1_555
cC12p bC7 W1p 142(3) 1_555 1_555 1_555
cC12p bC7 W2 135(3) 1_555 1_555 1_555
cC12p bC7 cC10p 138(7) 1_555 1_555 1_555
cC3p bC7 cC12p 65.7(14) 1_555 1_555 1_555
cC3p bC7 W3 21.4(8) 1_555 1_555 1_555
cC3p bC7 cC15p 90.00(8) 1_555 1_555 1_555
cC3p bC7 W3p 3.6(4) 1_555 1_555 1_555
cC3p bC7 cC14p 161(3) 1_555 1_555 1_555
cC3p bC7 bC3 36.3(11) 1_555 1_555 1_555
cC3p bC7 bC22 89.6(12) 1_555 1_555 1_555
cC3p bC7 W 35.6(11) 1_555 1_555 1_555
cC3p bC7 Wp 35.6(11) 1_555 1_555 1_555
cC3p bC7 bC5 144.4(11) 1_555 1_555 1_555
cC3p bC7 cC6p 30.51(19) 1_555 1_555 1_555
cC3p bC7 W1p 79.2(13) 1_555 1_555 1_555
cC3p bC7 W2 71.8(12) 1_555 1_555 1_555
cC3p bC7 cC10p 113(2) 1_555 1_555 1_555
W1 bC7 cC3p 45.8(12) 1_555 1_555 1_555
W1 bC7 cC12p 111(3) 1_555 1_555 1_555
W1 bC7 W3 46.969(2) 1_555 1_555 1_555
W1 bC7 cC15p 45.2(12) 1_555 1_555 1_555
W1 bC7 W3p 48.7(7) 1_555 1_555 1_555
W1 bC7 cC14p 147(4) 1_555 1_555 1_555
W1 bC7 bC3 72.2244(4) 1_555 1_555 1_555
W1 bC7 bC22 47.776(5) 1_555 1_555 1_555
W1 bC7 W 12.2244(13) 1_555 1_555 1_555
W1 bC7 Wp 12.22(8) 1_555 1_555 1_555
W1 bC7 bC5 167.7756(13) 1_555 1_555 1_555
W1 bC7 cC6p 76.2(12) 1_555 1_555 1_555
W1 bC7 W1p 35.8(4) 1_555 1_555 1_555
W1 bC7 W2 28.746(3) 1_555 1_555 1_555
W1 bC7 cC10p 79(2) 1_555 1_555 1_555
cC19p bC7 W1 174(2) 1_555 1_555 1_555
cC19p bC7 cC3p 131(2) 1_555 1_555 1_555
cC19p bC7 cC12p 65.3(11) 1_555 1_555 1_555
cC19p bC7 W3 127(3) 1_555 1_555 1_555
cC19p bC7 cC15p 136(2) 1_555 1_555 1_555
cC19p bC7 W3p 128(3) 1_555 1_555 1_555
cC19p bC7 cC14p 34.3(7) 1_555 1_555 1_555
cC19p bC7 bC3 102(3) 1_555 1_555 1_555
cC19p bC7 bC22 138(3) 1_555 1_555 1_555
cC19p bC7 W 162(3) 1_555 1_555 1_555
cC19p bC7 Wp 162(3) 1_555 1_555 1_555
cC19p bC7 bC5 18(3) 1_555 1_555 1_555
cC19p bC7 cC6p 100(2) 1_555 1_555 1_555
cC19p bC7 W1p 144(3) 1_555 1_555 1_555
cC19p bC7 W2 157(3) 1_555 1_555 1_555
cC19p bC7 cC10p 99(2) 1_555 1_555 1_555
W2p bC7 cC19p 169.2(19) 1_555 1_555 1_555
W2p bC7 W1 4.5(7) 1_555 1_555 1_555
W2p bC7 cC3p 43.3(2) 1_555 1_555 1_555
W2p bC7 cC12p 108.9(16) 1_555 1_555 1_555
W2p bC7 W3 43.0(8) 1_555 1_555 1_555
W2p bC7 cC15p 46.9(2) 1_555 1_555 1_555
W2p bC7 W3p 46.0(3) 1_555 1_555 1_555
W2p bC7 cC14p 148(3) 1_555 1_555 1_555
W2p bC7 bC3 68.2(8) 1_555 1_555 1_555
W2p bC7 bC22 51.8(8) 1_555 1_555 1_555
W2p bC7 W 8.4(9) 1_555 1_555 1_555
W2p bC7 Wp 8.4(9) 1_555 1_555 1_555
W2p bC7 bC5 171.6(9) 1_555 1_555 1_555
W2p bC7 cC6p 73.4(2) 1_555 1_555 1_555
W2p bC7 W1p 36.7(10) 1_555 1_555 1_555
W2p bC7 W2 32.8(8) 1_555 1_555 1_555
W2p bC7 cC10p 78.8(10) 1_555 1_555 1_555
bC2 bC7 W2p 158.1(8) 1_555 1_555 1_555
bC2 bC7 cC19p 13(4) 1_555 1_555 1_555
bC2 bC7 W1 162.224(2) 1_555 1_555 1_555
bC2 bC7 cC3p 118.3(12) 1_555 1_555 1_555
bC2 bC7 cC12p 53(3) 1_555 1_555 1_555
bC2 bC7 W3 115.256(4) 1_555 1_555 1_555
bC2 bC7 cC15p 145.7(13) 1_555 1_555 1_555
bC2 bC7 W3p 115.1(7) 1_555 1_555 1_555
bC2 bC7 cC14p 46(4) 1_555 1_555 1_555
bC2 bC7 bC3 90.000(2) 1_555 1_555 1_555
bC2 bC7 bC22 150.000(3) 1_555 1_555 1_555
bC2 bC7 W 150.000(4) 1_555 1_555 1_555
bC2 bC7 Wp 150.00(8) 1_555 1_555 1_555
bC2 bC7 bC5 30.000(4) 1_555 1_555 1_555
bC2 bC7 cC6p 87.8(13) 1_555 1_555 1_555
bC2 bC7 W1p 151.0(10) 1_555 1_555 1_555
bC2 bC7 W2 169.0291(12) 1_555 1_555 1_555
bC2 bC7 cC10p 106(4) 1_555 1_555 1_555
bC9 bC7 bC2 60.000(4) 1_555 1_555 1_555
bC9 bC7 W2p 141.8(8) 1_555 1_555 1_555
bC9 bC7 cC19p 48(3) 1_555 1_555 1_555
bC9 bC7 W1 137.776(2) 1_555 1_555 1_555
bC9 bC7 cC3p 159.2(8) 1_555 1_555 1_555
bC9 bC7 cC12p 106(2) 1_555 1_555 1_555
bC9 bC7 W3 175.2557(2) 1_555 1_555 1_555
bC9 bC7 cC15p 100.5(10) 1_555 1_555 1_555
bC9 bC7 W3p 159.9(7) 1_555 1_555 1_555
bC9 bC7 cC14p 32(3) 1_555 1_555 1_555
bC9 bC7 bC3 150.000(3) 1_555 1_555 1_555
bC9 bC7 bC22 90.000(7) 1_555 1_555 1_555
bC9 bC7 W 150.0000(10) 1_555 1_555 1_555
bC9 bC7 Wp 150.00(8) 1_555 1_555 1_555
bC9 bC7 bC5 30.0000(10) 1_555 1_555 1_555
bC9 bC7 cC6p 139.8(11) 1_555 1_555 1_555
bC9 bC7 W1p 112.1(6) 1_555 1_555 1_555
bC9 bC7 W2 109.029(6) 1_555 1_555 1_555
bC9 bC7 cC10p 86(3) 1_555 1_555 1_555
bC17 bC7 bC9 60.344(6) 1_555 1_555 1_555
bC17 bC7 bC2 120.3443(16) 1_555 1_555 1_555
bC17 bC7 W2p 81.5(8) 1_555 1_555 1_555
bC17 bC7 cC19p 108(3) 1_555 1_555 1_555
bC17 bC7 W1 77.431(4) 1_555 1_555 1_555
bC17 bC7 cC3p 117.1(12) 1_555 1_555 1_555
bC17 bC7 cC12p 150.3(17) 1_555 1_555 1_555
bC17 bC7 W3 124.400(6) 1_555 1_555 1_555
bC17 bC7 cC15p 49.6(10) 1_555 1_555 1_555
bC17 bC7 W3p 120.7(9) 1_555 1_555 1_555
bC17 bC7 cC14p 82(4) 1_555 1_555 1_555
bC17 bC7 bC3 149.656(4) 1_555 1_555 1_555
bC17 bC7 bC22 29.6557(10) 1_555 1_555 1_555
bC17 bC7 W 89.656(5) 1_555 1_555 1_555
bC17 bC7 Wp 89.66(8) 1_555 1_555 1_555
bC17 bC7 bC5 90.344(5) 1_555 1_555 1_555
bC17 bC7 cC6p 143.0(17) 1_555 1_555 1_555
bC17 bC7 W1p 59.9(12) 1_555 1_555 1_555
bC17 bC7 W2 48.6849(4) 1_555 1_555 1_555
bC17 bC7 cC10p 70(7) 1_555 1_555 1_555
bC11 bC7 bC17 179.31150(6) 1_555 1_555 1_555
bC11 bC7 bC9 120.344(6) 1_555 1_555 1_555
bC11 bC7 bC2 60.3443(15) 1_555 1_555 1_555
bC11 bC7 W2p 97.8(8) 1_555 1_555 1_555
bC11 bC7 cC19p 73(3) 1_555 1_555 1_555
bC11 bC7 W1 101.880(4) 1_555 1_555 1_555
bC11 bC7 cC3p 62.2(12) 1_555 1_555 1_555
bC11 bC7 cC12p 30.0(17) 1_555 1_555 1_555
bC11 bC7 W3 54.911(6) 1_555 1_555 1_555
bC11 bC7 cC15p 129.8(10) 1_555 1_555 1_555
bC11 bC7 W3p 58.7(9) 1_555 1_555 1_555
bC11 bC7 cC14p 99(4) 1_555 1_555 1_555
bC11 bC7 bC3 29.656(3) 1_555 1_555 1_555
bC11 bC7 bC22 149.6557(10) 1_555 1_555 1_555
bC11 bC7 W 89.656(5) 1_555 1_555 1_555
bC11 bC7 Wp 89.66(8) 1_555 1_555 1_555
bC11 bC7 bC5 90.344(5) 1_555 1_555 1_555
bC11 bC7 cC6p 36.5(17) 1_555 1_555 1_555
bC11 bC7 W1p 119.6(12) 1_555 1_555 1_555
bC11 bC7 W2 130.6266(4) 1_555 1_555 1_555
bC11 bC7 cC10p 109(7) 1_555 1_555 1_555
bC15 bC7 bC11 119.6557(15) 1_555 1_555 1_555
bC15 bC7 bC17 59.6557(16) 1_555 1_555 1_555
bC15 bC7 bC9 120.000(4) 1_555 1_555 1_555
bC15 bC7 bC2 179.999999(2) 1_555 1_555 1_555
bC15 bC7 W2p 21.9(8) 1_555 1_555 1_555
bC15 bC7 cC19p 167(4) 1_555 1_555 1_555
bC15 bC7 W1 17.776(2) 1_555 1_555 1_555
bC15 bC7 cC3p 61.7(12) 1_555 1_555 1_555
bC15 bC7 cC12p 127(3) 1_555 1_555 1_555
bC15 bC7 W3 64.744(4) 1_555 1_555 1_555
bC15 bC7 cC15p 34.3(13) 1_555 1_555 1_555
bC15 bC7 W3p 64.9(7) 1_555 1_555 1_555
bC15 bC7 cC14p 134(4) 1_555 1_555 1_555
bC15 bC7 bC3 90.000(2) 1_555 1_555 1_555
bC15 bC7 bC22 30.000(3) 1_555 1_555 1_555
bC15 bC7 W 30.000(4) 1_555 1_555 1_555
bC15 bC7 Wp 30.00(8) 1_555 1_555 1_555
bC15 bC7 bC5 150.000(4) 1_555 1_555 1_555
bC15 bC7 cC6p 92.2(13) 1_555 1_555 1_555
bC15 bC7 W1p 29.0(10) 1_555 1_555 1_555
bC15 bC7 W2 10.9709(12) 1_555 1_555 1_555
bC15 bC7 cC10p 74(4) 1_555 1_555 1_555
bC6 bC7 bC15 60.000(4) 1_555 1_555 1_555
bC6 bC7 bC11 59.656(6) 1_555 1_555 1_555
bC6 bC7 bC17 119.656(6) 1_555 1_555 1_555
bC6 bC7 bC9 180.0000000(11) 1_555 1_555 1_555
bC6 bC7 bC2 120.000(4) 1_555 1_555 1_555
bC6 bC7 W2p 38.2(8) 1_555 1_555 1_555
bC6 bC7 cC19p 132(3) 1_555 1_555 1_555
bC6 bC7 W1 42.224(2) 1_555 1_555 1_555
bC6 bC7 cC3p 20.8(8) 1_555 1_555 1_555
bC6 bC7 cC12p 74(2) 1_555 1_555 1_555
bC6 bC7 W3 4.7443(2) 1_555 1_555 1_555
bC6 bC7 cC15p 79.5(10) 1_555 1_555 1_555
bC6 bC7 W3p 20.1(7) 1_555 1_555 1_555
bC6 bC7 cC14p 148(3) 1_555 1_555 1_555
bC6 bC7 bC3 30.000(3) 1_555 1_555 1_555
bC6 bC7 bC22 90.000(7) 1_555 1_555 1_555
bC6 bC7 W 30.0000(10) 1_555 1_555 1_555
bC6 bC7 Wp 30.00(8) 1_555 1_555 1_555
bC6 bC7 bC5 150.0000(10) 1_555 1_555 1_555
bC6 bC7 cC6p 40.2(11) 1_555 1_555 1_555
bC6 bC7 W1p 67.9(6) 1_555 1_555 1_555
bC6 bC7 W2 70.971(6) 1_555 1_555 1_555
bC6 bC7 cC10p 94(3) 1_555 1_555 1_555
cC22p bC7 bC6 53.0(10) 1_555 1_555 1_555
cC22p bC7 bC15 13.8(7) 1_555 1_555 1_555
cC22p bC7 bC11 111.3(9) 1_555 1_555 1_555
cC22p bC7 bC17 68.0(9) 1_555 1_555 1_555
cC22p bC7 bC9 127.0(10) 1_555 1_555 1_555
cC22p bC7 bC2 166.2(7) 1_555 1_555 1_555
cC22p bC7 W2p 16.8(2) 1_555 1_555 1_555
cC22p bC7 cC19p 165(2) 1_555 1_555 1_555
cC22p bC7 W1 15.0(12) 1_555 1_555 1_555
cC22p bC7 cC3p 60.11(6) 1_555 1_555 1_555
cC22p bC7 cC12p 125.5(14) 1_555 1_555 1_555
cC22p bC7 W3 57.6(10) 1_555 1_555 1_555
cC22p bC7 cC15p 30.21(8) 1_555 1_555 1_555
cC22p bC7 W3p 62.8(5) 1_555 1_555 1_555
cC22p bC7 cC14p 132(3) 1_555 1_555 1_555
cC22p bC7 bC3 82.3(10) 1_555 1_555 1_555
cC22p bC7 bC22 39.3(9) 1_555 1_555 1_555
cC22p bC7 W 24.7(11) 1_555 1_555 1_555
cC22p bC7 Wp 24.7(11) 1_555 1_555 1_555
cC22p bC7 bC5 155.3(11) 1_555 1_555 1_555
cC22p bC7 cC6p 90.00(11) 1_555 1_555 1_555
cC22p bC7 W1p 20.9(12) 1_555 1_555 1_555
cC22p bC7 W2 21.9(8) 1_555 1_555 1_555
cC22p bC7 cC10p 66(2) 1_555 1_555 1_555
cC18p bC7 cC22p 109(2) 1_555 1_555 1_555
cC18p bC7 bC6 146(2) 1_555 1_555 1_555
cC18p bC7 bC15 110(3) 1_555 1_555 1_555
cC18p bC7 bC11 119(3) 1_555 1_555 1_555
cC18p bC7 bC17 61(3) 1_555 1_555 1_555
cC18p bC7 bC9 34(2) 1_555 1_555 1_555
cC18p bC7 bC2 70(3) 1_555 1_555 1_555
cC18p bC7 W2p 126(2) 1_555 1_555 1_555
cC18p bC7 cC19p 58.3(5) 1_555 1_555 1_555
cC18p bC7 W1 124(3) 1_555 1_555 1_555
cC18p bC7 cC3p 166.4(17) 1_555 1_555 1_555
cC18p bC7 cC12p 123.3(7) 1_555 1_555 1_555
cC18p bC7 W3 147(2) 1_555 1_555 1_555
cC18p bC7 cC15p 79.0(19) 1_555 1_555 1_555
cC18p bC7 W3p 166(2) 1_555 1_555 1_555
cC18p bC7 cC14p 24.2(12) 1_555 1_555 1_555
cC18p bC7 bC3 140(2) 1_555 1_555 1_555
cC18p bC7 bC22 85(3) 1_555 1_555 1_555
cC18p bC7 W 133(3) 1_555 1_555 1_555
cC18p bC7 Wp 133(3) 1_555 1_555 1_555
cC18p bC7 bC5 47(3) 1_555 1_555 1_555
cC18p bC7 cC6p 155(2) 1_555 1_555 1_555
cC18p bC7 W1p 89(3) 1_555 1_555 1_555
cC18p bC7 W2 101(3) 1_555 1_555 1_555
cC18p bC7 cC10p 53(3) 1_555 1_555 1_555
cC16p bC7 cC18p 91.2(3) 1_555 1_555 1_555
cC16p bC7 cC22p 157.1(19) 1_555 1_555 1_555
cC16p bC7 bC6 104(3) 1_555 1_555 1_555
cC16p bC7 bC15 158(3) 1_555 1_555 1_555
cC16p bC7 bC11 47(3) 1_555 1_555 1_555
cC16p bC7 bC17 134(3) 1_555 1_555 1_555
cC16p bC7 bC9 76(3) 1_555 1_555 1_555
cC16p bC7 bC2 22(3) 1_555 1_555 1_555
cC16p bC7 W2p 141(2) 1_555 1_555 1_555
cC16p bC7 cC19p 33.0(5) 1_555 1_555 1_555
cC16p bC7 W1 144(3) 1_555 1_555 1_555
cC16p bC7 cC3p 98(2) 1_555 1_555 1_555
cC16p bC7 cC12p 32.4(6) 1_555 1_555 1_555
cC16p bC7 W3 100(3) 1_555 1_555 1_555
cC16p bC7 cC15p 165.6(19) 1_555 1_555 1_555
cC16p bC7 W3p 95(2) 1_555 1_555 1_555
cC16p bC7 cC14p 67.1(12) 1_555 1_555 1_555
cC16p bC7 bC3 75(3) 1_555 1_555 1_555
cC16p bC7 bC22 158.7(19) 1_555 1_555 1_555
cC16p bC7 W 133(3) 1_555 1_555 1_555
cC16p bC7 Wp 133(3) 1_555 1_555 1_555
cC16p bC7 bC5 47(3) 1_555 1_555 1_555
cC16p bC7 cC6p 68(2) 1_555 1_555 1_555
cC16p bC7 W1p 164(3) 1_555 1_555 1_555
cC16p bC7 W2 164(3) 1_555 1_555 1_555
cC16p bC7 cC10p 124(4) 1_555 1_555 1_555
cC20p bC7 cC16p 145.3(11) 1_555 1_555 1_555
cC20p bC7 cC18p 54.6(11) 1_555 1_555 1_555
cC20p bC7 cC22p 54.7(9) 1_555 1_555 1_555
cC20p bC7 bC6 103.0(18) 1_555 1_555 1_555
cC20p bC7 bC15 56(2) 1_555 1_555 1_555
cC20p bC7 bC11 140.9(13) 1_555 1_555 1_555
cC20p bC7 bC17 38.9(13) 1_555 1_555 1_555
cC20p bC7 bC9 77.0(18) 1_555 1_555 1_555
cC20p bC7 bC2 124(2) 1_555 1_555 1_555
cC20p bC7 W2p 71.5(11) 1_555 1_555 1_555
cC20p bC7 cC19p 112.7(16) 1_555 1_555 1_555
cC20p bC7 W1 70(2) 1_555 1_555 1_555
cC20p bC7 cC3p 114.7(9) 1_555 1_555 1_555
cC20p bC7 cC12p 170.6(15) 1_555 1_555 1_555
cC20p bC7 W3 106.7(18) 1_555 1_555 1_555
cC20p bC7 cC15p 24.7(9) 1_555 1_555 1_555
cC20p bC7 W3p 117.1(14) 1_555 1_555 1_555
cC20p bC7 cC14p 78(2) 1_555 1_555 1_555
cC20p bC7 bC3 125.4(15) 1_555 1_555 1_555
cC20p bC7 bC22 39.8(19) 1_555 1_555 1_555
cC20p bC7 W 79(2) 1_555 1_555 1_555
cC20p bC7 Wp 79(2) 1_555 1_555 1_555
cC20p bC7 bC5 101(2) 1_555 1_555 1_555
cC20p bC7 cC6p 143.1(11) 1_555 1_555 1_555
cC20p bC7 W1p 36(2) 1_555 1_555 1_555
cC20p bC7 W2 49(2) 1_555 1_555 1_555
cC20p bC7 cC10p 33(6) 1_555 1_555 1_555
bH3 bC7 cC20p 98(3) 2_657 1_555 1_555
bH3 bC7 cC16p 93(5) 2_657 1_555 1_555
bH3 bC7 cC18p 118(2) 2_657 1_555 1_555
bH3 bC7 cC22p 68(3) 2_657 1_555 1_555
bH3 bC7 bC6 33(2) 2_657 1_555 1_555
bH3 bC7 bC15 80(3) 2_657 1_555 1_555
bH3 bC7 bC11 47(3) 2_657 1_555 1_555
bH3 bC7 bC17 132(3) 2_657 1_555 1_555
bH3 bC7 bC9 147(2) 2_657 1_555 1_555
bH3 bC7 bC2 100(3) 2_657 1_555 1_555
bH3 bC7 W2p 60(3) 2_657 1_555 1_555
bH3 bC7 cC19p 109(5) 2_657 1_555 1_555
bH3 bC7 W1 65(3) 2_657 1_555 1_555
bH3 bC7 cC3p 52(2) 2_657 1_555 1_555
bH3 bC7 cC12p 75(4) 2_657 1_555 1_555
bH3 bC7 W3 31(3) 2_657 1_555 1_555
bH3 bC7 cC15p 82(3) 2_657 1_555 1_555
bH3 bC7 W3p 50(2) 2_657 1_555 1_555
bH3 bC7 cC14p 115(4) 2_657 1_555 1_555
bH3 bC7 bC3 29(3) 2_657 1_555 1_555
bH3 bC7 bC22 107(3) 2_657 1_555 1_555
bH3 bC7 W 55(2) 2_657 1_555 1_555
bH3 bC7 Wp 55(2) 2_657 1_555 1_555
bH3 bC7 bC5 125(2) 2_657 1_555 1_555
bH3 bC7 cC6p 54(3) 2_657 1_555 1_555
bH3 bC7 W1p 72(2) 2_657 1_555 1_555
bH3 bC7 W2 90(3) 2_657 1_555 1_555
bH3 bC7 cC10p 74(5) 2_657 1_555 1_555
bC13 bC7 bH3 151(3) 1_555 1_555 2_657
bC13 bC7 cC20p 54.3(15) 1_555 1_555 1_555
bC13 bC7 cC16p 105(3) 1_555 1_555 1_555
bC13 bC7 cC18p 41(2) 1_555 1_555 1_555
bC13 bC7 cC22p 97.2(10) 1_555 1_555 1_555
bC13 bC7 bC6 149.481(3) 1_555 1_555 1_555
bC13 bC7 bC15 89.4809(19) 1_555 1_555 1_555
bC13 bC7 bC11 150.863(3) 1_555 1_555 1_555
bC13 bC7 bC17 29.825(3) 1_555 1_555 1_555
bC13 bC7 bC9 30.519(3) 1_555 1_555 1_555
bC13 bC7 bC2 90.5191(19) 1_555 1_555 1_555
bC13 bC7 W2p 111.3(8) 1_555 1_555 1_555
bC13 bC7 cC19p 78(3) 1_555 1_555 1_555
bC13 bC7 W1 107.2565(4) 1_555 1_555 1_555
bC13 bC7 cC3p 143.3(11) 1_555 1_555 1_555
bC13 bC7 cC12p 132(2) 1_555 1_555 1_555
bC13 bC7 W3 154.225(2) 1_555 1_555 1_555
bC13 bC7 cC15p 74.1(10) 1_555 1_555 1_555
bC13 bC7 W3p 146.7(9) 1_555 1_555 1_555
bC13 bC7 cC14p 55(4) 1_555 1_555 1_555
bC13 bC7 bC3 179.48093(6) 1_555 1_555 1_555
bC13 bC7 bC22 59.481(4) 1_555 1_555 1_555
bC13 bC7 W 119.4809(16) 1_555 1_555 1_555
bC13 bC7 Wp 119.48(8) 1_555 1_555 1_555
bC13 bC7 bC5 60.5191(16) 1_555 1_555 1_555
bC13 bC7 cC6p 154.7(15) 1_555 1_555 1_555
bC13 bC7 W1p 85.5(10) 1_555 1_555 1_555
bC13 bC7 W2 78.510(3) 1_555 1_555 1_555
bC13 bC7 cC10p 77(6) 1_555 1_555 1_555
bC24 bC7 bC13 121.038(4) 1_555 1_555 1_555
bC24 bC7 bH3 73(3) 1_555 1_555 2_657
bC24 bC7 cC20p 140.4(19) 1_555 1_555 1_555
bC24 bC7 cC16p 22(2) 1_555 1_555 1_555
bC24 bC7 cC18p 95(3) 1_555 1_555 1_555
bC24 bC7 cC22p 140.2(9) 1_555 1_555 1_555
bC24 bC7 bC6 89.481(7) 1_555 1_555 1_555
bC24 bC7 bC15 149.481(3) 1_555 1_555 1_555
bC24 bC7 bC11 29.8252(10) 1_555 1_555 1_555
bC24 bC7 bC17 150.8633(10) 1_555 1_555 1_555
bC24 bC7 bC9 90.519(7) 1_555 1_555 1_555
bC24 bC7 bC2 30.519(3) 1_555 1_555 1_555
bC24 bC7 W2p 127.6(8) 1_555 1_555 1_555
bC24 bC7 cC19p 43(3) 1_555 1_555 1_555
bC24 bC7 W1 131.705(5) 1_555 1_555 1_555
bC24 bC7 cC3p 89.9(12) 1_555 1_555 1_555
bC24 bC7 cC12p 32(2) 1_555 1_555 1_555
bC24 bC7 W3 84.737(7) 1_555 1_555 1_555
bC24 bC7 cC15p 147.9(12) 1_555 1_555 1_555
bC24 bC7 W3p 86.5(8) 1_555 1_555 1_555
bC24 bC7 cC14p 72(4) 1_555 1_555 1_555
bC24 bC7 bC3 59.481(4) 1_555 1_555 1_555
bC24 bC7 bC22 179.480931(16) 1_555 1_555 1_555
bC24 bC7 W 119.481(6) 1_555 1_555 1_555
bC24 bC7 Wp 119.48(8) 1_555 1_555 1_555
bC24 bC7 bC5 60.519(6) 1_555 1_555 1_555
bC24 bC7 cC6p 60.5(14) 1_555 1_555 1_555
bC24 bC7 W1p 142.1(15) 1_555 1_555 1_555
bC24 bC7 W2 160.4518(13) 1_555 1_555 1_555
bC24 bC7 cC10p 110(7) 1_555 1_555 1_555
cC7p bC7 bC24 117.0(11) 1_555 1_555 1_555
cC7p bC7 bC13 121.5(10) 1_555 1_555 1_555
cC7p bC7 bH3 57(3) 1_555 1_555 2_657
cC7p bC7 cC20p 84.8(9) 1_555 1_555 1_555
cC7p bC7 cC16p 128(2) 1_555 1_555 1_555
cC7p bC7 cC18p 139.0(19) 1_555 1_555 1_555
cC7p bC7 cC22p 30.07(3) 1_555 1_555 1_555
cC7p bC7 bC6 28.4(10) 1_555 1_555 1_555
cC7p bC7 bC15 32.8(11) 1_555 1_555 1_555
cC7p bC7 bC11 87.4(11) 1_555 1_555 1_555
cC7p bC7 bC17 91.9(11) 1_555 1_555 1_555
cC7p bC7 bC9 151.6(10) 1_555 1_555 1_555
cC7p bC7 bC2 147.2(11) 1_555 1_555 1_555
cC7p bC7 W2p 13.3(2) 1_555 1_555 1_555
cC7p bC7 cC19p 160(2) 1_555 1_555 1_555
cC7p bC7 W1 15.8(12) 1_555 1_555 1_555
cC7p bC7 cC3p 30.09(4) 1_555 1_555 1_555
cC7p bC7 cC12p 95.7(14) 1_555 1_555 1_555
cC7p bC7 W3 33.0(10) 1_555 1_555 1_555
cC7p bC7 cC15p 60.18(8) 1_555 1_555 1_555
cC7p bC7 W3p 32.9(5) 1_555 1_555 1_555
cC7p bC7 cC14p 160(3) 1_555 1_555 1_555
cC7p bC7 bC3 57.9(10) 1_555 1_555 1_555
cC7p bC7 bC22 62.5(11) 1_555 1_555 1_555
cC7p bC7 W 6.8(10) 1_555 1_555 1_555
cC7p bC7 Wp 6.8(10) 1_555 1_555 1_555
cC7p bC7 bC5 173.2(10) 1_555 1_555 1_555
cC7p bC7 cC6p 60.35(15) 1_555 1_555 1_555
cC7p bC7 W1p 49.9(13) 1_555 1_555 1_555
cC7p bC7 W2 43.6(11) 1_555 1_555 1_555
cC7p bC7 cC10p 90.0(3) 1_555 1_555 1_555
bC10 bC7 cC7p 6.8(10) 1_555 1_555 1_555
bC10 bC7 bC24 119.481(6) 1_555 1_555 1_555
bC10 bC7 bC13 119.4809(16) 1_555 1_555 1_555
bC10 bC7 bH3 55(2) 1_555 1_555 2_657
bC10 bC7 cC20p 79(2) 1_555 1_555 1_555
bC10 bC7 cC16p 133(3) 1_555 1_555 1_555
bC10 bC7 cC18p 133(3) 1_555 1_555 1_555
bC10 bC7 cC22p 24.7(11) 1_555 1_555 1_555
bC10 bC7 bC6 30.0000(10) 1_555 1_555 1_555
bC10 bC7 bC15 30.000(4) 1_555 1_555 1_555
bC10 bC7 bC11 89.656(5) 1_555 1_555 1_555
bC10 bC7 bC17 89.656(5) 1_555 1_555 1_555
bC10 bC7 bC9 150.0000(10) 1_555 1_555 1_555
bC10 bC7 bC2 150.000(4) 1_555 1_555 1_555
bC10 bC7 W2p 8.4(9) 1_555 1_555 1_555
bC10 bC7 cC19p 162(3) 1_555 1_555 1_555
bC10 bC7 W1 12.2244(13) 1_555 1_555 1_555
bC10 bC7 cC3p 35.6(11) 1_555 1_555 1_555
bC10 bC7 cC12p 101(3) 1_555 1_555 1_555
bC10 bC7 W3 34.7443(8) 1_555 1_555 1_555
bC10 bC7 cC15p 54.4(11) 1_555 1_555 1_555
bC10 bC7 W3p 38.1(6) 1_555 1_555 1_555
bC10 bC7 cC14p 153(4) 1_555 1_555 1_555
bC10 bC7 bC3 60.0000(16) 1_555 1_555 1_555
bC10 bC7 bC22 60.000(6) 1_555 1_555 1_555
bC10 bC7 W 0.0000000(2) 1_555 1_555 1_555
bC10 bC7 Wp 0.00(11) 1_555 1_555 1_555
bC10 bC7 bC5 180.000000(2) 1_555 1_555 1_555
bC10 bC7 cC6p 65.3(11) 1_555 1_555 1_555
bC10 bC7 W1p 43.7(2) 1_555 1_555 1_555
bC10 bC7 W2 40.971(5) 1_555 1_555 1_555
bC10 bC7 cC10p 83.2(10) 1_555 1_555 1_555
cC23p bC7 bC10 106(3) 1_555 1_555 1_555
cC23p bC7 cC7p 111.8(14) 1_555 1_555 1_555
cC23p bC7 bC24 120(3) 1_555 1_555 1_555
cC23p bC7 bC13 40.0(16) 1_555 1_555 1_555
cC23p bC7 bH3 111(3) 1_555 1_555 2_657
cC23p bC7 cC20p 27.1(5) 1_555 1_555 1_555
cC23p bC7 cC16p 118.7(6) 1_555 1_555 1_555
cC23p bC7 cC18p 27.6(6) 1_555 1_555 1_555
cC23p bC7 cC22p 81.8(14) 1_555 1_555 1_555
cC23p bC7 bC6 127(2) 1_555 1_555 1_555
cC23p bC7 bC15 83(3) 1_555 1_555 1_555
cC23p bC7 bC11 137(2) 1_555 1_555 1_555
cC23p bC7 bC17 44(2) 1_555 1_555 1_555
cC23p bC7 bC9 53(2) 1_555 1_555 1_555
cC23p bC7 bC2 97(3) 1_555 1_555 1_555
cC23p bC7 W2p 98.5(16) 1_555 1_555 1_555
cC23p bC7 cC19p 85.8(11) 1_555 1_555 1_555
cC23p bC7 W1 97(3) 1_555 1_555 1_555
cC23p bC7 cC3p 141.4(14) 1_555 1_555 1_555
cC23p bC7 cC12p 150.4(6) 1_555 1_555 1_555
cC23p bC7 W3 130(2) 1_555 1_555 1_555
cC23p bC7 cC15p 51.6(14) 1_555 1_555 1_555
cC23p bC7 W3p 143.5(19) 1_555 1_555 1_555
cC23p bC7 cC14p 51.6(17) 1_555 1_555 1_555
cC23p bC7 bC3 139.9(16) 1_555 1_555 1_555
cC23p bC7 bC22 61(3) 1_555 1_555 1_555
cC23p bC7 W 106(3) 1_555 1_555 1_555
cC23p bC7 Wp 106(3) 1_555 1_555 1_555
cC23p bC7 bC5 74(3) 1_555 1_555 1_555
cC23p bC7 cC6p 164.9(19) 1_555 1_555 1_555
cC23p bC7 W1p 62(3) 1_555 1_555 1_555
cC23p bC7 W2 74(3) 1_555 1_555 1_555
cC23p bC7 cC10p 37(6) 1_555 1_555 1_555
bC12 bC8 bH3 120.000(4) 1_555 1_555 1_555
bC4 bC8 bC12 120.000(6) 1_555 1_555 1_555
bC4 bC8 bH3 120.0000(16) 1_555 1_555 1_555
bC8 bC8 bC4 80(2) 2_657 1_555 1_555
bC8 bC8 bC12 69(3) 2_657 1_555 1_555
bC8 bC8 bH3 122(3) 2_657 1_555 1_555
bC12 bC8 bC8 52(4) 2_657 1_555 2_657
bC12 bC8 bC4 131(4) 2_657 1_555 1_555
bC12 bC8 bC12 57(3) 2_657 1_555 1_555
bC12 bC8 bH3 84(2) 2_657 1_555 1_555
bC4 bC8 bC12 86(7) 2_657 1_555 2_657
bC4 bC8 bC8 47(4) 2_657 1_555 2_657
bC4 bC8 bC4 49(4) 2_657 1_555 1_555
bC4 bC8 bC12 116(5) 2_657 1_555 1_555
bC4 bC8 bH3 103(4) 2_657 1_555 1_555
bC6 bC8 bC4 89(6) 2_657 1_555 2_657
bC6 bC8 bC12 41(2) 2_657 1_555 2_657
bC6 bC8 bC8 82(6) 2_657 1_555 2_657
bC6 bC8 bC4 134(3) 2_657 1_555 1_555
bC6 bC8 bC12 92(3) 2_657 1_555 1_555
bC6 bC8 bH3 43(3) 2_657 1_555 1_555
bH2 bC8 bC6 116(3) 1_555 1_555 2_657
bH2 bC8 bC4 50(5) 1_555 1_555 2_657
bH2 bC8 bC12 134(4) 1_555 1_555 2_657
bH2 bC8 bC8 94(2) 1_555 1_555 2_657
bH2 bC8 bC4 24.811(3) 1_555 1_555 1_555
bH2 bC8 bC12 144.811(3) 1_555 1_555 1_555
bH2 bC8 bH3 95.1886(13) 1_555 1_555 1_555
cC11p bC8 bH2 111(3) 1_555 1_555 1_555
cC11p bC8 bC6 131(5) 1_555 1_555 2_657
cC11p bC8 bC4 133(5) 1_555 1_555 2_657
cC11p bC8 bC12 107(4) 1_555 1_555 2_657
cC11p bC8 bC8 106(3) 1_555 1_555 2_657
cC11p bC8 bC4 95(3) 1_555 1_555 1_555
cC11p bC8 bC12 51(2) 1_555 1_555 1_555
cC11p bC8 bH3 123.2(11) 1_555 1_555 1_555
bH3 bC8 cC11p 84(3) 2_657 1_555 1_555
bH3 bC8 bH2 97(3) 2_657 1_555 1_555
bH3 bC8 bC6 101(6) 2_657 1_555 2_657
bH3 bC8 bC4 61(4) 2_657 1_555 2_657
bH3 bC8 bC12 63(4) 2_657 1_555 2_657
bH3 bC8 bC8 23.1(13) 2_657 1_555 2_657
bH3 bC8 bC4 77(3) 2_657 1_555 1_555
bH3 bC8 bC12 55(3) 2_657 1_555 1_555
bH3 bC8 bH3 143(3) 2_657 1_555 1_555
bC11 bC8 bH3 95(6) 2_657 1_555 2_657
bC11 bC8 cC11p 162(6) 2_657 1_555 1_555
bC11 bC8 bH2 50(3) 2_657 1_555 1_555
bC11 bC8 bC6 67(3) 2_657 1_555 2_657
bC11 bC8 bC4 37.1(19) 2_657 1_555 2_657
bC11 bC8 bC12 89(6) 2_657 1_555 2_657
bC11 bC8 bC8 76(6) 2_657 1_555 2_657
bC11 bC8 bC4 67(4) 2_657 1_555 1_555
bC11 bC8 bC12 142(5) 2_657 1_555 1_555
bC11 bC8 bH3 67(5) 2_657 1_555 1_555
cC4p bC8 bC11 129(4) 1_555 1_555 2_657
cC4p bC8 bH3 104(4) 1_555 1_555 2_657
cC4p bC8 cC11p 35.5(11) 1_555 1_555 1_555
cC4p bC8 bH2 80(4) 1_555 1_555 1_555
cC4p bC8 bC6 148(5) 1_555 1_555 2_657
cC4p bC8 bC4 121(5) 1_555 1_555 2_657
cC4p bC8 bC12 142(5) 1_555 1_555 2_657
cC4p bC8 bC8 126(4) 1_555 1_555 2_657
cC4p bC8 bC4 72(4) 1_555 1_555 1_555
cC4p bC8 bC12 86(2) 1_555 1_555 1_555
cC4p bC8 bH3 112.1(14) 1_555 1_555 1_555
W3 bC8 cC4p 145(3) 2_657 1_555 1_555
W3 bC8 bC11 52(2) 2_657 1_555 2_657
W3 bC8 bH3 110(6) 2_657 1_555 2_657
W3 bC8 cC11p 145(6) 2_657 1_555 1_555
W3 bC8 bH2 98(3) 2_657 1_555 1_555
W3 bC8 bC6 18.7(8) 2_657 1_555 2_657
W3 bC8 bC4 80(4) 2_657 1_555 2_657
W3 bC8 bC12 58(3) 2_657 1_555 2_657
W3 bC8 bC8 89(6) 2_657 1_555 2_657
W3 bC8 bC4 119(4) 2_657 1_555 1_555
W3 bC8 bC12 111(3) 2_657 1_555 1_555
W3 bC8 bH3 33(4) 2_657 1_555 1_555
bC3 bC8 W3 18.3(7) 2_657 1_555 2_657
bC3 bC8 cC4p 141(3) 2_657 1_555 1_555
bC3 bC8 bC11 34.4(13) 2_657 1_555 2_657
bC3 bC8 bH3 112(7) 2_657 1_555 2_657
bC3 bC8 cC11p 160(5) 2_657 1_555 1_555
bC3 bC8 bH2 80(4) 2_657 1_555 1_555
bC3 bC8 bC6 36.2(15) 2_657 1_555 2_657
bC3 bC8 bC4 67(3) 2_657 1_555 2_657
bC3 bC8 bC12 71(4) 2_657 1_555 2_657
bC3 bC8 bC8 88(6) 2_657 1_555 2_657
bC3 bC8 bC4 101(4) 2_657 1_555 1_555
bC3 bC8 bC12 127(3) 2_657 1_555 1_555
bC3 bC8 bH3 37(4) 2_657 1_555 1_555
bC6 bC8 bC3 144(3) 1_555 1_555 2_657
bC6 bC8 W3 134(3) 1_555 1_555 2_657
bC6 bC8 cC4p 75.0(9) 1_555 1_555 1_555
bC6 bC8 bC11 133(5) 1_555 1_555 2_657
bC6 bC8 bH3 38(3) 1_555 1_555 2_657
bC6 bC8 cC11p 46.9(6) 1_555 1_555 1_555
bC6 bC8 bH2 114.811(2) 1_555 1_555 1_555
bC6 bC8 bC6 116(3) 1_555 1_555 2_657
bC6 bC8 bC4 97(5) 1_555 1_555 2_657
bC6 bC8 bC12 76(2) 1_555 1_555 2_657
bC6 bC8 bC8 59(3) 1_555 1_555 2_657
bC6 bC8 bC4 90.000(5) 1_555 1_555 1_555
bC6 bC8 bC12 30.0000(10) 1_555 1_555 1_555
bC6 bC8 bH3 150.000(4) 1_555 1_555 1_555
bC16 bC8 bC6 60.0000(16) 1_555 1_555 1_555
bC16 bC8 bC3 104(4) 1_555 1_555 2_657
bC16 bC8 W3 86(3) 1_555 1_555 2_657
bC16 bC8 cC4p 98(3) 1_555 1_555 1_555
bC16 bC8 bC11 133(4) 1_555 1_555 2_657
bC16 bC8 bH3 79(3) 1_555 1_555 2_657
bC16 bC8 cC11p 65(3) 1_555 1_555 1_555
bC16 bC8 bH2 174.8114(6) 1_555 1_555 1_555
bC16 bC8 bC6 68(3) 1_555 1_555 2_657
bC16 bC8 bC4 129(5) 1_555 1_555 2_657
bC16 bC8 bC12 46(4) 1_555 1_555 2_657
bC16 bC8 bC8 84(2) 1_555 1_555 2_657
bC16 bC8 bC4 150.000(4) 1_555 1_555 1_555
bC16 bC8 bC12 30.000(3) 1_555 1_555 1_555
bC16 bC8 bH3 90.000(2) 1_555 1_555 1_555
bC11 bC8 bC16 120.344(4) 1_555 1_555 1_555
bC11 bC8 bC6 60.344(6) 1_555 1_555 1_555
bC11 bC8 bC3 124(4) 1_555 1_555 2_657
bC11 bC8 W3 139(4) 1_555 1_555 2_657
bC11 bC8 cC4p 67(3) 1_555 1_555 1_555
bC11 bC8 bC11 90(4) 1_555 1_555 2_657
bC11 bC8 bH3 54(3) 1_555 1_555 2_657
bC11 bC8 cC11p 75(2) 1_555 1_555 1_555
bC11 bC8 bH2 54.467(4) 1_555 1_555 1_555
bC11 bC8 bC6 145(4) 1_555 1_555 2_657
bC11 bC8 bC4 59(4) 1_555 1_555 2_657
bC11 bC8 bC12 116(3) 1_555 1_555 2_657
bC11 bC8 bC8 67(3) 1_555 1_555 2_657
bC11 bC8 bC4 29.6557(10) 1_555 1_555 1_555
bC11 bC8 bC12 90.344(7) 1_555 1_555 1_555
bC11 bC8 bH3 149.656(3) 1_555 1_555 1_555
bH6 bC8 bC11 143.5762(17) 1_555 1_555 1_555
bH6 bC8 bC16 23.232(3) 1_555 1_555 1_555
bH6 bC8 bC6 83.232(4) 1_555 1_555 1_555
bH6 bC8 bC3 85(4) 1_555 1_555 2_657
bH6 bC8 W3 67(4) 1_555 1_555 2_657
bH6 bC8 cC4p 106(4) 1_555 1_555 1_555
bH6 bC8 bC11 118(4) 1_555 1_555 2_657
bH6 bC8 bH3 98(3) 1_555 1_555 2_657
bH6 bC8 cC11p 80(3) 1_555 1_555 1_555
bH6 bC8 bH2 161.957(2) 1_555 1_555 1_555
bH6 bC8 bC6 51(3) 1_555 1_555 2_657
bH6 bC8 bC4 132(4) 1_555 1_555 2_657
bH6 bC8 bC12 47(4) 1_555 1_555 2_657
bH6 bC8 bC8 96(2) 1_555 1_555 2_657
bH6 bC8 bC4 173.2320(7) 1_555 1_555 1_555
bH6 bC8 bC12 53.232(5) 1_555 1_555 1_555
bH6 bC8 bH3 66.7680(9) 1_555 1_555 1_555
bH2 bC8 bH6 146(5) 2_657 1_555 1_555
bH2 bC8 bC11 43(3) 2_657 1_555 1_555
bH2 bC8 bC16 136(5) 2_657 1_555 1_555
bH2 bC8 bC6 89(4) 2_657 1_555 1_555
bH2 bC8 bC3 82(4) 2_657 1_555 2_657
bH2 bC8 W3 96(4) 2_657 1_555 2_657
bH2 bC8 cC4p 104(4) 2_657 1_555 1_555
bH2 bC8 bC11 49(2) 2_657 1_555 2_657
bH2 bC8 bH3 59(3) 2_657 1_555 2_657
bH2 bC8 cC11p 118(5) 2_657 1_555 1_555
bH2 bC8 bH2 41(5) 2_657 1_555 1_555
bH2 bC8 bC6 105(6) 2_657 1_555 2_657
bH2 bC8 bC4 16.8(9) 2_657 1_555 2_657
bH2 bC8 bC12 98(7) 2_657 1_555 2_657
bH2 bC8 bC8 52(3) 2_657 1_555 2_657
bH2 bC8 bC4 34(4) 2_657 1_555 1_555
bH2 bC8 bC12 114(5) 2_657 1_555 1_555
bH2 bC8 bH3 115(4) 2_657 1_555 1_555
bC16 bC8 bH2 114(5) 2_657 1_555 2_657
bC16 bC8 bH6 35(3) 2_657 1_555 1_555
bC16 bC8 bC11 114(3) 2_657 1_555 1_555
bC16 bC8 bC16 23(4) 2_657 1_555 1_555
bC16 bC8 bC6 59(3) 2_657 1_555 1_555
bC16 bC8 bC3 93(3) 2_657 1_555 2_657
bC16 bC8 W3 77(3) 2_657 1_555 2_657
bC16 bC8 cC4p 117(4) 2_657 1_555 1_555
bC16 bC8 bC11 114(5) 2_657 1_555 2_657
bC16 bC8 bH3 63(2) 2_657 1_555 2_657
bC16 bC8 cC11p 82(4) 2_657 1_555 1_555
bC16 bC8 bH2 155(4) 2_657 1_555 1_555
bC16 bC8 bC6 59(2) 2_657 1_555 2_657
bC16 bC8 bC4 106(6) 2_657 1_555 2_657
bC16 bC8 bC12 24.9(9) 2_657 1_555 2_657
bC16 bC8 bC8 62(3) 2_657 1_555 2_657
bC16 bC8 bC4 140(3) 2_657 1_555 1_555
bC16 bC8 bC12 34(3) 2_657 1_555 1_555
bC16 bC8 bH3 94(3) 2_657 1_555 1_555
cC3p bC8 bC16 73(3) 1_555 1_555 2_657
cC3p bC8 bH2 94(5) 1_555 1_555 2_657
cC3p bC8 bH6 88.9(12) 1_555 1_555 1_555
cC3p bC8 bC11 56.6(11) 1_555 1_555 1_555
cC3p bC8 bC16 66.8(12) 1_555 1_555 1_555
cC3p bC8 bC6 18.4(6) 1_555 1_555 1_555
cC3p bC8 bC3 162(4) 1_555 1_555 2_657
cC3p bC8 W3 150(4) 1_555 1_555 2_657
cC3p bC8 cC4p 56.6(11) 1_555 1_555 1_555
cC3p bC8 bC11 143(6) 1_555 1_555 2_657
cC3p bC8 bH3 53(3) 1_555 1_555 2_657
cC3p bC8 cC11p 30.8(3) 1_555 1_555 1_555
cC3p bC8 bH2 108.3(12) 1_555 1_555 1_555
cC3p bC8 bC6 131(4) 1_555 1_555 2_657
cC3p bC8 bC4 106(5) 1_555 1_555 2_657
cC3p bC8 bC12 92(3) 1_555 1_555 2_657
cC3p bC8 bC8 76(3) 1_555 1_555 2_657
cC3p bC8 bC4 84.7(12) 1_555 1_555 1_555
cC3p bC8 bC12 39.2(11) 1_555 1_555 1_555
cC3p bC8 bH3 150.2(9) 1_555 1_555 1_555
W3 bC8 cC3p 19.9(6) 1_555 1_555 1_555
W3 bC8 bC16 72(3) 1_555 1_555 2_657
W3 bC8 bH2 77(4) 1_555 1_555 2_657
W3 bC8 bH6 98.211(3) 1_555 1_555 1_555
W3 bC8 bC11 45.366(4) 1_555 1_555 1_555
W3 bC8 bC16 74.9786(3) 1_555 1_555 1_555
W3 bC8 bC6 14.9786(16) 1_555 1_555 1_555
W3 bC8 bC3 146(4) 1_555 1_555 2_657
W3 bC8 W3 142(3) 1_555 1_555 2_657
W3 bC8 cC4p 70.8(7) 1_555 1_555 1_555
W3 bC8 bC11 124(5) 1_555 1_555 2_657
W3 bC8 bH3 35(3) 1_555 1_555 2_657
W3 bC8 cC11p 50.4(3) 1_555 1_555 1_555
W3 bC8 bH2 99.8328(6) 1_555 1_555 1_555
W3 bC8 bC6 127(3) 1_555 1_555 2_657
W3 bC8 bC4 87(4) 1_555 1_555 2_657
W3 bC8 bC12 86(2) 1_555 1_555 2_657
W3 bC8 bC8 58(3) 1_555 1_555 2_657
W3 bC8 bC4 75.021(3) 1_555 1_555 1_555
W3 bC8 bC12 44.979(3) 1_555 1_555 1_555
W3 bC8 bH3 164.9786(19) 1_555 1_555 1_555
cH2p bC8 W3 91.5(14) 1_555 1_555 1_555
cH2p bC8 cC3p 75.5(18) 1_555 1_555 1_555
cH2p bC8 bC16 122(4) 1_555 1_555 2_657
cH2p bC8 bH2 116(4) 1_555 1_555 2_657
cH2p bC8 bH6 98(4) 1_555 1_555 1_555
cH2p bC8 bC11 85(3) 1_555 1_555 1_555
cH2p bC8 bC16 99(4) 1_555 1_555 1_555
cH2p bC8 bC6 93.7(16) 1_555 1_555 1_555
cH2p bC8 bC3 122(2) 1_555 1_555 2_657
cH2p bC8 W3 124(3) 1_555 1_555 2_657
cH2p bC8 cC4p 21.4(7) 1_555 1_555 1_555
cH2p bC8 bC11 121(3) 1_555 1_555 2_657
cH2p bC8 bH3 126(4) 1_555 1_555 2_657
cH2p bC8 cC11p 48.6(16) 1_555 1_555 1_555
cH2p bC8 bH2 81(4) 1_555 1_555 1_555
cH2p bC8 bC6 129(4) 1_555 1_555 2_657
cH2p bC8 bC4 130(4) 1_555 1_555 2_657
cH2p bC8 bC12 144(5) 1_555 1_555 2_657
cH2p bC8 bC8 148(5) 1_555 1_555 2_657
cH2p bC8 bC4 82(4) 1_555 1_555 1_555
cH2p bC8 bC12 97(3) 1_555 1_555 1_555
cH2p bC8 bH3 90.7(17) 1_555 1_555 1_555
cC3p bC8 cH2p 140(3) 2_657 1_555 1_555
cC3p bC8 W3 123(2) 2_657 1_555 1_555
cC3p bC8 cC3p 133(3) 2_657 1_555 1_555
cC3p bC8 bC16 62(3) 2_657 1_555 2_657
cC3p bC8 bH2 92(5) 2_657 1_555 2_657
cC3p bC8 bH6 62(3) 2_657 1_555 1_555
cC3p bC8 bC11 132(3) 2_657 1_555 1_555
cC3p bC8 bC16 76(3) 2_657 1_555 1_555
cC3p bC8 bC6 116(2) 2_657 1_555 1_555
cC3p bC8 bC3 31.2(15) 2_657 1_555 2_657
cC3p bC8 W3 18.8(11) 2_657 1_555 2_657
cC3p bC8 cC4p 161(4) 2_657 1_555 1_555
cC3p bC8 bC11 57(3) 2_657 1_555 2_657
cC3p bC8 bH3 93(5) 2_657 1_555 2_657
cC3p bC8 cC11p 141(6) 2_657 1_555 1_555
cC3p bC8 bH2 107(3) 2_657 1_555 1_555
cC3p bC8 bC6 13.2(15) 2_657 1_555 2_657
cC3p bC8 bC4 75(4) 2_657 1_555 2_657
cC3p bC8 bC12 41(3) 2_657 1_555 2_657
cC3p bC8 bC8 72(5) 2_657 1_555 2_657
cC3p bC8 bC4 122(3) 2_657 1_555 1_555
cC3p bC8 bC12 96(3) 2_657 1_555 1_555
cC3p bC8 bH3 51(2) 2_657 1_555 1_555
bC3 bC8 cC3p 130(2) 1_555 1_555 2_657
bC3 bC8 cH2p 89.2(18) 1_555 1_555 1_555
bC3 bC8 W3 15.5405(19) 1_555 1_555 1_555
bC3 bC8 cC3p 30.2(9) 1_555 1_555 1_555
bC3 bC8 bC16 87(3) 1_555 1_555 2_657
bC3 bC8 bH2 64(4) 1_555 1_555 2_657
bC3 bC8 bH6 113.7510(9) 1_555 1_555 1_555
bC3 bC8 bC11 29.825(2) 1_555 1_555 1_555
bC3 bC8 bC16 90.519(2) 1_555 1_555 1_555
bC3 bC8 bC6 30.519(4) 1_555 1_555 1_555
bC3 bC8 bC3 142(4) 1_555 1_555 2_657
bC3 bC8 W3 147(4) 1_555 1_555 2_657
bC3 bC8 cC4p 67.8(15) 1_555 1_555 1_555
bC3 bC8 bC11 113(5) 1_555 1_555 2_657
bC3 bC8 bH3 37(3) 1_555 1_555 2_657
bC3 bC8 cC11p 57.0(11) 1_555 1_555 1_555
bC3 bC8 bH2 84.2923(14) 1_555 1_555 1_555
bC3 bC8 bC6 137(3) 1_555 1_555 2_657
bC3 bC8 bC4 77(4) 1_555 1_555 2_657
bC3 bC8 bC12 97(2) 1_555 1_555 2_657
bC3 bC8 bC8 59(3) 1_555 1_555 2_657
bC3 bC8 bC4 59.4809(15) 1_555 1_555 1_555
bC3 bC8 bC12 60.519(5) 1_555 1_555 1_555
bC3 bC8 bH3 179.48093(6) 1_555 1_555 1_555
W3p bC8 bC3 140(3) 2_657 1_555 1_555
W3p bC8 cC3p 15.4(5) 2_657 1_555 2_657
W3p bC8 cH2p 130.0(17) 2_657 1_555 1_555
W3p bC8 W3 137(3) 2_657 1_555 1_555
W3p bC8 cC3p 148(4) 2_657 1_555 1_555
W3p bC8 bC16 77(3) 2_657 1_555 2_657
W3p bC8 bH2 90(4) 2_657 1_555 2_657
W3p bC8 bH6 71(4) 2_657 1_555 1_555
W3p bC8 bC11 133(3) 2_657 1_555 1_555
W3p bC8 bC16 88(4) 2_657 1_555 1_555
W3p bC8 bC6 131(3) 2_657 1_555 1_555
W3p bC8 bC3 16.4(10) 2_657 1_555 2_657
W3p bC8 W3 7.2(9) 2_657 1_555 2_657
W3p bC8 cC4p 151(2) 2_657 1_555 1_555
W3p bC8 bC11 47.1(19) 2_657 1_555 2_657
W3p bC8 bH3 104(5) 2_657 1_555 2_657
W3p bC8 cC11p 151(6) 2_657 1_555 1_555
W3p bC8 bH2 96(4) 2_657 1_555 1_555
W3p bC8 bC6 20.4(12) 2_657 1_555 2_657
W3p bC8 bC4 74(4) 2_657 1_555 2_657
W3p bC8 bC12 56(3) 2_657 1_555 2_657
W3p bC8 bC8 82(5) 2_657 1_555 2_657
W3p bC8 bC4 114(4) 2_657 1_555 1_555
W3p bC8 bC12 111(3) 2_657 1_555 1_555
W3p bC8 bH3 40(3) 2_657 1_555 1_555
cC8p bC8 W3p 150(4) 1_555 1_555 2_657
cC8p bC8 bC3 54.1(13) 1_555 1_555 1_555
cC8p bC8 cC3p 163(5) 1_555 1_555 2_657
cC8p bC8 cH2p 44.7(14) 1_555 1_555 1_555
cC8p bC8 W3 64.5(9) 1_555 1_555 1_555
cC8p bC8 cC3p 60.3(13) 1_555 1_555 1_555
cC8p bC8 bC16 133(3) 1_555 1_555 2_657
cC8p bC8 bH2 75(3) 1_555 1_555 2_657
cC8p bC8 bH6 134(3) 1_555 1_555 1_555
cC8p bC8 bC11 41(2) 1_555 1_555 1_555
cC8p bC8 bC16 120.6(19) 1_555 1_555 1_555
cC8p bC8 bC6 75.6(7) 1_555 1_555 1_555
cC8p bC8 bC3 134(3) 1_555 1_555 2_657
cC8p bC8 W3 150(3) 1_555 1_555 2_657
cC8p bC8 cC4p 29.6(12) 1_555 1_555 1_555
cC8p bC8 bC11 106(4) 1_555 1_555 2_657
cC8p bC8 bH3 90(3) 1_555 1_555 2_657
cC8p bC8 cC11p 55.6(17) 1_555 1_555 1_555
cC8p bC8 bH2 56(2) 1_555 1_555 1_555
cC8p bC8 bC6 168(3) 1_555 1_555 2_657
cC8p bC8 bC4 91(4) 1_555 1_555 2_657
cC8p bC8 bC12 150.4(19) 1_555 1_555 2_657
cC8p bC8 bC8 107(3) 1_555 1_555 2_657
cC8p bC8 bC4 43(3) 1_555 1_555 1_555
cC8p bC8 bC12 98.7(11) 1_555 1_555 1_555
cC8p bC8 bH3 125.6(13) 1_555 1_555 1_555
cC24p bC8 cC8p 81.0(19) 1_555 1_555 1_555
cC24p bC8 W3p 122(4) 1_555 1_555 2_657
cC24p bC8 bC3 81.2(8) 1_555 1_555 1_555
cC24p bC8 cC3p 115(4) 1_555 1_555 2_657
cC24p bC8 cH2p 55.7(18) 1_555 1_555 1_555
cC24p bC8 W3 70.1(9) 1_555 1_555 1_555
cC24p bC8 cC3p 51.2(15) 1_555 1_555 1_555
cC24p bC8 bC16 66(3) 1_555 1_555 2_657
cC24p bC8 bH2 145(4) 1_555 1_555 2_657
cC24p bC8 bH6 53(2) 1_555 1_555 1_555
cC24p bC8 bC11 103.0(12) 1_555 1_555 1_555
cC24p bC8 bC16 44(3) 1_555 1_555 1_555
cC24p bC8 bC6 60.1(12) 1_555 1_555 1_555
cC24p bC8 bC3 133(4) 1_555 1_555 2_657
cC24p bC8 W3 117(4) 1_555 1_555 2_657
cC24p bC8 cC4p 54(2) 1_555 1_555 1_555
cC24p bC8 bC11 166(4) 1_555 1_555 2_657
cC24p bC8 bH3 97(2) 1_555 1_555 2_657
cC24p bC8 cC11p 28.6(15) 1_555 1_555 1_555
cC24p bC8 bH2 135(2) 1_555 1_555 1_555
cC24p bC8 bC6 104(4) 1_555 1_555 2_657
cC24p bC8 bC4 157(4) 1_555 1_555 2_657
cC24p bC8 bC12 90(4) 1_555 1_555 2_657
cC24p bC8 bC8 114.2(19) 1_555 1_555 2_657
cC24p bC8 bC4 122.8(19) 1_555 1_555 1_555
cC24p bC8 bC12 45(2) 1_555 1_555 1_555
cC24p bC8 bH3 99.2(8) 1_555 1_555 1_555
cC6p bC8 cC24p 135(4) 2_657 1_555 1_555
cC6p bC8 cC8p 136(4) 2_657 1_555 1_555
cC6p bC8 W3p 14.7(4) 2_657 1_555 2_657
cC6p bC8 bC3 138(3) 2_657 1_555 1_555
cC6p bC8 cC3p 28.4(8) 2_657 1_555 2_657
cC6p bC8 cH2p 126.1(15) 2_657 1_555 1_555
cC6p bC8 W3 142(3) 2_657 1_555 1_555
cC6p bC8 cC3p 158(3) 2_657 1_555 1_555
cC6p bC8 bC16 91(3) 2_657 1_555 2_657
cC6p bC8 bH2 80(3) 2_657 1_555 2_657
cC6p bC8 bH6 85(4) 2_657 1_555 1_555
cC6p bC8 bC11 122(4) 2_657 1_555 1_555
cC6p bC8 bC16 103(3) 2_657 1_555 1_555
cC6p bC8 bC6 140(3) 2_657 1_555 1_555
cC6p bC8 bC3 4.6(14) 2_657 1_555 2_657
cC6p bC8 W3 18.4(8) 2_657 1_555 2_657
cC6p bC8 cC4p 145(3) 2_657 1_555 1_555
cC6p bC8 bC11 33.4(13) 2_657 1_555 2_657
cC6p bC8 bH3 107(6) 2_657 1_555 2_657
cC6p bC8 cC11p 163(5) 2_657 1_555 1_555
cC6p bC8 bH2 81(4) 2_657 1_555 1_555
cC6p bC8 bC6 35.0(15) 2_657 1_555 2_657
cC6p bC8 bC4 64(3) 2_657 1_555 2_657
cC6p bC8 bC12 68(4) 2_657 1_555 2_657
cC6p bC8 bC8 84(5) 2_657 1_555 2_657
cC6p bC8 bC4 100(4) 2_657 1_555 1_555
cC6p bC8 bC12 125(3) 2_657 1_555 1_555
cC6p bC8 bH3 41(3) 2_657 1_555 1_555
W3p bC8 cC6p 152(3) 1_555 1_555 2_657
W3p bC8 cC24p 64.8(13) 1_555 1_555 1_555
W3p bC8 cC8p 55.7(11) 1_555 1_555 1_555
W3p bC8 W3p 148(3) 1_555 1_555 2_657
W3p bC8 bC3 16.4(7) 1_555 1_555 1_555
W3p bC8 cC3p 134(3) 1_555 1_555 2_657
W3p bC8 cH2p 81.1(16) 1_555 1_555 1_555
W3p bC8 W3 10.5(3) 1_555 1_555 1_555
W3p bC8 cC3p 13.8(2) 1_555 1_555 1_555
W3p bC8 bC16 79(3) 1_555 1_555 2_657
W3p bC8 bH2 81(4) 1_555 1_555 2_657
W3p bC8 bH6 100.6(7) 1_555 1_555 1_555
W3p bC8 bC11 43.7(7) 1_555 1_555 1_555
W3p bC8 bC16 77.8(7) 1_555 1_555 1_555
W3p bC8 bC6 20.2(5) 1_555 1_555 1_555
W3p bC8 bC3 156(5) 1_555 1_555 2_657
W3p bC8 W3 152(3) 1_555 1_555 2_657
W3p bC8 cC4p 60.3(9) 1_555 1_555 1_555
W3p bC8 bC11 129(6) 1_555 1_555 2_657
W3p bC8 bH3 45(3) 1_555 1_555 2_657
W3p bC8 cC11p 42.0(3) 1_555 1_555 1_555
W3p bC8 bH2 97.1(7) 1_555 1_555 1_555
W3p bC8 bC6 136(3) 1_555 1_555 2_657
W3p bC8 bC4 93(5) 1_555 1_555 2_657
W3p bC8 bC12 95(2) 1_555 1_555 2_657
W3p bC8 bC8 68(3) 1_555 1_555 2_657
W3p bC8 bC4 72.7(7) 1_555 1_555 1_555
W3p bC8 bC12 48.4(6) 1_555 1_555 1_555
W3p bC8 bH3 164.0(7) 1_555 1_555 1_555
cC11p bC8 W3p 107.8(19) 2_657 1_555 1_555
cC11p bC8 cC6p 47.8(15) 2_657 1_555 2_657
cC11p bC8 cC24p 117(4) 2_657 1_555 1_555
cC11p bC8 cC8p 150(4) 2_657 1_555 1_555
cC11p bC8 W3p 40.0(13) 2_657 1_555 2_657
cC11p bC8 bC3 102.5(18) 2_657 1_555 1_555
cC11p bC8 cC3p 27.2(9) 2_657 1_555 2_657
cC11p bC8 cH2p 165(4) 2_657 1_555 1_555
cC11p bC8 W3 97.4(17) 2_657 1_555 1_555
cC11p bC8 cC3p 110(2) 2_657 1_555 1_555
cC11p bC8 bC16 51(3) 2_657 1_555 2_657
cC11p bC8 bH2 78(5) 2_657 1_555 2_657
cC11p bC8 bH6 69(2) 2_657 1_555 1_555
cC11p bC8 bC11 110(2) 2_657 1_555 1_555
cC11p bC8 bC16 73(2) 2_657 1_555 1_555
cC11p bC8 bC6 92.1(17) 2_657 1_555 1_555
cC11p bC8 bC3 52(2) 2_657 1_555 2_657
cC11p bC8 W3 45(2) 2_657 1_555 2_657
cC11p bC8 cC4p 167(2) 2_657 1_555 1_555
cC11p bC8 bC11 62(4) 2_657 1_555 2_657
cC11p bC8 bH3 65(4) 2_657 1_555 2_657
cC11p bC8 cC11p 132(4) 2_657 1_555 1_555
cC11p bC8 bH2 108(2) 2_657 1_555 1_555
cC11p bC8 bC6 37(2) 2_657 1_555 2_657
cC11p bC8 bC4 63(5) 2_657 1_555 2_657
cC11p bC8 bC12 27(3) 2_657 1_555 2_657
cC11p bC8 bC8 45(4) 2_657 1_555 2_657
cC11p bC8 bC4 111(2) 2_657 1_555 1_555
cC11p bC8 bC12 81(2) 2_657 1_555 1_555
cC11p bC8 bH3 77.7(17) 2_657 1_555 1_555
bC5 bC9 bH9 120.0000(16) 1_555 1_555 1_555
cC14p bC9 bC5 28(4) 1_555 1_555 1_555
cC14p bC9 bH9 124(2) 1_555 1_555 1_555
bC13 bC9 cC14p 109(4) 1_555 1_555 1_555
bC13 bC9 bC5 120.000(4) 1_555 1_555 1_555
bC13 bC9 bH9 120.000(6) 1_555 1_555 1_555
cC18p bC9 bC13 82(5) 1_555 1_555 1_555
cC18p bC9 cC14p 58(3) 1_555 1_555 1_555
cC18p bC9 bC5 86(3) 1_555 1_555 1_555
cC18p bC9 bH9 103(2) 1_555 1_555 1_555
cH4p bC9 cC18p 35.2(19) 1_555 1_555 1_555
cH4p bC9 bC13 97(6) 1_555 1_555 1_555
cH4p bC9 cC14p 82(4) 1_555 1_555 1_555
cH4p bC9 bC5 105(4) 1_555 1_555 1_555
cH4p bC9 bH9 68(4) 1_555 1_555 1_555
cC19p bC9 cH4p 90(4) 1_555 1_555 1_555
cC19p bC9 cC18p 90(4) 1_555 1_555 1_555
cC19p bC9 bC13 153.6(9) 1_555 1_555 1_555
cC19p bC9 cC14p 46(4) 1_555 1_555 1_555
cC19p bC9 bC5 34.1(12) 1_555 1_555 1_555
cC19p bC9 bH9 86.1(10) 1_555 1_555 1_555
bH5 bC9 cC19p 150(9) 2_757 1_555 1_555
bH5 bC9 cH4p 120(9) 2_757 1_555 1_555
bH5 bC9 cC18p 117(8) 2_757 1_555 1_555
bH5 bC9 bC13 37(4) 2_757 1_555 1_555
bH5 bC9 cC14p 136.3(12) 2_757 1_555 1_555
bH5 bC9 bC5 129(5) 2_757 1_555 1_555
bH5 bC9 bH9 100(3) 2_757 1_555 1_555
bH5 bC9 bH5 33(6) 1_555 1_555 2_757
bH5 bC9 cC19p 176(3) 1_555 1_555 1_555
bH5 bC9 cH4p 87(5) 1_555 1_555 1_555
bH5 bC9 cC18p 87(5) 1_555 1_555 1_555
bH5 bC9 bC13 24.8114(6) 1_555 1_555 1_555
bH5 bC9 cC14p 131(4) 1_555 1_555 1_555
bH5 bC9 bC5 144.811(4) 1_555 1_555 1_555
bH5 bC9 bH9 95.189(5) 1_555 1_555 1_555
cH8p bC9 bH5 152(3) 1_555 1_555 1_555
cH8p bC9 bH5 150(5) 1_555 1_555 2_757
cH8p bC9 cC19p 28.2(17) 1_555 1_555 1_555
cH8p bC9 cH4p 74(3) 1_555 1_555 1_555
cH8p bC9 cC18p 90(4) 1_555 1_555 1_555
cH8p bC9 bC13 171(4) 1_555 1_555 1_555
cH8p bC9 cC14p 68(5) 1_555 1_555 1_555
cH8p bC9 bC5 62(3) 1_555 1_555 1_555
cH8p bC9 bH9 59(3) 1_555 1_555 1_555
bC7 bC9 cH8p 92(3) 1_555 1_555 1_555
bC7 bC9 bH5 114.811(6) 1_555 1_555 1_555
bC7 bC9 bH5 105(4) 1_555 1_555 2_757
bC7 bC9 cC19p 63.9(10) 1_555 1_555 1_555
bC7 bC9 cH4p 112(2) 1_555 1_555 1_555
bC7 bC9 cC18p 80.1(10) 1_555 1_555 1_555
bC7 bC9 bC13 90.000(7) 1_555 1_555 1_555
bC7 bC9 cC14p 33.7(14) 1_555 1_555 1_555
bC7 bC9 bC5 30.000(3) 1_555 1_555 1_555
bC7 bC9 bH9 150.0000(10) 1_555 1_555 1_555
bC2 bC9 bC7 60.000(6) 1_555 1_555 1_555
bC2 bC9 cH8p 33(3) 1_555 1_555 1_555
bC2 bC9 bH5 174.8114(4) 1_555 1_555 1_555
bC2 bC9 bH5 145(6) 1_555 1_555 2_757
bC2 bC9 cC19p 5(3) 1_555 1_555 1_555
bC2 bC9 cH4p 95(5) 1_555 1_555 1_555
bC2 bC9 cC18p 92(5) 1_555 1_555 1_555
bC2 bC9 bC13 150.0000(10) 1_555 1_555 1_555
bC2 bC9 cC14p 45(4) 1_555 1_555 1_555
bC2 bC9 bC5 30.000(4) 1_555 1_555 1_555
bC2 bC9 bH9 90.000(5) 1_555 1_555 1_555
cC10p bC9 bC2 63.0(12) 1_555 1_555 1_555
cC10p bC9 bC7 8.0(12) 1_555 1_555 1_555
cC10p bC9 cH8p 93(4) 1_555 1_555 1_555
cC10p bC9 bH5 111.8(12) 1_555 1_555 1_555
cC10p bC9 bH5 107(2) 1_555 1_555 2_757
cC10p bC9 cC19p 66(2) 1_555 1_555 1_555
cC10p bC9 cH4p 104(3) 1_555 1_555 1_555
cC10p bC9 cC18p 72.3(15) 1_555 1_555 1_555
cC10p bC9 bC13 87.2(12) 1_555 1_555 1_555
cC10p bC9 cC14p 30.1(7) 1_555 1_555 1_555
cC10p bC9 bC5 33.5(13) 1_555 1_555 1_555
cC10p bC9 bH9 151.9(10) 1_555 1_555 1_555
bC17 bC9 cC10p 57.9(12) 1_555 1_555 1_555
bC17 bC9 bC2 120.3443(15) 1_555 1_555 1_555
bC17 bC9 bC7 60.344(5) 1_555 1_555 1_555
bC17 bC9 cH8p 151(2) 1_555 1_555 1_555
bC17 bC9 bH5 54.467(2) 1_555 1_555 1_555
bC17 bC9 bH5 55(3) 1_555 1_555 2_757
bC17 bC9 cC19p 124.1(9) 1_555 1_555 1_555
bC17 bC9 cH4p 107(5) 1_555 1_555 1_555
bC17 bC9 cC18p 78(4) 1_555 1_555 1_555
bC17 bC9 bC13 29.656(2) 1_555 1_555 1_555
bC17 bC9 cC14p 83(3) 1_555 1_555 1_555
bC17 bC9 bC5 90.344(2) 1_555 1_555 1_555
bC17 bC9 bH9 149.656(4) 1_555 1_555 1_555
cC23p bC9 bC17 51(2) 1_555 1_555 1_555
cC23p bC9 cC10p 69(2) 1_555 1_555 1_555
cC23p bC9 bC2 113.8(19) 1_555 1_555 1_555
cC23p bC9 bC7 76.8(8) 1_555 1_555 1_555
cC23p bC9 cH8p 118(3) 1_555 1_555 1_555
cC23p bC9 bH5 64(2) 1_555 1_555 1_555
cC23p bC9 bH5 90(5) 1_555 1_555 2_757
cC23p bC9 cC19p 113(3) 1_555 1_555 1_555
cC23p bC9 cH4p 57(3) 1_555 1_555 1_555
cC23p bC9 cC18p 29(3) 1_555 1_555 1_555
cC23p bC9 bC13 53(3) 1_555 1_555 1_555
cC23p bC9 cC14p 71(4) 1_555 1_555 1_555
cC23p bC9 bC5 95.8(12) 1_555 1_555 1_555
cC23p bC9 bH9 119.8(15) 1_555 1_555 1_555
bH1 bC9 cC23p 124(2) 1_555 1_555 1_555
bH1 bC9 bC17 143.576(3) 1_555 1_555 1_555
bH1 bC9 cC10p 86.1(12) 1_555 1_555 1_555
bH1 bC9 bC2 23.2320(11) 1_555 1_555 1_555
bH1 bC9 bC7 83.232(7) 1_555 1_555 1_555
bH1 bC9 cH8p 13(4) 1_555 1_555 1_555
bH1 bC9 bH5 161.9566(7) 1_555 1_555 1_555
bH1 bC9 bH5 146(5) 1_555 1_555 2_757
bH1 bC9 cC19p 19.7(9) 1_555 1_555 1_555
bH1 bC9 cH4p 86(6) 1_555 1_555 1_555
bH1 bC9 cC18p 97(5) 1_555 1_555 1_555
bH1 bC9 bC13 173.23198(12) 1_555 1_555 1_555
bH1 bC9 cC14p 65(4) 1_555 1_555 1_555
bH1 bC9 bC5 53.232(5) 1_555 1_555 1_555
bH1 bC9 bH9 66.768(6) 1_555 1_555 1_555
W2 bC9 bH1 98.211(7) 1_555 1_555 1_555
W2 bC9 cC23p 68.0(11) 1_555 1_555 1_555
W2 bC9 bC17 45.366(4) 1_555 1_555 1_555
W2 bC9 cC10p 14.3(8) 1_555 1_555 1_555
W2 bC9 bC2 74.979(6) 1_555 1_555 1_555
W2 bC9 bC7 14.97858(7) 1_555 1_555 1_555
W2 bC9 cH8p 107(3) 1_555 1_555 1_555
W2 bC9 bH5 99.833(6) 1_555 1_555 1_555
W2 bC9 bH5 93(3) 1_555 1_555 2_757
W2 bC9 cC19p 78.9(10) 1_555 1_555 1_555
W2 bC9 cH4p 113(3) 1_555 1_555 1_555
W2 bC9 cC18p 78.2(10) 1_555 1_555 1_555
W2 bC9 bC13 75.021(7) 1_555 1_555 1_555
W2 bC9 cC14p 44.1(16) 1_555 1_555 1_555
W2 bC9 bC5 44.979(3) 1_555 1_555 1_555
W2 bC9 bH9 164.9786(10) 1_555 1_555 1_555
K2 bC9 W2 82(2) 1_656 1_555 1_555
K2 bC9 bH1 110(3) 1_656 1_555 1_555
K2 bC9 cC23p 19.4(19) 1_656 1_555 1_555
K2 bC9 bC17 70(3) 1_656 1_555 1_555
K2 bC9 cC10p 79(3) 1_656 1_555 1_555
K2 bC9 bC2 106(3) 1_656 1_555 1_555
K2 bC9 bC7 87(2) 1_656 1_555 1_555
K2 bC9 cH8p 102(3) 1_656 1_555 1_555
K2 bC9 bH5 73(3) 1_656 1_555 1_555
K2 bC9 bH5 104(7) 1_656 1_555 2_757
K2 bC9 cC19p 104(4) 1_656 1_555 1_555
K2 bC9 cH4p 37(3) 1_656 1_555 1_555
K2 bC9 cC18p 14(3) 1_656 1_555 1_555
K2 bC9 bC13 69(3) 1_656 1_555 1_555
K2 bC9 cC14p 70(5) 1_656 1_555 1_555
K2 bC9 bC5 97(2) 1_656 1_555 1_555
K2 bC9 bH9 103(3) 1_656 1_555 1_555
bC22 bC9 K2 77(3) 1_555 1_555 1_656
bC22 bC9 W2 15.5405(10) 1_555 1_555 1_555
bC22 bC9 bH1 113.751(6) 1_555 1_555 1_555
bC22 bC9 cC23p 60.0(15) 1_555 1_555 1_555
bC22 bC9 bC17 29.825(3) 1_555 1_555 1_555
bC22 bC9 cC10p 28.6(11) 1_555 1_555 1_555
bC22 bC9 bC2 90.519(5) 1_555 1_555 1_555
bC22 bC9 bC7 30.5191(10) 1_555 1_555 1_555
bC22 bC9 cH8p 122(3) 1_555 1_555 1_555
bC22 bC9 bH5 84.292(5) 1_555 1_555 1_555
bC22 bC9 bH5 79(3) 1_555 1_555 2_757
bC22 bC9 cC19p 94.4(10) 1_555 1_555 1_555
bC22 bC9 cH4p 112(4) 1_555 1_555 1_555
bC22 bC9 cC18p 77(2) 1_555 1_555 1_555
bC22 bC9 bC13 59.481(6) 1_555 1_555 1_555
bC22 bC9 cC14p 57(2) 1_555 1_555 1_555
bC22 bC9 bC5 60.5191(15) 1_555 1_555 1_555
bC22 bC9 bH9 179.48093(5) 1_555 1_555 1_555
bC13 bC9 bC22 88.0(6) 2_757 1_555 1_555
bC13 bC9 K2 95(5) 2_757 1_555 1_656
bC13 bC9 W2 102.3(9) 2_757 1_555 1_555
bC13 bC9 bH1 149(3) 2_757 1_555 1_555
bC13 bC9 cC23p 85(4) 2_757 1_555 1_555
bC13 bC9 bC17 60.6(9) 2_757 1_555 1_555
bC13 bC9 cC10p 116.4(11) 2_757 1_555 1_555
bC13 bC9 bC2 158(4) 2_757 1_555 1_555
bC13 bC9 bC7 116.0(12) 2_757 1_555 1_555
bC13 bC9 cH8p 148(2) 2_757 1_555 1_555
bC13 bC9 bH5 23(4) 2_757 1_555 1_555
bC13 bC9 bH5 14(2) 2_757 1_555 2_757
bC13 bC9 cC19p 161(7) 2_757 1_555 1_555
bC13 bC9 cH4p 107(7) 2_757 1_555 1_555
bC13 bC9 cC18p 109(7) 2_757 1_555 1_555
bC13 bC9 bC13 35(2) 2_757 1_555 1_555
bC13 bC9 cC14p 144(4) 2_757 1_555 1_555
bC13 bC9 bC5 142(2) 2_757 1_555 1_555
bC13 bC9 bH9 91.6(7) 2_757 1_555 1_555
W1p bC9 bC13 105.5(8) 1_555 1_555 2_757
W1p bC9 bC22 17.7(6) 1_555 1_555 1_555
W1p bC9 K2 73(2) 1_555 1_555 1_656
W1p bC9 W2 9.0(4) 1_555 1_555 1_555
W1p bC9 bH1 98.3(7) 1_555 1_555 1_555
W1p bC9 cC23p 60.5(15) 1_555 1_555 1_555
W1p bC9 bC17 45.9(7) 1_555 1_555 1_555
W1p bC9 cC10p 12.3(6) 1_555 1_555 1_555
W1p bC9 bC2 75.4(7) 1_555 1_555 1_555
W1p bC9 bC7 17.6(7) 1_555 1_555 1_555
W1p bC9 cH8p 105(3) 1_555 1_555 1_555
W1p bC9 bH5 99.5(7) 1_555 1_555 1_555
W1p bC9 bH5 97(2) 1_555 1_555 2_757
W1p bC9 cC19p 78.6(14) 1_555 1_555 1_555
W1p bC9 cH4p 104(3) 1_555 1_555 1_555
W1p bC9 cC18p 69.2(13) 1_555 1_555 1_555
W1p bC9 bC13 75.0(7) 1_555 1_555 1_555
W1p bC9 cC14p 39.1(16) 1_555 1_555 1_555
W1p bC9 bC5 45.9(7) 1_555 1_555 1_555
W1p bC9 bH9 162.7(6) 1_555 1_555 1_555
cC16p bC9 W1p 71.9(16) 1_555 1_555 1_555
cC16p bC9 bC13 144(5) 1_555 1_555 2_757
cC16p bC9 bC22 84.4(11) 1_555 1_555 1_555
cC16p bC9 K2 117(3) 1_555 1_555 1_656
cC16p bC9 W2 69.3(11) 1_555 1_555 1_555
cC16p bC9 bH1 32.0(15) 1_555 1_555 1_555
cC16p bC9 cC23p 121(2) 1_555 1_555 1_555
cC16p bC9 bC17 113.4(13) 1_555 1_555 1_555
cC16p bC9 cC10p 60(2) 1_555 1_555 1_555
cC16p bC9 bC2 14.5(19) 1_555 1_555 1_555
cC16p bC9 bC7 54.8(10) 1_555 1_555 1_555
cC16p bC9 cH8p 44(2) 1_555 1_555 1_555
cC16p bC9 bH5 162.7(19) 1_555 1_555 1_555
cC16p bC9 bH5 131(7) 1_555 1_555 2_757
cC16p bC9 cC19p 19.6(14) 1_555 1_555 1_555
cC16p bC9 cH4p 109(4) 1_555 1_555 1_555
cC16p bC9 cC18p 104(4) 1_555 1_555 1_555
cC16p bC9 bC13 141.7(15) 1_555 1_555 1_555
cC16p bC9 cC14p 50(4) 1_555 1_555 1_555
cC16p bC9 bC5 26.9(9) 1_555 1_555 1_555
cC16p bC9 bH9 96.1(11) 1_555 1_555 1_555
W2p bC10 cC7p 102(4) 1_555 1_555 1_555
W1 bC10 W2p 10.1(19) 1_555 1_555 1_555
W1 bC10 cC7p 97(4) 1_555 1_555 1_555
cC22p bC10 W1 32.7(11) 1_555 1_555 1_555
cC22p bC10 W2p 32(3) 1_555 1_555 1_555
cC22p bC10 cC7p 128(6) 1_555 1_555 1_555
bC14 bC10 cC22p 114.7(11) 1_555 1_555 1_555
bC14 bC10 W1 139.0291(4) 1_555 1_555 1_555
bC14 bC10 W2p 145(2) 1_555 1_555 1_555
bC14 bC10 cC7p 96.8(10) 1_555 1_555 1_555
bC15 bC10 bC14 120.0000(16) 1_555 1_555 1_555
bC15 bC10 cC22p 25.4(15) 1_555 1_555 1_555
bC15 bC10 W1 19.0291(19) 1_555 1_555 1_555
bC15 bC10 W2p 26.9(17) 1_555 1_555 1_555
bC15 bC10 cC7p 103(6) 1_555 1_555 1_555
bC6 bC10 bC15 120.000(4) 1_555 1_555 1_555
bC6 bC10 bC14 120.000(6) 1_555 1_555 1_555
bC6 bC10 cC22p 119.0(14) 1_555 1_555 1_555
bC6 bC10 W1 100.971(6) 1_555 1_555 1_555
bC6 bC10 W2p 94.0(19) 1_555 1_555 1_555
bC6 bC10 cC7p 70(7) 1_555 1_555 1_555
Wp bC10 bC6 60.00(7) 1_555 1_555 1_555
Wp bC10 bC15 60.00(8) 1_555 1_555 1_555
Wp bC10 bC14 180.00(11) 1_555 1_555 1_555
Wp bC10 cC22p 65.3(11) 1_555 1_555 1_555
Wp bC10 W1 40.97(8) 1_555 1_555 1_555
Wp bC10 W2p 35(2) 1_555 1_555 1_555
Wp bC10 cC7p 83.2(10) 1_555 1_555 1_555
W bC10 Wp 0.00(11) 1_555 1_555 1_555
W bC10 bC6 60.000(6) 1_555 1_555 1_555
W bC10 bC15 60.0000(16) 1_555 1_555 1_555
W bC10 bC14 180.000 1_555 1_555 1_555
W bC10 cC22p 65.3(11) 1_555 1_555 1_555
W bC10 W1 40.9709(4) 1_555 1_555 1_555
W bC10 W2p 35(2) 1_555 1_555 1_555
W bC10 cC7p 83.2(10) 1_555 1_555 1_555
cC5p bC10 W 153(4) 1_555 1_555 1_555
cC5p bC10 Wp 153(4) 1_555 1_555 1_555
cC5p bC10 bC6 108(4) 1_555 1_555 1_555
cC5p bC10 bC15 125(4) 1_555 1_555 1_555
cC5p bC10 bC14 27(4) 1_555 1_555 1_555
cC5p bC10 cC22p 132(3) 1_555 1_555 1_555
cC5p bC10 W1 141(3) 1_555 1_555 1_555
cC5p bC10 W2p 151(4) 1_555 1_555 1_555
cC5p bC10 cC7p 70(3) 1_555 1_555 1_555
cC3p bC10 cC5p 102(3) 1_555 1_555 1_555
cC3p bC10 W 54.4(11) 1_555 1_555 1_555
cC3p bC10 Wp 54.4(11) 1_555 1_555 1_555
cC3p bC10 bC6 31.9(12) 1_555 1_555 1_555
cC3p bC10 bC15 105.5(10) 1_555 1_555 1_555
cC3p bC10 bC14 125.6(11) 1_555 1_555 1_555
cC3p bC10 cC22p 119.0(4) 1_555 1_555 1_555
cC3p bC10 W1 89.0(10) 1_555 1_555 1_555
cC3p bC10 W2p 87(3) 1_555 1_555 1_555
cC3p bC10 cC7p 42(4) 1_555 1_555 1_555
W3 bC10 cC3p 32.3(13) 1_555 1_555 1_555
W3 bC10 cC5p 130(4) 1_555 1_555 1_555
W3 bC10 W 34.744(4) 1_555 1_555 1_555
W3 bC10 Wp 34.74(8) 1_555 1_555 1_555
W3 bC10 bC6 25.256(2) 1_555 1_555 1_555
W3 bC10 bC15 94.744(3) 1_555 1_555 1_555
W3 bC10 bC14 145.256(4) 1_555 1_555 1_555
W3 bC10 cC22p 96.5(13) 1_555 1_555 1_555
W3 bC10 W1 75.715(4) 1_555 1_555 1_555
W3 bC10 W2p 69(2) 1_555 1_555 1_555
W3 bC10 cC7p 73(5) 1_555 1_555 1_555
W3p bC10 W3 18.3(7) 1_555 1_555 1_555
W3p bC10 cC3p 23.5(3) 1_555 1_555 1_555
W3p bC10 cC5p 126(3) 1_555 1_555 1_555
W3p bC10 W 31.1(8) 1_555 1_555 1_555
W3p bC10 Wp 31.1(8) 1_555 1_555 1_555
W3p bC10 bC6 36.7(6) 1_555 1_555 1_555
W3p bC10 bC15 86.8(7) 1_555 1_555 1_555
W3p bC10 bC14 148.9(8) 1_555 1_555 1_555
W3p bC10 cC22p 96.2(4) 1_555 1_555 1_555
W3p bC10 W1 68.6(7) 1_555 1_555 1_555
W3p bC10 W2p 65(3) 1_555 1_555 1_555
W3p bC10 cC7p 59(3) 1_555 1_555 1_555
bH6 bC10 W3p 110.6(12) 2_657 1_555 1_555
bH6 bC10 W3 95.3(17) 2_657 1_555 1_555
bH6 bC10 cC3p 100.3(17) 2_657 1_555 1_555
bH6 bC10 cC5p 69(5) 2_657 1_555 1_555
bH6 bC10 W 124(3) 2_657 1_555 1_555
bH6 bC10 Wp 124(3) 2_657 1_555 1_555
bH6 bC10 bC6 74.1(14) 2_657 1_555 1_555
bH6 bC10 bC15 146(5) 2_657 1_555 1_555
bH6 bC10 bC14 56(3) 2_657 1_555 1_555
bH6 bC10 cC22p 121(5) 2_657 1_555 1_555
bH6 bC10 W1 147(6) 2_657 1_555 1_555
bH6 bC10 W2p 138(7) 2_657 1_555 1_555
bH6 bC10 cC7p 111(9) 2_657 1_555 1_555
cC17p bC10 bH6 102(3) 1_555 1_555 2_657
cC17p bC10 W3p 131.7(17) 1_555 1_555 1_555
cC17p bC10 W3 130(3) 1_555 1_555 1_555
cC17p bC10 cC3p 153.7(15) 1_555 1_555 1_555
cC17p bC10 cC5p 99.1(18) 1_555 1_555 1_555
cC17p bC10 W 101(3) 1_555 1_555 1_555
cC17p bC10 Wp 101(3) 1_555 1_555 1_555
cC17p bC10 bC6 148(2) 1_555 1_555 1_555
cC17p bC10 bC15 49(2) 1_555 1_555 1_555
cC17p bC10 bC14 79(3) 1_555 1_555 1_555
cC17p bC10 cC22p 35.5(14) 1_555 1_555 1_555
cC17p bC10 W1 65(2) 1_555 1_555 1_555
cC17p bC10 W2p 67(5) 1_555 1_555 1_555
cC17p bC10 cC7p 138(7) 1_555 1_555 1_555
W1p bC10 cC17p 84.5(17) 1_555 1_555 1_555
W1p bC10 bH6 124(5) 1_555 1_555 2_657
W1p bC10 W3p 47.74(11) 1_555 1_555 1_555
W1p bC10 W3 48.2(9) 1_555 1_555 1_555
W1p bC10 cC3p 71.2(2) 1_555 1_555 1_555
W1p bC10 cC5p 166(2) 1_555 1_555 1_555
W1p bC10 W 16.9(9) 1_555 1_555 1_555
W1p bC10 Wp 16.9(9) 1_555 1_555 1_555
W1p bC10 bC6 72.7(9) 1_555 1_555 1_555
W1p bC10 bC15 48.7(9) 1_555 1_555 1_555
W1p bC10 bC14 163.1(9) 1_555 1_555 1_555
W1p bC10 cC22p 49.2(3) 1_555 1_555 1_555
W1p bC10 W1 30.7(8) 1_555 1_555 1_555
W1p bC10 W2p 22(2) 1_555 1_555 1_555
W1p bC10 cC7p 98.4(9) 1_555 1_555 1_555
cC15p bC10 W1p 18.9(2) 1_555 1_555 1_555
cC15p bC10 cC17p 65.7(14) 1_555 1_555 1_555
cC15p bC10 bH6 124(5) 1_555 1_555 2_657
cC15p bC10 W3p 66.6(3) 1_555 1_555 1_555
cC15p bC10 W3 66.1(12) 1_555 1_555 1_555
cC15p bC10 cC3p 90.00(8) 1_555 1_555 1_555
cC15p bC10 cC5p 161(3) 1_555 1_555 1_555
cC15p bC10 W 35.6(11) 1_555 1_555 1_555
cC15p bC10 Wp 35.6(11) 1_555 1_555 1_555
cC15p bC10 bC6 89.6(12) 1_555 1_555 1_555
cC15p bC10 bC15 36.3(11) 1_555 1_555 1_555
cC15p bC10 bC14 144.4(11) 1_555 1_555 1_555
cC15p bC10 cC22p 30.51(18) 1_555 1_555 1_555
cC15p bC10 W1 23.6(9) 1_555 1_555 1_555
cC15p bC10 W2p 14(2) 1_555 1_555 1_555
cC15p bC10 cC7p 113(2) 1_555 1_555 1_555
W2 bC10 cC15p 26.8(10) 1_555 1_555 1_555
W2 bC10 W1p 11.6(6) 1_555 1_555 1_555
W2 bC10 cC17p 90(2) 1_555 1_555 1_555
W2 bC10 bH6 133(4) 1_555 1_555 2_657
W2 bC10 W3p 41.8(8) 1_555 1_555 1_555
W2 bC10 W3 46.969(5) 1_555 1_555 1_555
W2 bC10 cC3p 64.4(11) 1_555 1_555 1_555
W2 bC10 cC5p 155(3) 1_555 1_555 1_555
W2 bC10 W 12.2244(8) 1_555 1_555 1_555
W2 bC10 Wp 12.22(8) 1_555 1_555 1_555
W2 bC10 bC6 72.224(7) 1_555 1_555 1_555
W2 bC10 bC15 47.776(2) 1_555 1_555 1_555
W2 bC10 bC14 167.7756(8) 1_555 1_555 1_555
W2 bC10 cC22p 54.6(11) 1_555 1_555 1_555
W2 bC10 W1 28.7465(5) 1_555 1_555 1_555
W2 bC10 W2p 23(2) 1_555 1_555 1_555
W2 bC10 cC7p 87.4(13) 1_555 1_555 1_555
cC9p bC10 W2 150(3) 1_555 1_555 1_555
cC9p bC10 cC15p 131(2) 1_555 1_555 1_555
cC9p bC10 W1p 149(3) 1_555 1_555 1_555
cC9p bC10 cC17p 65.3(11) 1_555 1_555 1_555
cC9p bC10 bH6 72(4) 1_555 1_555 2_657
cC9p bC10 W3p 159(3) 1_555 1_555 1_555
cC9p bC10 W3 163(3) 1_555 1_555 1_555
cC9p bC10 cC3p 136(2) 1_555 1_555 1_555
cC9p bC10 cC5p 34.3(7) 1_555 1_555 1_555
cC9p bC10 W 162(3) 1_555 1_555 1_555
cC9p bC10 Wp 162(3) 1_555 1_555 1_555
cC9p bC10 bC6 138(3) 1_555 1_555 1_555
cC9p bC10 bC15 102(3) 1_555 1_555 1_555
cC9p bC10 bC14 18(3) 1_555 1_555 1_555
cC9p bC10 cC22p 100(2) 1_555 1_555 1_555
cC9p bC10 W1 121(3) 1_555 1_555 1_555
cC9p bC10 W2p 128(5) 1_555 1_555 1_555
cC9p bC10 cC7p 99(2) 1_555 1_555 1_555
bC18 bC10 cC9p 13(4) 1_555 1_555 1_555
bC18 bC10 W2 137.776(4) 1_555 1_555 1_555
bC18 bC10 cC15p 118.3(12) 1_555 1_555 1_555
bC18 bC10 W1p 136.4(9) 1_555 1_555 1_555
bC18 bC10 cC17p 53(3) 1_555 1_555 1_555
bC18 bC10 bH6 80.7(18) 1_555 1_555 2_657
bC18 bC10 W3p 163.2(8) 1_555 1_555 1_555
bC18 bC10 W3 175.2557(6) 1_555 1_555 1_555
bC18 bC10 cC3p 145.7(13) 1_555 1_555 1_555
bC18 bC10 cC5p 46(4) 1_555 1_555 1_555
bC18 bC10 W 150.000(4) 1_555 1_555 1_555
bC18 bC10 Wp 150.00(8) 1_555 1_555 1_555
bC18 bC10 bC6 150.000(3) 1_555 1_555 1_555
bC18 bC10 bC15 90.000(2) 1_555 1_555 1_555
bC18 bC10 bC14 30.000(4) 1_555 1_555 1_555
bC18 bC10 cC22p 87.8(13) 1_555 1_555 1_555
bC18 bC10 W1 109.029(4) 1_555 1_555 1_555
bC18 bC10 W2p 116(2) 1_555 1_555 1_555
bC18 bC10 cC7p 106(4) 1_555 1_555 1_555
bC19 bC10 bC18 60.000(4) 1_555 1_555 1_555
bC19 bC10 cC9p 48(3) 1_555 1_555 1_555
bC19 bC10 W2 162.22444(15) 1_555 1_555 1_555
bC19 bC10 cC15p 159.2(8) 1_555 1_555 1_555
bC19 bC10 W1p 158.9(7) 1_555 1_555 1_555
bC19 bC10 cC17p 106(2) 1_555 1_555 1_555
bC19 bC10 bH6 37(5) 1_555 1_555 2_657
bC19 bC10 W3p 121.8(7) 1_555 1_555 1_555
bC19 bC10 W3 115.256(5) 1_555 1_555 1_555
bC19 bC10 cC3p 100.5(10) 1_555 1_555 1_555
bC19 bC10 cC5p 32(3) 1_555 1_555 1_555
bC19 bC10 W 150.0000(10) 1_555 1_555 1_555
bC19 bC10 Wp 150.00(8) 1_555 1_555 1_555
bC19 bC10 bC6 90.000(7) 1_555 1_555 1_555
bC19 bC10 bC15 150.000(3) 1_555 1_555 1_555
bC19 bC10 bC14 30.0000(10) 1_555 1_555 1_555
bC19 bC10 cC22p 139.8(11) 1_555 1_555 1_555
bC19 bC10 W1 169.0291(6) 1_555 1_555 1_555
bC19 bC10 W2p 172(3) 1_555 1_555 1_555
bC19 bC10 cC7p 86(3) 1_555 1_555 1_555
bC20 bC10 bC19 120.344(6) 1_555 1_555 1_555
bC20 bC10 bC18 60.3443(15) 1_555 1_555 1_555
bC20 bC10 cC9p 73(3) 1_555 1_555 1_555
bC20 bC10 W2 77.431(6) 1_555 1_555 1_555
bC20 bC10 cC15p 62.2(12) 1_555 1_555 1_555
bC20 bC10 W1p 77.6(9) 1_555 1_555 1_555
bC20 bC10 cC17p 30.0(17) 1_555 1_555 1_555
bC20 bC10 bH6 130(3) 1_555 1_555 2_657
bC20 bC10 W3p 115.2(7) 1_555 1_555 1_555
bC20 bC10 W3 124.4001(10) 1_555 1_555 1_555
bC20 bC10 cC3p 129.8(10) 1_555 1_555 1_555
bC20 bC10 cC5p 99(4) 1_555 1_555 1_555
bC20 bC10 W 89.656(5) 1_555 1_555 1_555
bC20 bC10 Wp 89.66(7) 1_555 1_555 1_555
bC20 bC10 bC6 149.6557(10) 1_555 1_555 1_555
bC20 bC10 bC15 29.656(3) 1_555 1_555 1_555
bC20 bC10 bC14 90.344(5) 1_555 1_555 1_555
bC20 bC10 cC22p 36.5(17) 1_555 1_555 1_555
bC20 bC10 W1 48.685(5) 1_555 1_555 1_555
bC20 bC10 W2p 55.9(18) 1_555 1_555 1_555
bC20 bC10 cC7p 109(7) 1_555 1_555 1_555
bC12 bC10 bC20 179.31150(6) 1_555 1_555 1_555
bC12 bC10 bC19 60.344(6) 1_555 1_555 1_555
bC12 bC10 bC18 120.3443(16) 1_555 1_555 1_555
bC12 bC10 cC9p 108(3) 1_555 1_555 1_555
bC12 bC10 W2 101.880(6) 1_555 1_555 1_555
bC12 bC10 cC15p 117.1(12) 1_555 1_555 1_555
bC12 bC10 W1p 101.7(9) 1_555 1_555 1_555
bC12 bC10 cC17p 150.3(17) 1_555 1_555 1_555
bC12 bC10 bH6 51(3) 1_555 1_555 2_657
bC12 bC10 W3p 64.2(7) 1_555 1_555 1_555
bC12 bC10 W3 54.9114(10) 1_555 1_555 1_555
bC12 bC10 cC3p 49.6(10) 1_555 1_555 1_555
bC12 bC10 cC5p 82(4) 1_555 1_555 1_555
bC12 bC10 W 89.656(5) 1_555 1_555 1_555
bC12 bC10 Wp 89.66(7) 1_555 1_555 1_555
bC12 bC10 bC6 29.6557(10) 1_555 1_555 1_555
bC12 bC10 bC15 149.656(4) 1_555 1_555 1_555
bC12 bC10 bC14 90.344(5) 1_555 1_555 1_555
bC12 bC10 cC22p 143.0(17) 1_555 1_555 1_555
bC12 bC10 W1 130.627(5) 1_555 1_555 1_555
bC12 bC10 W2p 123.4(18) 1_555 1_555 1_555
bC12 bC10 cC7p 70(7) 1_555 1_555 1_555
bC22 bC10 bC12 119.656(6) 1_555 1_555 1_555
bC22 bC10 bC20 59.656(6) 1_555 1_555 1_555
bC22 bC10 bC19 180.0000000(19) 1_555 1_555 1_555
bC22 bC10 bC18 120.000(4) 1_555 1_555 1_555
bC22 bC10 cC9p 132(3) 1_555 1_555 1_555
bC22 bC10 W2 17.77556(15) 1_555 1_555 1_555
bC22 bC10 cC15p 20.8(8) 1_555 1_555 1_555
bC22 bC10 W1p 21.1(7) 1_555 1_555 1_555
bC22 bC10 cC17p 74(2) 1_555 1_555 1_555
bC22 bC10 bH6 143(5) 1_555 1_555 2_657
bC22 bC10 W3p 58.2(7) 1_555 1_555 1_555
bC22 bC10 W3 64.744(5) 1_555 1_555 1_555
bC22 bC10 cC3p 79.5(10) 1_555 1_555 1_555
bC22 bC10 cC5p 148(3) 1_555 1_555 1_555
bC22 bC10 W 30.0000(10) 1_555 1_555 1_555
bC22 bC10 Wp 30.00(8) 1_555 1_555 1_555
bC22 bC10 bC6 90.000(7) 1_555 1_555 1_555
bC22 bC10 bC15 30.000(3) 1_555 1_555 1_555
bC22 bC10 bC14 150.0000(10) 1_555 1_555 1_555
bC22 bC10 cC22p 40.2(11) 1_555 1_555 1_555
bC22 bC10 W1 10.9709(6) 1_555 1_555 1_555
bC22 bC10 W2p 8(3) 1_555 1_555 1_555
bC22 bC10 cC7p 94(3) 1_555 1_555 1_555
bC3 bC10 bC22 60.000(4) 1_555 1_555 1_555
bC3 bC10 bC12 59.6557(16) 1_555 1_555 1_555
bC3 bC10 bC20 119.6557(15) 1_555 1_555 1_555
bC3 bC10 bC19 120.000(4) 1_555 1_555 1_555
bC3 bC10 bC18 180.0000000(8) 1_555 1_555 1_555
bC3 bC10 cC9p 167(4) 1_555 1_555 1_555
bC3 bC10 W2 42.224(4) 1_555 1_555 1_555
bC3 bC10 cC15p 61.7(12) 1_555 1_555 1_555
bC3 bC10 W1p 43.6(9) 1_555 1_555 1_555
bC3 bC10 cC17p 127(3) 1_555 1_555 1_555
bC3 bC10 bH6 99.3(18) 1_555 1_555 2_657
bC3 bC10 W3p 16.8(8) 1_555 1_555 1_555
bC3 bC10 W3 4.7443(6) 1_555 1_555 1_555
bC3 bC10 cC3p 34.3(13) 1_555 1_555 1_555
bC3 bC10 cC5p 134(4) 1_555 1_555 1_555
bC3 bC10 W 30.000(4) 1_555 1_555 1_555
bC3 bC10 Wp 30.00(8) 1_555 1_555 1_555
bC3 bC10 bC6 30.000(3) 1_555 1_555 1_555
bC3 bC10 bC15 90.000(2) 1_555 1_555 1_555
bC3 bC10 bC14 150.000(4) 1_555 1_555 1_555
bC3 bC10 cC22p 92.2(13) 1_555 1_555 1_555
bC3 bC10 W1 70.971(4) 1_555 1_555 1_555
bC3 bC10 W2p 64(2) 1_555 1_555 1_555
bC3 bC10 cC7p 74(4) 1_555 1_555 1_555
bH3 bC10 bC3 39(3) 2_657 1_555 1_555
bH3 bC10 bC22 87.0(14) 2_657 1_555 1_555
bH3 bC10 bC12 43(2) 2_657 1_555 1_555
bH3 bC10 bC20 136(2) 2_657 1_555 1_555
bH3 bC10 bC19 93.0(14) 2_657 1_555 1_555
bH3 bC10 bC18 141(3) 2_657 1_555 1_555
bH3 bC10 cC9p 135(4) 2_657 1_555 1_555
bH3 bC10 W2 71.7(16) 2_657 1_555 1_555
bH3 bC10 cC15p 76.6(17) 2_657 1_555 1_555
bH3 bC10 W1p 66.0(18) 2_657 1_555 1_555
bH3 bC10 cC17p 119(3) 2_657 1_555 1_555
bH3 bC10 bH6 62(2) 2_657 1_555 2_657
bH3 bC10 W3p 54(3) 2_657 1_555 1_555
bH3 bC10 W3 36(3) 2_657 1_555 1_555
bH3 bC10 cC3p 60(2) 2_657 1_555 1_555
bH3 bC10 cC5p 122(4) 2_657 1_555 1_555
bH3 bC10 W 61.4(18) 2_657 1_555 1_555
bH3 bC10 Wp 61.4(18) 2_657 1_555 1_555
bH3 bC10 bC6 30(4) 2_657 1_555 1_555
bH3 bC10 bC15 112.8(15) 2_657 1_555 1_555
bH3 bC10 bC14 118.6(18) 2_657 1_555 1_555
bH3 bC10 cC22p 100(2) 2_657 1_555 1_555
bH3 bC10 W1 96.5(14) 2_657 1_555 1_555
bH3 bC10 W2p 87(2) 2_657 1_555 1_555
bH3 bC10 cC7p 100(6) 2_657 1_555 1_555
cC6p bC10 bH3 53(3) 1_555 1_555 2_657
cC6p bC10 bC3 13.8(7) 1_555 1_555 1_555
cC6p bC10 bC22 53.0(10) 1_555 1_555 1_555
cC6p bC10 bC12 68.0(9) 1_555 1_555 1_555
cC6p bC10 bC20 111.3(9) 1_555 1_555 1_555
cC6p bC10 bC19 127.0(10) 1_555 1_555 1_555
cC6p bC10 bC18 166.2(7) 1_555 1_555 1_555
cC6p bC10 cC9p 165(2) 1_555 1_555 1_555
cC6p bC10 W2 36.0(11) 1_555 1_555 1_555
cC6p bC10 cC15p 60.11(6) 1_555 1_555 1_555
cC6p bC10 W1p 41.2(2) 1_555 1_555 1_555
cC6p bC10 cC17p 125.5(14) 1_555 1_555 1_555
cC6p bC10 bH6 111.9(18) 1_555 1_555 2_657
cC6p bC10 W3p 6.8(3) 1_555 1_555 1_555
cC6p bC10 W3 16.9(7) 1_555 1_555 1_555
cC6p bC10 cC3p 30.21(8) 1_555 1_555 1_555
cC6p bC10 cC5p 132(3) 1_555 1_555 1_555
cC6p bC10 W 24.7(11) 1_555 1_555 1_555
cC6p bC10 Wp 24.7(11) 1_555 1_555 1_555
cC6p bC10 bC6 39.3(9) 1_555 1_555 1_555
cC6p bC10 bC15 82.3(10) 1_555 1_555 1_555
cC6p bC10 bC14 155.3(11) 1_555 1_555 1_555
cC6p bC10 cC22p 90.00(9) 1_555 1_555 1_555
cC6p bC10 W1 63.7(10) 1_555 1_555 1_555
cC6p bC10 W2p 59(3) 1_555 1_555 1_555
cC6p bC10 cC7p 66(2) 1_555 1_555 1_555
cC2p bC10 cC6p 109(2) 1_555 1_555 1_555
cC2p bC10 bH3 104(3) 1_555 1_555 2_657
cC2p bC10 bC3 110(3) 1_555 1_555 1_555
cC2p bC10 bC22 146(2) 1_555 1_555 1_555
cC2p bC10 bC12 61(3) 1_555 1_555 1_555
cC2p bC10 bC20 119(3) 1_555 1_555 1_555
cC2p bC10 bC19 34(2) 1_555 1_555 1_555
cC2p bC10 bC18 70(3) 1_555 1_555 1_555
cC2p bC10 cC9p 58.3(5) 1_555 1_555 1_555
cC2p bC10 W2 140(3) 1_555 1_555 1_555
cC2p bC10 cC15p 166.4(17) 1_555 1_555 1_555
cC2p bC10 W1p 150(2) 1_555 1_555 1_555
cC2p bC10 cC17p 123.3(7) 1_555 1_555 1_555
cC2p bC10 bH6 67(5) 1_555 1_555 2_657
cC2p bC10 W3p 102(2) 1_555 1_555 1_555
cC2p bC10 W3 106(3) 1_555 1_555 1_555
cC2p bC10 cC3p 79.0(19) 1_555 1_555 1_555
cC2p bC10 cC5p 24.2(12) 1_555 1_555 1_555
cC2p bC10 W 133(3) 1_555 1_555 1_555
cC2p bC10 Wp 133(3) 1_555 1_555 1_555
cC2p bC10 bC6 85(3) 1_555 1_555 1_555
cC2p bC10 bC15 140(2) 1_555 1_555 1_555
cC2p bC10 bC14 47(3) 1_555 1_555 1_555
cC2p bC10 cC22p 155(2) 1_555 1_555 1_555
cC2p bC10 W1 146.3(18) 1_555 1_555 1_555
cC2p bC10 W2p 154(4) 1_555 1_555 1_555
cC2p bC10 cC7p 53(3) 1_555 1_555 1_555
cC13p bC10 cC2p 91.2(3) 1_555 1_555 1_555
cC13p bC10 cC6p 157.1(19) 1_555 1_555 1_555
cC13p bC10 bH3 133(3) 1_555 1_555 2_657
cC13p bC10 bC3 158(3) 1_555 1_555 1_555
cC13p bC10 bC22 104(3) 1_555 1_555 1_555
cC13p bC10 bC12 134(3) 1_555 1_555 1_555
cC13p bC10 bC20 47(3) 1_555 1_555 1_555
cC13p bC10 bC19 76(3) 1_555 1_555 1_555
cC13p bC10 bC18 22(3) 1_555 1_555 1_555
cC13p bC10 cC9p 33.0(5) 1_555 1_555 1_555
cC13p bC10 W2 121(3) 1_555 1_555 1_555
cC13p bC10 cC15p 98(2) 1_555 1_555 1_555
cC13p bC10 W1p 117(2) 1_555 1_555 1_555
cC13p bC10 cC17p 32.4(6) 1_555 1_555 1_555
cC13p bC10 bH6 85(3) 1_555 1_555 2_657
cC13p bC10 W3p 162(2) 1_555 1_555 1_555
cC13p bC10 W3 161(3) 1_555 1_555 1_555
cC13p bC10 cC3p 165.6(19) 1_555 1_555 1_555
cC13p bC10 cC5p 67.1(12) 1_555 1_555 1_555
cC13p bC10 W 133(3) 1_555 1_555 1_555
cC13p bC10 Wp 133(3) 1_555 1_555 1_555
cC13p bC10 bC6 158.7(19) 1_555 1_555 1_555
cC13p bC10 bC15 75(3) 1_555 1_555 1_555
cC13p bC10 bC14 47(3) 1_555 1_555 1_555
cC13p bC10 cC22p 68(2) 1_555 1_555 1_555
cC13p bC10 W1 94(3) 1_555 1_555 1_555
cC13p bC10 W2p 98(5) 1_555 1_555 1_555
cC13p bC10 cC7p 124(4) 1_555 1_555 1_555
cC11p bC10 cC13p 145.3(11) 1_555 1_555 1_555
cC11p bC10 cC2p 54.6(11) 1_555 1_555 1_555
cC11p bC10 cC6p 54.7(9) 1_555 1_555 1_555
cC11p bC10 bH3 69(2) 1_555 1_555 2_657
cC11p bC10 bC3 56(2) 1_555 1_555 1_555
cC11p bC10 bC22 103.0(18) 1_555 1_555 1_555
cC11p bC10 bC12 38.9(13) 1_555 1_555 1_555
cC11p bC10 bC20 140.9(13) 1_555 1_555 1_555
cC11p bC10 bC19 77.0(18) 1_555 1_555 1_555
cC11p bC10 bC18 124(2) 1_555 1_555 1_555
cC11p bC10 cC9p 112.7(16) 1_555 1_555 1_555
cC11p bC10 W2 88.8(19) 1_555 1_555 1_555
cC11p bC10 cC15p 114.7(9) 1_555 1_555 1_555
cC11p bC10 W1p 95.9(11) 1_555 1_555 1_555
cC11p bC10 cC17p 170.6(15) 1_555 1_555 1_555
cC11p bC10 bH6 86(3) 1_555 1_555 2_657
cC11p bC10 W3p 48.1(12) 1_555 1_555 1_555
cC11p bC10 W3 53(2) 1_555 1_555 1_555
cC11p bC10 cC3p 24.7(9) 1_555 1_555 1_555
cC11p bC10 cC5p 78(2) 1_555 1_555 1_555
cC11p bC10 W 79(2) 1_555 1_555 1_555
cC11p bC10 Wp 79(2) 1_555 1_555 1_555
cC11p bC10 bC6 39.8(19) 1_555 1_555 1_555
cC11p bC10 bC15 125.4(15) 1_555 1_555 1_555
cC11p bC10 bC14 101(2) 1_555 1_555 1_555
cC11p bC10 cC22p 143.1(11) 1_555 1_555 1_555
cC11p bC10 W1 111.5(17) 1_555 1_555 1_555
cC11p bC10 W2p 111(4) 1_555 1_555 1_555
cC11p bC10 cC7p 33(6) 1_555 1_555 1_555
bC23 bC10 cC11p 140.4(19) 1_555 1_555 1_555
bC23 bC10 cC13p 22(2) 1_555 1_555 1_555
bC23 bC10 cC2p 95(3) 1_555 1_555 1_555
bC23 bC10 cC6p 140.2(9) 1_555 1_555 1_555
bC23 bC10 bH3 150(4) 1_555 1_555 2_657
bC23 bC10 bC3 149.481(3) 1_555 1_555 1_555
bC23 bC10 bC22 89.481(7) 1_555 1_555 1_555
bC23 bC10 bC12 150.8633(10) 1_555 1_555 1_555
bC23 bC10 bC20 29.8252(10) 1_555 1_555 1_555
bC23 bC10 bC19 90.519(7) 1_555 1_555 1_555
bC23 bC10 bC18 30.519(3) 1_555 1_555 1_555
bC23 bC10 cC9p 43(3) 1_555 1_555 1_555
bC23 bC10 W2 107.256(7) 1_555 1_555 1_555
bC23 bC10 cC15p 89.9(12) 1_555 1_555 1_555
bC23 bC10 W1p 106.8(9) 1_555 1_555 1_555
bC23 bC10 cC17p 32(2) 1_555 1_555 1_555
bC23 bC10 bH6 106.4(14) 1_555 1_555 2_657
bC23 bC10 W3p 142.8(6) 1_555 1_555 1_555
bC23 bC10 W3 154.225(2) 1_555 1_555 1_555
bC23 bC10 cC3p 147.9(12) 1_555 1_555 1_555
bC23 bC10 cC5p 72(4) 1_555 1_555 1_555
bC23 bC10 W 119.481(6) 1_555 1_555 1_555
bC23 bC10 Wp 119.48(7) 1_555 1_555 1_555
bC23 bC10 bC6 179.480931(16) 1_555 1_555 1_555
bC23 bC10 bC15 59.481(4) 1_555 1_555 1_555
bC23 bC10 bC14 60.519(6) 1_555 1_555 1_555
bC23 bC10 cC22p 60.5(14) 1_555 1_555 1_555
bC23 bC10 W1 78.510(6) 1_555 1_555 1_555
bC23 bC10 W2p 85.4(19) 1_555 1_555 1_555
bC23 bC10 cC7p 110(7) 1_555 1_555 1_555
bC16 bC10 bC23 121.038(4) 1_555 1_555 1_555
bC16 bC10 cC11p 54.3(15) 1_555 1_555 1_555
bC16 bC10 cC13p 105(3) 1_555 1_555 1_555
bC16 bC10 cC2p 41(2) 1_555 1_555 1_555
bC16 bC10 cC6p 97.2(10) 1_555 1_555 1_555
bC16 bC10 bH3 66.7(15) 1_555 1_555 2_657
bC16 bC10 bC3 89.4809(19) 1_555 1_555 1_555
bC16 bC10 bC22 149.481(3) 1_555 1_555 1_555
bC16 bC10 bC12 29.825(3) 1_555 1_555 1_555
bC16 bC10 bC20 150.863(3) 1_555 1_555 1_555
bC16 bC10 bC19 30.519(3) 1_555 1_555 1_555
bC16 bC10 bC18 90.5191(19) 1_555 1_555 1_555
bC16 bC10 cC9p 78(3) 1_555 1_555 1_555
bC16 bC10 W2 131.705(2) 1_555 1_555 1_555
bC16 bC10 cC15p 143.3(11) 1_555 1_555 1_555
bC16 bC10 W1p 130.8(9) 1_555 1_555 1_555
bC16 bC10 cC17p 132(2) 1_555 1_555 1_555
bC16 bC10 bH6 34(5) 1_555 1_555 2_657
bC16 bC10 W3p 92.7(7) 1_555 1_555 1_555
bC16 bC10 W3 84.737(2) 1_555 1_555 1_555
bC16 bC10 cC3p 74.1(10) 1_555 1_555 1_555
bC16 bC10 cC5p 55(4) 1_555 1_555 1_555
bC16 bC10 W 119.4809(16) 1_555 1_555 1_555
bC16 bC10 Wp 119.48(8) 1_555 1_555 1_555
bC16 bC10 bC6 59.481(4) 1_555 1_555 1_555
bC16 bC10 bC15 179.48093(6) 1_555 1_555 1_555
bC16 bC10 bC14 60.5191(16) 1_555 1_555 1_555
bC16 bC10 cC22p 154.7(15) 1_555 1_555 1_555
bC16 bC10 W1 160.452(2) 1_555 1_555 1_555
bC16 bC10 W2p 152.6(17) 1_555 1_555 1_555
bC16 bC10 cC7p 77(6) 1_555 1_555 1_555
cC10p bC10 bC16 121.5(10) 1_555 1_555 1_555
cC10p bC10 bC23 117.0(11) 1_555 1_555 1_555
cC10p bC10 cC11p 84.8(9) 1_555 1_555 1_555
cC10p bC10 cC13p 128(2) 1_555 1_555 1_555
cC10p bC10 cC2p 139.0(19) 1_555 1_555 1_555
cC10p bC10 cC6p 30.07(3) 1_555 1_555 1_555
cC10p bC10 bH3 60(2) 1_555 1_555 2_657
cC10p bC10 bC3 32.8(11) 1_555 1_555 1_555
cC10p bC10 bC22 28.4(10) 1_555 1_555 1_555
cC10p bC10 bC12 91.9(11) 1_555 1_555 1_555
cC10p bC10 bC20 87.4(11) 1_555 1_555 1_555
cC10p bC10 bC19 151.6(10) 1_555 1_555 1_555
cC10p bC10 bC18 147.2(11) 1_555 1_555 1_555
cC10p bC10 cC9p 160(2) 1_555 1_555 1_555
cC10p bC10 W2 11.8(8) 1_555 1_555 1_555
cC10p bC10 cC15p 30.09(4) 1_555 1_555 1_555
cC10p bC10 W1p 11.2(2) 1_555 1_555 1_555
cC10p bC10 cC17p 95.7(14) 1_555 1_555 1_555
cC10p bC10 bH6 121(4) 1_555 1_555 2_657
cC10p bC10 W3p 36.7(3) 1_555 1_555 1_555
cC10p bC10 W3 37.5(11) 1_555 1_555 1_555
cC10p bC10 cC3p 60.18(8) 1_555 1_555 1_555
cC10p bC10 cC5p 160(3) 1_555 1_555 1_555
cC10p bC10 W 6.8(10) 1_555 1_555 1_555
cC10p bC10 Wp 6.8(10) 1_555 1_555 1_555
cC10p bC10 bC6 62.5(11) 1_555 1_555 1_555
cC10p bC10 bC15 57.9(10) 1_555 1_555 1_555
cC10p bC10 bC14 173.2(10) 1_555 1_555 1_555
cC10p bC10 cC22p 60.35(14) 1_555 1_555 1_555
cC10p bC10 W1 39.1(10) 1_555 1_555 1_555
cC10p bC10 W2p 32(3) 1_555 1_555 1_555
cC10p bC10 cC7p 90.0(3) 1_555 1_555 1_555
bC16 bC10 cC10p 117.7(16) 2_657 1_555 1_555
bC16 bC10 bC16 22(4) 2_657 1_555 1_555
bC16 bC10 bC23 117.1(9) 2_657 1_555 1_555
bC16 bC10 cC11p 72.5(18) 2_657 1_555 1_555
bC16 bC10 cC13p 97(2) 2_657 1_555 1_555
bC16 bC10 cC2p 60(3) 2_657 1_555 1_555
bC16 bC10 cC6p 102.4(6) 2_657 1_555 1_555
bC16 bC10 bH3 57.8(16) 2_657 1_555 2_657
bC16 bC10 bC3 91.0(5) 2_657 1_555 1_555
bC16 bC10 bC22 144(2) 2_657 1_555 1_555
bC16 bC10 bC12 37.7(19) 2_657 1_555 1_555
bC16 bC10 bC20 143(2) 2_657 1_555 1_555
bC16 bC10 bC19 36(2) 2_657 1_555 1_555
bC16 bC10 bC18 89.0(5) 2_657 1_555 1_555
bC16 bC10 cC9p 79(3) 2_657 1_555 1_555
bC16 bC10 W2 129.5(13) 2_657 1_555 1_555
bC16 bC10 cC15p 128(3) 2_657 1_555 1_555
bC16 bC10 W1p 123(2) 2_657 1_555 1_555
bC16 bC10 cC17p 115(2) 2_657 1_555 1_555
bC16 bC10 bH6 13.6(10) 2_657 1_555 2_657
bC16 bC10 W3p 100.0(5) 2_657 1_555 1_555
bC16 bC10 W3 86.6(5) 2_657 1_555 1_555
bC16 bC10 cC3p 87.4(13) 2_657 1_555 1_555
bC16 bC10 cC5p 67(4) 2_657 1_555 1_555
bC16 bC10 W 118.6(10) 2_657 1_555 1_555
bC16 bC10 Wp 118.6(10) 2_657 1_555 1_555
bC16 bC10 bC6 63.4(9) 2_657 1_555 1_555
bC16 bC10 bC15 158(4) 2_657 1_555 1_555
bC16 bC10 bC14 61.4(10) 2_657 1_555 1_555
bC16 bC10 cC22p 133(4) 2_657 1_555 1_555
bC16 bC10 W1 152(3) 2_657 1_555 1_555
bC16 bC10 W2p 142(4) 2_657 1_555 1_555
bC16 bC10 cC7p 98(8) 2_657 1_555 1_555
bC7 bC10 bC16 118.6(10) 1_555 1_555 2_657
bC7 bC10 cC10p 6.8(10) 1_555 1_555 1_555
bC7 bC10 bC16 119.4809(16) 1_555 1_555 1_555
bC7 bC10 bC23 119.481(6) 1_555 1_555 1_555
bC7 bC10 cC11p 79(2) 1_555 1_555 1_555
bC7 bC10 cC13p 133(3) 1_555 1_555 1_555
bC7 bC10 cC2p 133(3) 1_555 1_555 1_555
bC7 bC10 cC6p 24.7(11) 1_555 1_555 1_555
bC7 bC10 bH3 61.4(18) 1_555 1_555 2_657
bC7 bC10 bC3 30.000(4) 1_555 1_555 1_555
bC7 bC10 bC22 30.0000(10) 1_555 1_555 1_555
bC7 bC10 bC12 89.656(5) 1_555 1_555 1_555
bC7 bC10 bC20 89.656(5) 1_555 1_555 1_555
bC7 bC10 bC19 150.0000(10) 1_555 1_555 1_555
bC7 bC10 bC18 150.000(4) 1_555 1_555 1_555
bC7 bC10 cC9p 162(3) 1_555 1_555 1_555
bC7 bC10 W2 12.2244(8) 1_555 1_555 1_555
bC7 bC10 cC15p 35.6(11) 1_555 1_555 1_555
bC7 bC10 W1p 16.9(9) 1_555 1_555 1_555
bC7 bC10 cC17p 101(3) 1_555 1_555 1_555
bC7 bC10 bH6 124(3) 1_555 1_555 2_657
bC7 bC10 W3p 31.1(8) 1_555 1_555 1_555
bC7 bC10 W3 34.744(4) 1_555 1_555 1_555
bC7 bC10 cC3p 54.4(11) 1_555 1_555 1_555
bC7 bC10 cC5p 153(4) 1_555 1_555 1_555
bC7 bC10 W 0.000000(3) 1_555 1_555 1_555
bC7 bC10 Wp 0.00(11) 1_555 1_555 1_555
bC7 bC10 bC6 60.000(6) 1_555 1_555 1_555
bC7 bC10 bC15 60.0000(16) 1_555 1_555 1_555
bC7 bC10 bC14 180.000 1_555 1_555 1_555
bC7 bC10 cC22p 65.3(11) 1_555 1_555 1_555
bC7 bC10 W1 40.9709(4) 1_555 1_555 1_555
bC7 bC10 W2p 35(2) 1_555 1_555 1_555
bC7 bC10 cC7p 83.2(10) 1_555 1_555 1_555
cC24p bC10 bC7 106(3) 1_555 1_555 1_555
cC24p bC10 bC16 62(3) 1_555 1_555 2_657
cC24p bC10 cC10p 111.8(14) 1_555 1_555 1_555
cC24p bC10 bC16 40.0(16) 1_555 1_555 1_555
cC24p bC10 bC23 120(3) 1_555 1_555 1_555
cC24p bC10 cC11p 27.1(5) 1_555 1_555 1_555
cC24p bC10 cC13p 118.7(6) 1_555 1_555 1_555
cC24p bC10 cC2p 27.6(6) 1_555 1_555 1_555
cC24p bC10 cC6p 81.8(14) 1_555 1_555 1_555
cC24p bC10 bH3 85(2) 1_555 1_555 2_657
cC24p bC10 bC3 83(3) 1_555 1_555 1_555
cC24p bC10 bC22 127(2) 1_555 1_555 1_555
cC24p bC10 bC12 44(2) 1_555 1_555 1_555
cC24p bC10 bC20 137(2) 1_555 1_555 1_555
cC24p bC10 bC19 53(2) 1_555 1_555 1_555
cC24p bC10 bC18 97(3) 1_555 1_555 1_555
cC24p bC10 cC9p 85.8(11) 1_555 1_555 1_555
cC24p bC10 W2 115(2) 1_555 1_555 1_555
cC24p bC10 cC15p 141.4(14) 1_555 1_555 1_555
cC24p bC10 W1p 122.8(16) 1_555 1_555 1_555
cC24p bC10 cC17p 150.4(6) 1_555 1_555 1_555
cC24p bC10 bH6 74(4) 1_555 1_555 2_657
cC24p bC10 W3p 75.1(17) 1_555 1_555 1_555
cC24p bC10 W3 79(3) 1_555 1_555 1_555
cC24p bC10 cC3p 51.6(14) 1_555 1_555 1_555
cC24p bC10 cC5p 51.6(17) 1_555 1_555 1_555
cC24p bC10 W 106(3) 1_555 1_555 1_555
cC24p bC10 Wp 106(3) 1_555 1_555 1_555
cC24p bC10 bC6 61(3) 1_555 1_555 1_555
cC24p bC10 bC15 139.9(16) 1_555 1_555 1_555
cC24p bC10 bC14 74(3) 1_555 1_555 1_555
cC24p bC10 cC22p 164.9(19) 1_555 1_555 1_555
cC24p bC10 W1 133.0(19) 1_555 1_555 1_555
cC24p bC10 W2p 135(5) 1_555 1_555 1_555
cC24p bC10 cC7p 37(6) 1_555 1_555 1_555
bC24 bC11 cC12p 70(4) 1_555 1_555 1_555
bC4 bC11 bC24 120.0000(16) 1_555 1_555 1_555
bC4 bC11 cC12p 124(5) 1_555 1_555 1_555
bC3 bC11 bC4 120.000(4) 1_555 1_555 1_555
bC3 bC11 bC24 120.000(6) 1_555 1_555 1_555
bC3 bC11 cC12p 77.5(7) 1_555 1_555 1_555
cC6p bC11 bC3 21.5(8) 1_555 1_555 1_555
cC6p bC11 bC4 129.5(19) 1_555 1_555 1_555
cC6p bC11 bC24 107.1(16) 1_555 1_555 1_555
cC6p bC11 cC12p 56.0(14) 1_555 1_555 1_555
cC8p bC11 cC6p 86(3) 1_555 1_555 1_555
cC8p bC11 bC3 103(2) 1_555 1_555 1_555
cC8p bC11 bC4 76(3) 1_555 1_555 1_555
cC8p bC11 bC24 91(4) 1_555 1_555 1_555
cC8p bC11 cC12p 48(3) 1_555 1_555 1_555
bH2 bC11 cC8p 127(7) 2_657 1_555 1_555
[truncated: 1,873,676 more chars]
